# Supplementary material for: Phospho-seq: integrated, multi-modal profiling of intracellular protein dynamics in single cells
Source: Nat Commun. 2025 Feb 4;16:1346. doi: 10.1038/s41467-025-56590-7 (PMC11794950; doi:10.1038/s41467-025-56590-7)
Supplement: Supplementary file 3 — Supplementary Dataset 1 [file 41467_2025_56590_MOESM3_ESM.xlsx]

## Sheet: Sheet1
Experiment 1 - Pilot						Experiment 2 - Benchmarking						Experiment 3 - Retinal Organoids						Experiment 4 - Retinal Organoids Multi						Experiment 5 - Cerebral Organoids
Antibody	Phospho Site	Vendor	Cat. Number	TSB index		Antibody	Phospho Site	Vendor	Cat. Number	TSB index		Antibody	Phospho Site	Vendor	Cat. Number	TSB index		Antibody	Phospho Site	Vendor	Cat. Number	TSB index		Antibody	Phospho Site	Vendor	Cat. Number	TSB index
RPS6		Biolegend	691802	CACTGTGCTGCGGCT		pRPS6	S235/236	Biolegend	608602	AGCTTGCCAGCTCTT				Developmental Studies Hybridoma Bank	NA	GCTCCGTTAGTCTGG		SV2		Developmental Studies Hybridoma Bank	NA	GCTCCGTTAGTCTGG		pMEK	S298	Biolegend	610601	CTACAACTCCTGAAC
pRPS6	S235/236	Biolegend	608602	AGCTTGCCAGCTCTT		GATA1		Abcam	ab181544	ACCAGTTGGTGTTAA		g-tubulin		Sigma	T5326	GAGCACCTTAAGGCA		B-Actin		Abcam	ab6276	GTACCGTCTAACAAT		pSTAT1	Y701	BioLegend	666401	TGTTGCCAGTTGAAG
GATA1		Abcam	ab181544	ACCAGTTGGTGTTAA		CD55		Biolegend	311301	ATCGGTGCTTTAAGA		B-Actin		Abcam	ab6276	GTACCGTCTAACAAT		Bassoon		Enzo	SAP7F407	TTACCAGATCGCTCA		BCatenin		BioLegend	862601	GTACCGTCTAACAAT
SOX2		Biolegend	656102	TGACGCTTGCAGTAG		APPL1		Proteintech	12639-1-AP	GCTGGGCCGGTGGCT		Bassoon		Enzo	SAP7F407	TTACCAGATCGCTCA		CRALBP		Santz Cruz	sc-59487	TTCCTCGCGTTAGCT		pMAPK	T180/Y182	BioLegend	690201	GTGACGAGAAGAGAT
NEUN		Biolegend	834501	GCGTATGTCAGTACC		ELA2		R&D Systems	MAB91672-SP	CTTTACTCTCCACTC		NEUROD		Abcam	ab60704	GGTCGGATCTGAGTC		Ribeye		Synaptic Systems	192103	CGAACCTACTAGGCG		FOS		Novus	NBP2-50037SS	CAATACCAGAGAGAG
OCT4		Biolegend	654701	ACCACTTCTCCTCTG		VIM		Biolegend	677801	GTCACGTAGTATCTT		CRALBP		Santz Cruz	sc-59487	TTCCTCGCGTTAGCT		Nuclear Pore Complex		Abcam	ab24609	ACACGAGCAAGAGAC		ERK1		Novus	NBP2-22203	TGCTTCATGCGCGAT
STAT3		Biolegend	371802	ATGTCAACTCTGGGA		IFITM1		R&D Systems	AF4827-SP	TTCTATACGAAACGT		N-cadherin		R&D Systems	AF6426	ACCAGTTGGTGTTAA		COL2A1		origene	CAT#: BM332	TACGGACCAGTTCCG		pERK1/2	T202/Y204	R&D Systems	MAB1018	ATAGTATGCCGCGAA
pSTAT3-705	Y705	Biolegend	690405	GGAGTCAGGGTATTA								NRL		R&D systems	AF2945-SP	CACGTACAGCGCTTA		RHO		sigma	R5403	TACACCAGTGAATCT		JAK-1		R&D Systems	MAB4260	GCGTGGTAGCACTAC
pSTAT3-727	S727	Biolegend	698901	CACAGTTGTCCGTGT								EPHB2		R&D Systems	AF467	GACCAAGGACACACT		DYN1		Thermo	MA5-15285	ACACCTAGATACTCG		pJAK-1	Y1022/1023	Thermo	700028	GAGATTGTTCGCTAT
FOXO1		Biolegend	658102	TAGCTTGGGATTAAG								ONECUT2		R&D systems	AF6294	CGAGCTCCGATCCCT		YAPTAZ		Abcam	ab56701	TGACGCTTGCAGTAG		STAT1		R&D Systems	MAB1490-SP	TGTAGGTCATGCTAC
pFOXO1	S319	Thermo	PA5-37577	GTCACGTAGTATCTT								DDX6		Bethyl Laboratories	A300-461A	ACTGTCGAGAAATTT		VGLUT1		Chemicon	AB5905	CGAAGATTAGGTGTA		PLCy		R&D Systems	MAB3716	CCACGATAGGTAAGA
												Ribeye		Synaptic Systems	192103	CGAACCTACTAGGCG		Recoverin		merck millipore	AB5585	ACTATGAGTAGCCTC		pPLCy	Y759	R&D Systems	MAB7377	CTGTTGAGCCTAAGT
												Nuclear Pore Complex		Abcam	ab24609	ACACGAGCAAGAGAC		PCNA		Abcam	ab139696	GAAGTCTCCTTCCTA		PKCb1		R&D Systems	AF3759	CATAATCGCGTGCGT
												GluR4		Millipore	AB1508	GTTCCACGGTTGGTA		BRN3A		Antibodies online	AA 325-419	CAATCCGGATATCTA		pPKC-b1	T642	Thermo	702430	ACCTACCGTTACCGA
												COL2A1		origene	CAT#: BM332	TACGGACCAGTTCCG		KCNJ10		Proteintech	12503-1-AP	CAATACCAGAGAGAG		SMAD2		Thermo	700048	ATCGCGATATGCCGT
												Serotonin		Abcam	ab66047	TATCCACCTGCCGAT		PAX6		ATLAS	AMAb91372	GCGTGGTAGCACTAC		SMAD5		Novus	NBP2-37648	GCTCCGTTAGTCTGG
												RHO		sigma	R5403	TACACCAGTGAATCT		GLUR2		Zymed	32-0300	GAGATTGTTCGCTAT		pSMAD1/5	S463/465	Thermo	700047	TTCCTCGCGTTAGCT
												DYN1		Thermo	MA5-15285	ACACCTAGATACTCG		IMPDH1		Proteintech	22092-1-AP	TGTAGGTCATGCTAC		pBCatenin	S33/37	Novus	NBP3-05435	GAGCACCTTAAGGCA
												YAPTAZ		Abcam	ab56701	TGACGCTTGCAGTAG		AIPL1		ProteinTech	15108-1-AP	ATCGCGATATGCCGT		AMPK		Novus	NBP2-22127SS	ACATACTCCAGTCCT
												VGLUT1		Chemicon	AB5905	CGAAGATTAGGTGTA		CCNE1		Abcam	ab238081	TGCTTCATGCGCGAT		p-AMPK-a1/2	T172	Thermo	701068	TACGGACCAGTTCCG
												Recoverin		merck millipore	AB5585	ACTATGAGTAGCCTC		PKCa		Abcam	ab32376	CCACGATAGGTAAGA		pTSC2-1837	S1387	Thermo	PA5-104675	TACACCAGTGAATCT
												OPSINB		merck millipore	AB5407	AGCTTGCCAGCTCTT		SOX9		Abcam	ab185966	CATAATCGCGTGCGT		PKCa		Novus	NB600-201	CTTGACGCTCAATCA
												RGOPSIN		merck millipore	AB5405	CTACAACTCCTGAAC		Na+_K+-ATPase		Abcam	ab76020	ACCTACCGTTACCGA		p38-MAPK		Novus	NBP2-52508	AAGTTACGCAACTCC
												PCNA		Abcam	ab139696	GAAGTCTCCTTCCTA		Gephyrin		Chemicon (Millipore)	AB5725	AAGTTACGCAACTCC		JNK1		Novus	NBP2-22209	ACACCTAGATACTCG
												CLUAP1		Proteintech	17470-1-AP	TGTTGCCAGTTGAAG		CHX10		Sigma-Aldrich	AB9016	CTCAATATTGCCTGA		p65-nFKb		Novus	NB100-56712	CGAAGATTAGGTGTA
												BRN3A		Antibodies online	AA 325-419	CAATCCGGATATCTA		pRPS6	S235/236	Biolegend	608602	ACCCATCGCCTGAAA		ULK1		Novus	NBP2-24738	GAAGTCTCCTTCCTA
												KCNJ10		Proteintech	12503-1-AP	CAATACCAGAGAGAG		VIM		Biolegend	677801	GTCACGTAGTATCTT		MEK		Novus	NBP2-67358	CAATCCGGATATCTA
												HSP60		Thermo Fisher	MA3-012	TCCGTATCTCTGTAG		SOX2		Biolegend	656102	AACATTGTGCTGTCA		pSMAD2	S250	Thermo	MA5-32359	CACGTACAGCGCTTA
												PAX6		ATLAS	AMAb91372	GCGTGGTAGCACTAC		NFIB		Abcam	ab186738	AGGAATGCATTCCGC		TSC2		Novus	NBP2-67552	CCGGCTTATATCTTG
												GLUR2		Zymed	32-0300	GAGATTGTTCGCTAT		NESTIN		Sigma	N5413	GCTCAAGAAGAGAAT		pPKCa	T638	Novus	NBP2-66799	CATATTGGCCGTAGT
												IMPDH1		Proteintech	22092-1-AP	TGTAGGTCATGCTAC		MAP2		Millipore	AB5622	TCCTCTTGAACGGCA		pJNK1	T183/221	Novus	NBP2-67514	TAGCTTGGGATTAAG
												AIPL1		ProteinTech	15108-1-AP	ATCGCGATATGCCGT		Tau		Synaptic Systems	314 004	ACATACTCCAGTCCT		STAT3		Biolegend	371802	ATGTCAACTCTGGGA
												CCNE1		Abcam	ab238081	TGCTTCATGCGCGAT								RPS6		Biolegend	691802	CACTGTGCTGCGGCT
												PKCa		Abcam	ab32376	CCACGATAGGTAAGA								pRPS6		Biolegend	608602	ACCCATCGCCTGAAA
												SOX9		Abcam	ab185966	CATAATCGCGTGCGT								FOXO1		Biolegend	658102	ACCAGTTGGTGTTAA
												Na+_K+-ATPase		Abcam	ab76020	ACCTACCGTTACCGA								PI3K		Biolegend	697102	TGACGCTTGCAGTAG
												Gephyrin		Chemicon (Millipore)	AB5725	AAGTTACGCAACTCC								pGSK3B	S9	R&D Systems	MAB25062	TGAAACATACACGTT
												CHX10		Sigma-Aldrich	AB9016	CTCAATATTGCCTGA								GSK3B		R&D Systems	MAB2506	CGTCGGGTTCACCCG
												pRPS6	S235/236	Biolegend	608602	ACCCATCGCCTGAAA								pPI3K		Thermo	PA5-99367	AGCTTGCCAGCTCTT
												VIM		Biolegend	677801	GTCACGTAGTATCTT								pSTAT3	S727	Biolegend	698901	CACAGTTGTCCGTGT
												SOX2		Biolegend	656102	AACATTGTGCTGTCA								pFOXO1	S319	Thermo	PA5-37577	GGTCGGATCTGAGTC
												NFIB		Abcam	ab186738	AGGAATGCATTCCGC								OCT4		Biolegend	654701	ACCACTTCTCCTCTG
												NESTIN		Sigma	N5413	GCTCAAGAAGAGAAT								SOX2		Biolegend	656102	AACATTGTGCTGTCA
												MAP2		Millipore	AB5622	TCCTCTTGAACGGCA								GATA1		Biolegend	939101	CCAAACCGTTTCGTT
												Tau		Synaptic Systems	314 004	ACATACTCCAGTCCT								GAPDH		Biolegend	607901	TATTCCTCCGACCCT
																								Bactin		Biolegend	643801	GCGTATGTCAGTACC
																								IRF1		Thomas	11335-1-AP	AGCAGTCCTAGCAAC
																								MEIS2		Thermo	PA525432	GACCAAGGACACACT
																								NeuN		Biolegend	834501	CGAGCTCCGATCCCT
																								NeuroD1		Abcam	ab60704	ACTGTCGAGAAATTT
																								Pax6		Biolegend	862001	GCTCAAGAAGAGAAT
																								FoxG1		Thermo	PA5-26794	ACTATGAGTAGCCTC
																								GLI3		R&D Systems	AF3690	ACACGAGCAAGAGAC
																								TBR2		R&D Systems	MAB6166	GTTCCACGGTTGGTA
																								TBR1		Abcam	ab31940	CATCAGAACTTCGTG
																								NPC		Biolegend	902902	TATCCACCTGCCGAT
																								S100B		Thomas	C828J98	TCCGTATCTCTGTAG
																								NFIB		Abcam	ab186738	AGGAATGCATTCCGC
																								HOPX		Novus	NBP1-97503	CTCAATATTGCCTGA
																								DCX		Thermo	MA5-32495	CGAACCTACTAGGCG
																								OTX2		R&D Systems	AF1979	TCCTCTTGAACGGCA
																								Vim		Biolegend	677801	GTCACGTAGTATCTT
																								pVim	S39	Thermo	702179	TTACCAGATCGCTCA
