# Supplementary material for: Phospho-seq: integrated, multi-modal profiling of intracellular protein dynamics in single cells
Source: Nat Commun. 2025 Feb 4;16:1346. doi: 10.1038/s41467-025-56590-7 (PMC11794950; doi:10.1038/s41467-025-56590-7)
Supplement: Supplementary file 4 — Supplementary Dataset 2 [file 41467_2025_56590_MOESM4_ESM.xlsx]

## Sheet: Sheet1
All tests in this supplementary data are performed as Wilcoxon Rank Sum Test (two-sided)
Phospho-seq-ATAC						Phospho-seq-Multi
RPE vs Cones						RPE vs Cones
	avg_log2FC	pct.1	pct.2	p_val_adj			avg_log2FC	pct.1	pct.2	p_val_adj
RCVRN	-1.81197	0.993	0.998	2.35601e-130		VIM	1.67483	0.909	0.451	1.22969e-11
YAP1	0.517905	0.998	0.998	1.17985e-85		RCVRN	-2.17485	0.273	0.718	8.41498e-10
RLBP1	1.9814	0.966	0.856	9.84244e-85		RLBP1	1.81441	0.682	0.239	2.67931e-07
VIM	0.302493	1	1	5.41571e-69		PAX6	0.586854	0.841	0.704	0.0170236
SOX9	0.605156	0.989	0.974	4.2531e-55		YAP1	0.409429	0.92	0.803	0.135609
DNM1	-0.908717	0.91	0.962	2.43907e-53		SOX9	0.577663	0.455	0.239	0.731681
PAX6	0.166411	1	1	1.26348e-40		DNM1	0.601694	0.318	0.183	1
NFIB	0.398585	0.993	0.977	5.16636e-27		SOX2	0.474291	0.568	0.423	1
pRPS6	-0.209347	1	1	1.66409e-20		NFIB	0.615556	0.227	0.113	1
RHO	-0.222052	0.973	0.961	5.81311e-05		pRPS6	-0.0691802	0.739	0.775	1
SOX2	-0.0239565	0.993	0.991	1		RHO	0.241122	0.352	0.338	1
RPE vs MG						RPE vs MG
	avg_log2FC	pct.1	pct.2	p_val_adj			avg_log2FC	pct.1	pct.2	p_val_adj
SOX2	-0.963788	0.993	0.999	5.42419e-165		RLBP1	1.64497	0.682	0.319	3.13295e-13
RLBP1	1.495	0.966	0.945	5.83911e-81		RCVRN	1.36377	0.273	0.162	0.178341
YAP1	0.288299	0.998	1	2.11447e-58		SOX2	-0.388823	0.568	0.66	0.416607
SOX9	-0.360977	0.989	0.997	1.25314e-32		pRPS6	-0.226936	0.739	0.764	1
VIM	-0.142121	1	1	2.64532e-18		RHO	-0.00869792	0.352	0.406	1
RCVRN	0.197111	0.993	0.996	0.00851688		VIM	-0.0219034	0.909	0.866	1
DNM1	0.137779	0.91	0.927	0.20446		DNM1	0.0927022	0.318	0.289	1
pRPS6	-0.0382087	1	1	1		PAX6	-0.038128	0.841	0.883	1
NFIB	-0.0550206	0.993	0.992	1		YAP1	0.0709228	0.92	0.866	1
RHO	-0.0429355	0.973	0.983	1		SOX9	0.0512778	0.455	0.455	1
PAX6	-0.0011416	1	1	1		NFIB	0.0885604	0.227	0.238	1
RPE vs PR-PC						RPE vs PR-PC
	avg_log2FC	pct.1	pct.2	p_val_adj			avg_log2FC	pct.1	pct.2	p_val_adj
SOX2	-0.779672	0.993	0.995	2.66818e-69		RLBP1	1.91624	0.682	0.257	4.46044e-16
YAP1	0.397688	0.998	1	2.17273e-54		pRPS6	-0.369179	0.739	0.81	0.062128
RLBP1	1.67864	0.966	0.869	2.73667e-54		RCVRN	1.22352	0.273	0.153	0.146224
pRPS6	0.11554	1	1	1.4854e-10		VIM	-0.103547	0.909	0.893	1
VIM	0.0866881	1	1	0.000467802		DNM1	0.414755	0.318	0.233	1
RHO	-0.168201	0.973	0.977	0.000832869		YAP1	0.126397	0.92	0.877	1
NFIB	0.134627	0.993	0.979	0.00354464		SOX9	0.270567	0.455	0.394	1
RCVRN	0.261064	0.993	0.991	0.0105023		PAX6	-0.0468423	0.841	0.858	1
PAX6	0.0518666	1	1	0.0174227		NFIB	0.27284	0.227	0.206	1
SOX9	-0.145773	0.989	0.991	0.0812366		RHO	0.0385662	0.352	0.391	1
DNM1	0.0744843	0.91	0.869	1		SOX2	0.0154731	0.568	0.552	1
RPE vs PC - MG						RPE vs PC - MG
	avg_log2FC	pct.1	pct.2	p_val_adj			avg_log2FC	pct.1	pct.2	p_val_adj
RLBP1	2.13757	0.966	0.895	1.02562e-128		RLBP1	1.35096	0.682	0.44	1.16511e-06
SOX2	-0.433093	0.993	0.996	5.82025e-54		SOX2	-0.81524	0.568	0.792	1.88946e-05
VIM	-0.176507	1	1	1.62692e-41		pRPS6	-0.463967	0.739	0.839	0.0114484
pRPS6	-0.170706	1	1	2.00632e-39		PAX6	-0.323287	0.841	0.917	0.0451975
PAX6	-0.109553	1	1	9.44991e-30		VIM	-0.33584	0.909	0.917	0.0662587
YAP1	-0.147171	0.998	1	2.49236e-20		RHO	-0.539753	0.352	0.571	0.131022
SOX9	0.227448	0.989	0.992	8.10057e-15		NFIB	-0.720402	0.227	0.429	0.165816
RCVRN	0.312351	0.993	0.995	3.49927e-06		SOX9	-0.302959	0.455	0.601	1
NFIB	-0.107587	0.993	0.995	2.18773e-05		DNM1	-0.357924	0.318	0.458	1
DNM1	0.0684256	0.91	0.943	1		YAP1	-0.159239	0.92	0.946	1
RHO	0.0270717	0.973	0.982	1		RCVRN	1.3089	0.273	0.22	1
RPE vs RPC/Rods
	avg_log2FC	pct.1	pct.2	p_val_adj			avg_log2FC	pct.1	pct.2	p_val_adj
RCVRN	-1.51945	0.993	0.996	1.11897e-107		VIM	1.856	0.909	0.401	7.65561e-23
RLBP1	2.00418	0.966	0.806	4.85308e-96		RLBP1	2.07315	0.682	0.206	1.55821e-16
SOX9	0.735456	0.989	0.96	3.38524e-79		SOX2	1.15716	0.568	0.282	1.3915e-05
VIM	0.29056	1	1	2.25435e-76		PAX6	0.674802	0.841	0.675	3.39088e-05
YAP1	0.44113	0.998	0.991	5.30813e-76		SOX9	1.06334	0.455	0.206	0.000597924
PAX6	0.230465	1	1	1.96013e-72		YAP1	0.49734	0.92	0.758	0.00093828
NFIB	0.545755	0.993	0.947	1.50401e-48		RCVRN	-1.15184	0.273	0.44	0.013007
pRPS6	0.16801	1	1	6.72166e-25		DNM1	0.78771	0.318	0.152	0.0476502
RHO	-0.519154	0.973	0.951	4.53147e-22		NFIB	0.817466	0.227	0.105	0.183427
DNM1	-0.302924	0.91	0.877	3.62025e-08		pRPS6	0.462778	0.739	0.574	0.191622
SOX2	0.035596	0.993	0.977	1		RHO	0.333779	0.352	0.274	1
RPE vs AC/HC
	avg_log2FC	pct.1	pct.2	p_val_adj			avg_log2FC	pct.1	pct.2	p_val_adj
RLBP1	1.87008	0.966	0.875	2.32678e-15		VIM	1.76575	0.909	0.481	1.13234e-06
pRPS6	0.309031	1	1	3.80609e-12		RLBP1	2.45243	0.682	0.148	4.50061e-05
SOX9	0.559862	0.989	0.964	2.352e-09		YAP1	0.568819	0.92	0.778	0.13174
VIM	0.236721	1	1	8.6458e-09		PAX6	0.466847	0.841	0.741	0.606788
YAP1	0.243999	0.998	1	6.12807e-06		SOX9	0.925346	0.455	0.185	0.761182
NFIB	0.208028	0.993	0.982	0.00836423		pRPS6	0.690955	0.739	0.519	0.778624
SOX2	-0.328537	0.993	1	0.0157086		RCVRN	1.79703	0.273	0.074	0.925436
RCVRN	-0.0437244	0.993	1	1		DNM1	1.13932	0.318	0.111	1
PAX6	-0.0437776	1	1	1		SOX2	0.67448	0.568	0.333	1
DNM1	-0.0600997	0.91	0.768	1		NFIB	0.22657	0.227	0.074	1
RHO	-0.0834273	0.973	0.946	1		RHO	-0.200193	0.352	0.37	1
MG vs Cones						MG vs Cones
	avg_log2FC	pct.1	pct.2	p_val_adj			avg_log2FC	pct.1	pct.2	p_val_adj
RCVRN	-2.00908	0.996	0.998	3.9365e-275		RCVRN	-3.53862	0.162	0.718	2.10869e-31
SOX2	0.939831	0.999	0.991	1.07456e-222		VIM	1.69673	0.866	0.451	1.49426e-16
SOX9	0.966133	0.997	0.974	9.63568e-215		PAX6	0.624982	0.883	0.704	3.32931e-05
VIM	0.444614	1	1	8.54935e-181		SOX2	0.863114	0.66	0.423	0.000680523
DNM1	-1.0465	0.927	0.962	5.42854e-130		YAP1	0.338506	0.866	0.803	0.0215063
PAX6	0.167552	1	1	4.41142e-81		SOX9	0.526386	0.455	0.239	0.216927
NFIB	0.453606	0.992	0.977	1.77741e-61		NFIB	0.526995	0.238	0.113	0.86959
YAP1	0.229606	1	0.998	2.45608e-42		DNM1	0.508992	0.289	0.183	1
pRPS6	-0.171139	1	1	3.5127e-28		pRPS6	0.157756	0.764	0.775	1
RLBP1	0.486397	0.945	0.856	1.15486e-23		RLBP1	0.169435	0.319	0.239	1
RHO	-0.179116	0.983	0.961	1.54692e-05		RHO	0.24982	0.406	0.338	1
MG vs PR-PC						MG vs PR-PC
	avg_log2FC	pct.1	pct.2	p_val_adj			avg_log2FC	pct.1	pct.2	p_val_adj
VIM	0.228809	1	1	9.34626e-36		SOX2	0.404296	0.66	0.552	0.0009486
pRPS6	0.153749	1	1	2.11099e-27		DNM1	0.322053	0.289	0.233	1
SOX9	0.215204	0.997	0.991	4.47206e-13		RLBP1	0.271269	0.319	0.257	1
SOX2	0.184116	0.999	0.995	1.17914e-09		SOX9	0.21929	0.455	0.394	1
NFIB	0.189648	0.992	0.979	2.90886e-09		pRPS6	-0.142242	0.764	0.81	1
YAP1	0.109389	1	1	1.17749e-07		VIM	-0.0816436	0.866	0.893	1
PAX6	0.0530082	1	1	0.000567774		YAP1	0.0554741	0.866	0.877	1
RHO	-0.125265	0.983	0.977	0.00400964		NFIB	0.18428	0.238	0.206	1
RLBP1	0.183641	0.945	0.869	0.566009		PAX6	-0.00871437	0.883	0.858	1
RCVRN	0.0639538	0.996	0.991	1		RHO	0.0472641	0.406	0.391	1
DNM1	-0.0632948	0.927	0.869	1		RCVRN	-0.140251	0.162	0.153	1
MG vs PC -MG						MG vs PC -MG
	avg_log2FC	pct.1	pct.2	p_val_adj			avg_log2FC	pct.1	pct.2	p_val_adj
YAP1	-0.43547	1	1	0		NFIB	-0.808963	0.238	0.429	0.000372029
SOX9	0.588426	0.997	0.992	1.94808e-237		PAX6	-0.285159	0.883	0.917	0.000436228
SOX2	0.530695	0.999	0.996	1.70961e-213		SOX2	-0.426417	0.66	0.792	0.000811025
PAX6	-0.108412	1	1	3.96335e-101		VIM	-0.313936	0.866	0.917	0.0020097
RLBP1	0.642567	0.945	0.895	8.6797e-84		RHO	-0.531055	0.406	0.571	0.0113916
pRPS6	-0.132497	1	1	5.52206e-80		DNM1	-0.450626	0.289	0.458	0.0178558
NFIB	-0.052566	0.992	0.995	5.77326e-05		YAP1	-0.230162	0.866	0.946	0.0562179
RHO	0.0700072	0.983	0.982	0.00211762		SOX9	-0.354236	0.455	0.601	0.247617
VIM	-0.0343852	1	1	0.00467565		pRPS6	-0.237031	0.764	0.839	0.253974
DNM1	-0.0693535	0.927	0.943	0.0523337		RLBP1	-0.294009	0.319	0.44	0.662921
RCVRN	0.11524	0.996	0.995	0.807282		RCVRN	-0.0548674	0.162	0.22	1
MG vs Rods						MG vs Rods
	avg_log2FC	pct.1	pct.2	p_val_adj			avg_log2FC	pct.1	pct.2	p_val_adj
SOX9	1.09643	0.997	0.96	0		VIM	1.8779	0.866	0.401	2.37933e-51
SOX2	0.999384	0.999	0.977	0		SOX2	1.54598	0.66	0.282	1.03341e-24
RCVRN	-1.71656	0.996	0.996	4.39868e-280		RCVRN	-2.51561	0.162	0.44	1.60088e-20
VIM	0.432681	1	1	4.56511e-235		PAX6	0.71293	0.883	0.675	5.79292e-17
PAX6	0.231607	1	1	1.45363e-170		pRPS6	0.689714	0.764	0.574	8.58844e-11
NFIB	0.600775	0.992	0.947	9.56e-121		SOX9	1.01206	0.455	0.206	4.71267e-09
pRPS6	0.206218	1	1	1.34595e-80		YAP1	0.426418	0.866	0.758	1.44201e-08
RHO	-0.476218	0.983	0.951	3.81116e-40		NFIB	0.728906	0.238	0.105	0.00114747
DNM1	-0.440703	0.927	0.877	9.06721e-36		DNM1	0.695008	0.289	0.152	0.00206662
RLBP1	0.509177	0.945	0.806	1.96189e-29		RHO	0.342477	0.406	0.274	0.0570121
YAP1	0.152831	1	0.991	3.36177e-21		RLBP1	0.428175	0.319	0.206	0.168544
MG vs AC/HC						MG vs AC/HC
	avg_log2FC	pct.1	pct.2	p_val_adj			avg_log2FC	pct.1	pct.2	p_val_adj
SOX9	0.920839	0.997	0.964	2.52561e-21		VIM	1.78766	0.866	0.481	8.64282e-08
pRPS6	0.34724	1	1	8.66235e-17		pRPS6	0.917891	0.764	0.519	0.0137041
SOX2	0.635251	0.999	1	7.56052e-16		SOX2	1.0633	0.66	0.333	0.0238407
VIM	0.378842	1	1	1.412e-15		YAP1	0.497897	0.866	0.778	0.0880414
NFIB	0.263048	0.992	0.982	0.000599645		PAX6	0.504975	0.883	0.741	0.115772
RLBP1	0.375077	0.945	0.875	0.171314		SOX9	0.874069	0.455	0.185	0.448353
RCVRN	-0.240835	0.996	1	0.835816		DNM1	1.04662	0.289	0.111	1
PAX6	-0.0426361	1	1	1		RLBP1	0.807454	0.319	0.148	1
YAP1	-0.0443003	1	1	1		NFIB	0.13801	0.238	0.074	1
RHO	-0.0404918	0.983	0.946	1		RCVRN	0.433263	0.162	0.074	1
DNM1	-0.197879	0.927	0.768	1		RHO	-0.191495	0.406	0.37	1
Cones vs PR-PC						Cones vs PR-PC
	avg_log2FC	pct.1	pct.2	p_val_adj			avg_log2FC	pct.1	pct.2	p_val_adj
RCVRN	2.07304	0.998	0.991	1.59078e-137		RCVRN	3.39836	0.718	0.153	3.73473e-29
SOX2	-0.755715	0.991	0.995	2.52204e-79		VIM	-1.77838	0.451	0.893	2.9479e-19
SOX9	-0.750929	0.974	0.991	1.69582e-69		PAX6	-0.633696	0.704	0.858	3.44499e-05
DNM1	0.983202	0.962	0.869	1.19255e-56		YAP1	-0.283032	0.803	0.877	0.225889
pRPS6	0.324888	1	1	1.64986e-44		pRPS6	-0.299998	0.775	0.81	0.791347
VIM	-0.215805	1	1	4.25507e-30		SOX2	-0.458818	0.423	0.552	1
PAX6	-0.114544	1	1	1.19295e-15		SOX9	-0.307096	0.239	0.394	1
NFIB	-0.263958	0.977	0.979	2.14252e-08		NFIB	-0.342716	0.113	0.206	1
YAP1	-0.120217	0.998	1	3.37209e-06		RHO	-0.202556	0.338	0.391	1
RLBP1	-0.302756	0.856	0.869	7.30422e-06		DNM1	-0.186939	0.183	0.233	1
RHO	0.0538511	0.961	0.977	1		RLBP1	0.101835	0.239	0.257	1
Cones vs PC-MG						Cones vs PC-MG
	avg_log2FC	pct.1	pct.2	p_val_adj			avg_log2FC	pct.1	pct.2	p_val_adj
RCVRN	2.12432	0.998	0.995	4.49517e-273		RCVRN	3.48375	0.718	0.22	3.60016e-18
VIM	-0.478999	1	1	2.55783e-241		VIM	-2.01067	0.451	0.917	1.29651e-17
YAP1	-0.665076	0.998	1	1.67395e-225		PAX6	-0.910141	0.704	0.917	2.04535e-09
PAX6	-0.275964	1	1	1.11624e-178		SOX2	-1.28953	0.423	0.792	1.22363e-08
DNM1	0.977143	0.962	0.943	1.30862e-113		YAP1	-0.568668	0.803	0.946	2.90243e-05
NFIB	-0.506172	0.977	0.995	1.95965e-92		NFIB	-1.33596	0.113	0.429	0.000417446
SOX2	-0.409137	0.991	0.996	3.66698e-64		SOX9	-0.880622	0.239	0.601	0.00184778
SOX9	-0.377708	0.974	0.992	3.17402e-46		DNM1	-0.959617	0.183	0.458	0.012196
RHO	0.249124	0.961	0.982	2.10332e-11		RHO	-0.780875	0.338	0.571	0.0530199
RLBP1	0.15617	0.856	0.895	0.410612		pRPS6	-0.394787	0.775	0.839	0.131946
pRPS6	0.0386416	1	1	0.879748		RLBP1	-0.463444	0.239	0.44	0.458499
Cones vs Rods						Cones vs Rods
	avg_log2FC	pct.1	pct.2	p_val_adj			avg_log2FC	pct.1	pct.2	p_val_adj
pRPS6	0.377357	1	1	6.97508e-84		RCVRN	1.02301	0.718	0.44	1.07496e-05
DNM1	0.605793	0.962	0.877	1.03955e-35		pRPS6	0.531958	0.775	0.574	0.0669753
RCVRN	0.292527	0.998	0.996	2.26389e-13		SOX2	0.682867	0.423	0.282	0.459045
PAX6	0.0640547	1	1	2.60555e-08		SOX9	0.485676	0.239	0.206	1
RHO	-0.297102	0.961	0.951	4.55458e-07		RHO	0.0926573	0.338	0.274	1
NFIB	0.14717	0.977	0.947	0.000228913		DNM1	0.186016	0.183	0.152	1
YAP1	-0.0767751	0.998	0.991	0.0011103		YAP1	0.0879114	0.803	0.758	1
SOX9	0.130301	0.974	0.96	0.00431139		RLBP1	0.25874	0.239	0.206	1
VIM	-0.0119327	1	1	1		PAX6	0.0879481	0.704	0.675	1
SOX2	0.0595525	0.991	0.977	1		VIM	0.181167	0.451	0.401	1
RLBP1	0.0227798	0.856	0.806	1		NFIB	0.201911	0.113	0.105	1
Cones vs AC/HC						Cones vs AC/HC
	avg_log2FC	pct.1	pct.2	p_val_adj			avg_log2FC	pct.1	pct.2	p_val_adj
RCVRN	1.76825	0.998	1	3.92652e-25		RCVRN	3.97188	0.718	0.074	8.85146e-07
pRPS6	0.518379	1	1	1.59005e-19		pRPS6	0.760136	0.775	0.519	0.26641
DNM1	0.848618	0.962	0.768	8.3965e-09		RLBP1	0.63802	0.239	0.148	1
PAX6	-0.210188	1	1	4.82405e-06		DNM1	0.537626	0.183	0.111	1
YAP1	-0.273906	0.998	1	0.000103047		YAP1	0.15939	0.803	0.778	1
SOX2	-0.304581	0.991	1	0.0730557		SOX2	0.200189	0.423	0.333	1
VIM	-0.065772	1	1	0.328251		SOX9	0.347683	0.239	0.185	1
RHO	0.138625	0.961	0.946	1		NFIB	-0.388985	0.113	0.074	1
RLBP1	-0.11132	0.856	0.875	1		RHO	-0.441314	0.338	0.37	1
NFIB	-0.190557	0.977	0.982	1		VIM	0.0909232	0.451	0.481	1
SOX9	-0.0452943	0.974	0.964	1		PAX6	-0.120007	0.704	0.741	1
AC/HC vs RPC						AC/HC vs RPC
	avg_log2FC	pct.1	pct.2	p_val_adj			avg_log2FC	pct.1	pct.2	p_val_adj
SOX9	-0.705635	0.964	0.991	5.49438e-12		VIM	-1.8693	0.481	0.893	1.60447e-09
SOX2	-0.451134	1	0.995	2.14516e-08		pRPS6	-1.06013	0.519	0.81	0.00123076
pRPS6	-0.193491	1	1	3.17307e-06		PAX6	-0.513689	0.741	0.858	0.118108
VIM	-0.150033	1	1	0.00899235		YAP1	-0.442422	0.778	0.877	0.308449
YAP1	0.153689	1	1	0.239706		SOX2	-0.659007	0.333	0.552	1
RCVRN	0.304789	1	0.991	0.39828		SOX9	-0.654779	0.185	0.394	1
PAX6	0.0956443	1	1	1		NFIB	0.0462699	0.074	0.206	1
NFIB	-0.0734009	0.982	0.979	1		DNM1	-0.724565	0.111	0.233	1
RLBP1	-0.191436	0.875	0.869	1		RLBP1	-0.536185	0.148	0.257	1
RHO	-0.0847735	0.946	0.977	1		RCVRN	-0.573514	0.074	0.153	1
DNM1	0.134584	0.768	0.869	1		RHO	0.238759	0.37	0.391	1
AC/HC vs PC-MG						AC/HC vs PC-MG
	avg_log2FC	pct.1	pct.2	p_val_adj			avg_log2FC	pct.1	pct.2	p_val_adj
pRPS6	-0.479737	1	1	2.40634e-24		VIM	-2.10159	0.481	0.917	5.21052e-09
VIM	-0.413227	1	1	2.06159e-23		SOX2	-1.48972	0.333	0.792	8.01222e-05
YAP1	-0.39117	1	1	2.79131e-15		pRPS6	-1.15492	0.519	0.839	0.000361211
NFIB	-0.315614	0.982	0.995	1.32958e-06		YAP1	-0.728058	0.778	0.946	0.00120608
SOX9	-0.332413	0.964	0.992	0.000177432		PAX6	-0.790134	0.741	0.917	0.00138187
RCVRN	0.356075	1	0.995	0.104197		SOX9	-1.2283	0.185	0.601	0.0197675
SOX2	-0.104556	1	0.996	0.381636		DNM1	-1.49724	0.111	0.458	0.0381257
PAX6	-0.0657758	1	1	0.409448		NFIB	-0.946973	0.074	0.429	0.0429438
RLBP1	0.26749	0.875	0.895	1		RLBP1	-1.10146	0.148	0.44	0.23678
RHO	0.110499	0.946	0.982	1		RCVRN	-0.488131	0.074	0.22	1
DNM1	0.128525	0.768	0.943	1		RHO	-0.33956	0.37	0.571	1
AC/HC vs Rods						AC/HC vs Rods
	avg_log2FC	pct.1	pct.2	p_val_adj			avg_log2FC	pct.1	pct.2	p_val_adj
RCVRN	-1.47572	1	0.996	5.44748e-18		RCVRN	-2.94887	0.074	0.44	0.00469472
PAX6	0.274243	1	1	5.05695e-10		RHO	0.533972	0.37	0.274	1
pRPS6	-0.141022	1	1	0.000745991		RLBP1	-0.37928	0.148	0.206	1
RHO	-0.435726	0.946	0.951	0.0136399		pRPS6	-0.228178	0.519	0.574	1
SOX2	0.364133	1	0.977	0.0209452		SOX2	0.482678	0.333	0.282	1
YAP1	0.197131	1	0.991	0.0594825		DNM1	-0.35161	0.111	0.152	1
DNM1	-0.242824	0.768	0.877	0.558846		VIM	0.0902441	0.481	0.401	1
VIM	0.0538393	1	1	1		YAP1	-0.0714789	0.778	0.758	1
NFIB	0.337727	0.982	0.947	1		PAX6	0.207955	0.741	0.675	1
SOX9	0.175595	0.964	0.96	1		NFIB	0.590896	0.074	0.105	1
RLBP1	0.1341	0.875	0.806	1		SOX9	0.137993	0.185	0.206	1
RPC vs PC-MG						RPC vs PC-MG
	avg_log2FC	pct.1	pct.2	p_val_adj			avg_log2FC	pct.1	pct.2	p_val_adj
YAP1	-0.544859	1	1	1.59687e-143		SOX2	-0.830713	0.552	0.792	5.09163e-11
pRPS6	-0.286246	1	1	4.24188e-83		NFIB	-0.993242	0.206	0.429	1.24993e-05
VIM	-0.263195	1	1	2.43125e-60		DNM1	-0.772679	0.233	0.458	3.85412e-05
PAX6	-0.16142	1	1	1.25955e-45		SOX9	-0.573526	0.394	0.601	0.001931
SOX9	0.373222	0.991	0.992	6.72582e-30		PAX6	-0.276444	0.858	0.917	0.00294088
SOX2	0.346578	0.995	0.996	9.57874e-30		YAP1	-0.285636	0.877	0.946	0.00352373
NFIB	-0.242214	0.979	0.995	4.15105e-20		RHO	-0.578319	0.391	0.571	0.00471512
RLBP1	0.458926	0.869	0.895	5.61919e-16		RLBP1	-0.565278	0.257	0.44	0.00772993
RHO	0.195273	0.977	0.982	6.88207e-08		VIM	-0.232292	0.893	0.917	0.0661189
RCVRN	0.051286	0.991	0.995	1		RCVRN	0.0853834	0.153	0.22	1
DNM1	-0.00605872	0.869	0.943	1		pRPS6	-0.0947885	0.81	0.839	1
RPC vs Rods						RPC vs Rods
	avg_log2FC	pct.1	pct.2	p_val_adj			avg_log2FC	pct.1	pct.2	p_val_adj
RCVRN	-1.78051	0.991	0.996	3.43129e-121		VIM	1.95954	0.893	0.401	1.49593e-55
SOX2	0.815268	0.995	0.977	1.31219e-98		RCVRN	-2.37536	0.153	0.44	2.42124e-18
SOX9	0.88123	0.991	0.96	4.81584e-94		PAX6	0.721644	0.858	0.675	8.12537e-16
PAX6	0.178599	1	1	5.14228e-37		pRPS6	0.831956	0.81	0.574	5.19688e-15
VIM	0.203872	1	1	2.75692e-31		SOX2	1.14168	0.552	0.282	6.1722e-11
NFIB	0.411128	0.979	0.947	2.15298e-21		YAP1	0.370943	0.877	0.758	1.47469e-05
DNM1	-0.377408	0.869	0.877	9.83026e-11		SOX9	0.792772	0.394	0.206	7.57073e-05
RHO	-0.350953	0.977	0.951	7.53317e-08		NFIB	0.544626	0.206	0.105	0.0515757
RLBP1	0.325536	0.869	0.806	4.03718e-06		RHO	0.295213	0.391	0.274	0.294952
pRPS6	0.0524692	1	1	0.0728083		DNM1	0.372955	0.233	0.152	0.628015
YAP1	0.0434418	1	0.991	1		RLBP1	0.156905	0.257	0.206	1
PC-MG vs Rods						PC-MG vs Rods
	avg_log2FC	pct.1	pct.2	p_val_adj			avg_log2FC	pct.1	pct.2	p_val_adj
VIM	0.467067	1	1	0		VIM	2.19184	0.917	0.401	2.15084e-41
RCVRN	-1.8318	0.995	0.996	1.02313e-284		SOX2	1.9724	0.792	0.282	2.741e-30
PAX6	0.340019	1	1	1.70031e-280		PAX6	0.998089	0.917	0.675	8.03661e-21
YAP1	0.588301	1	0.991	9.43878e-257		SOX9	1.3663	0.601	0.206	1.57969e-13
pRPS6	0.338716	1	1	5.14621e-180		pRPS6	0.926745	0.839	0.574	3.35105e-13
NFIB	0.653341	0.995	0.947	3.10244e-160		YAP1	0.656579	0.946	0.758	1.88714e-12
SOX2	0.468689	0.996	0.977	2.30434e-94		NFIB	1.53787	0.429	0.105	8.11828e-12
SOX9	0.508008	0.992	0.96	7.17501e-93		DNM1	1.14563	0.458	0.152	3.42053e-09
RHO	-0.546225	0.982	0.951	7.3822e-51		RCVRN	-2.46074	0.22	0.44	1.54027e-08
DNM1	-0.371349	0.943	0.877	1.08434e-24		RHO	0.873532	0.571	0.274	6.95692e-07
RLBP1	-0.13339	0.895	0.806	0.122598		RLBP1	0.722183	0.44	0.206	0.000340514
