# Supplementary material for: Phospho-seq: integrated, multi-modal profiling of intracellular protein dynamics in single cells
Source: Nat Commun. 2025 Feb 4;16:1346. doi: 10.1038/s41467-025-56590-7 (PMC11794950; doi:10.1038/s41467-025-56590-7)
Supplement: Supplementary file 5 — Supplementary Dataset 3 [file 41467_2025_56590_MOESM5_ESM.xlsx]

## Sheet: Sheet1
All tests in this supplementary data are performed as Wilcoxon Rank Sum tests (two-sided)
	avg_log2FC	p_val_adj	class
HES4	-2.63462	6.57639e-272	DAR
HES5	-2.84988	4.06969e-245	DAR
POU3F1	-1.69951	3.85003e-169	DAR
SEMA6A	0.785837	1.40626e-163	DAR
IGFBP5	0.897644	8.93987e-139	DAR
APOE	-0.805874	2.04401e-135	DAR
SLC6A8	-0.730522	7.70812e-115	DAR
EMX2	-3.36615	1.03832e-114	DAR
NAV3	-1.31959	3.26584e-83	DAR
HPSE2	-1.39122	2.27946e-75	DAR
PDHA1	-0.646586	1.0635e-70	DAR
GPC3	-0.487277	1.71176e-67	DAR
AC096570.2	-2.35876	2.66996e-67	DAR
H1FX	-0.419296	7.64374e-60	DAR
FGF17	2.09187	1.01969e-57	DAR
CDH12	-1.73832	4.98431e-54	DAR
DDIT4	-0.624237	5.26117e-53	DAR
RAX	-1.20128	3.024e-41	DAR
LMAN1	-0.685918	1.00584e-37	DAR
GREB1	0.498625	1.72105e-36	DAR
TNNT1	-0.581446	1.59581e-35	DAR
NEAT1	0.967472	1.0525e-33	DAR
PAX6	-1.25603	2.60359e-33	DAR
C1orf61	-2.54308	4.66297e-33	DAR
BST2	-0.363871	1.04014e-29	DAR
IL17RD	0.443698	4.73814e-28	DAR
NRP2	-0.612181	1.25782e-23	DAR
ZEB2	-0.361709	8.70465e-21	DAR
BCAP31	-0.320875	1.19871e-19	DAR
ARX	-3.87707	1.09487e-18	DAR
PNCK	-0.743813	1.0655e-17	DAR
DRD4	-1.48293	2.06596e-17	DAR
PIM3	-0.969927	7.54685e-17	DAR
IL1RAPL1	-0.464434	7.07349e-16	DAR
OTX2	-0.636041	1.57899e-15	DAR
RSPO1	-1.6137	8.84144e-15	DAR
LFNG	-0.853049	6.31491e-14	DAR
HSPA1A	-0.679277	6.37281e-14	DAR
DLL1	-0.804514	4.78387e-13	DAR
ZIC1	0.280924	1.13465e-12	DAR
FGFBP3	0.253294	1.76178e-12	DAR
RPS23	0.0689881	3.50411e-12	DAR
EPCAM	0.490412	2.00554e-11	DAR
FGFR1	0.134081	5.61652e-11	DAR
ROR1	-0.162373	3.31221e-10	DAR
LGI1	-1.39104	6.83564e-10	DAR
SCUBE1	-0.715753	4.01308e-09	DAR
MIAT	-0.615534	5.10663e-09	DAR
OTX1	-1.17262	1.13784e-08	DAR
MPPED1	0.498748	1.63757e-08	DAR
PCNX2	0.238999	1.81998e-08	DAR
ANGPT1	-1.0255	3.75941e-08	DAR
CLDN7	0.667566	6.22849e-08	DAR
HES7	-1.41686	9.1739e-08	DAR
LIX1	-0.496309	1.3326e-07	DAR
THSD4	0.363462	9.51715e-07	DAR
RSPO2	-1.38552	4.38752e-06	DAR
TUBA1A	-0.148104	6.63989e-06	DAR
CXCL12	0.645613	9.32347e-06	DAR
KRT18	0.198433	1.04221e-05	DAR
LGALS1	-0.309521	1.54948e-05	DAR
BARHL1	-2.13267	1.55885e-05	DAR
SHANK2	0.214652	2.12838e-05	DAR
HESX1	-0.610955	3.00647e-05	DAR
CCKBR	-1.05257	7.21367e-05	DAR
ENO2	-0.409864	0.000189518	DAR
GBX2	0.349496	0.000224992	DAR
DUSP8	-0.973304	0.000380613	DAR
FEZF2	-0.727889	0.000402691	DAR
KLHDC8A	-0.642001	0.00124206	DAR
APOC1	0.135183	0.00282165	DAR
RRAD	-1.55438	0.00434789	DAR
BLVRB	-0.486396	0.00462102	DAR
AKAP12	-0.2421	0.00525941	DAR
TNFRSF12A	0.17155	0.00797308	DAR
PAX3	-0.214129	0.0108435	DAR
HNRNPAB	-0.19728	0.0124758	DAR
SLIT1	0.538286	0.012768	DAR
EBF1	0.320938	0.0355436	DAR
OPCML	0.418982	0.0478904	DAR
SEZ6L2	-0.33064	0.0773697	DAR
FKBP4	-0.409346	0.0782352	DAR
KDELR2	0.0987071	0.125295	DAR
CTNNA2	-0.102927	0.250087	DAR
SGCG	1.33428	0.309003	DAR
BCAM	0.0687907	0.354781	DAR
DGKZ	0.146995	0.357928	DAR
FTL	-0.00902193	0.445745	DAR
TMEM38B	0.0879067	0.497264	DAR
CLVS1	0.225348	0.747924	DAR
FZD7	0.114839	0.850428	DAR
WNT5B	-0.274062	1	DAR
EMP3	-0.322802	1	DAR
TNNI3	-0.358081	1	DAR
NR4A1	-0.88605	1	DAR
TET1	-0.124719	1	DAR
SPINT2	0.068623	1	DAR
PKMYT1	0.194372	1	DAR
RGL3	0.265901	1	DAR
FEZF1	-0.322555	1	DAR
SP8	-0.520914	1	DAR
TNRC6A	-0.166743	1	DAR
LMO1	-0.469676	1	DAR
NGFR	-0.53877	1	DAR
PSMD5	-0.358351	1	DAR
KLK10	-0.744794	1	DAR
SET	-0.076798	1	DAR
DOCK3	-0.267911	1	DAR
IER2	-0.350245	1	DAR
ZSCAN10	0.182019	1	DAR
STX3	-0.556125	1	DAR
TEX14	-0.59663	1	DAR
DRAXIN	-0.270422	1	DAR
SLC44A2	-0.305954	1	DAR
EPS8L2	0.204698	1	DAR
NSD1	0.0418827	1	DAR
ABCA7	0.220498	1	DAR
CACNA2D4	-0.579124	1	DAR
RNF130	-0.100591	1	DAR
ATCAY	-0.417605	1	DAR
LRP4	0.0233367	1	DAR
ZNF503	-0.476663	1	DAR
SEMA6B	-0.295347	1	DAR
UXT	-0.151708	1	DAR
NEU1	-0.367203	1	DAR
SQSTM1	-0.394556	1	DAR
CBX4	-0.710054	1	DAR
KRTCAP3	0.0208475	1	DAR
SLC45A4	-0.175591	1	DAR
CLDN6	0.132368	1	DAR
CPXM2	0.349754	1	DAR
UNC13A	-0.00250228	1	DAR
POLA1	0.0341578	1	DAR
NUP54	-0.170521	1	DAR
CREB3L1	0.0690122	1	DAR
CEBPB	-0.421123	1	DAR
ISG15	-0.605757	1	DAR
PRPH	-0.642743	1	DAR
CCNB2	-0.219533	1	DAR
MEG8	0.0588302	1	DAR
GALNT13	0.0797104	1	DAR
FBLIM1	0.0496802	1	DAR
ADAM9	-0.438696	1	DAR
C6orf141	-0.29606	1	DAR
MEG3	0.102273	1	DAR
ITGB5	-0.0547957	1	DAR
LMX1A	-0.20903	1	DAR
TSC22D4	-0.344996	1	DAR
ZFP42	-0.383488	1	DAR
NMRK2	-0.420734	1	DAR
CA11	-0.0693605	1	DAR
OSBPL6	-0.307129	1	DAR
CTSV	-0.168559	1	DAR
SMIM24	-0.363579	1	DAR
COL6A1	-0.0896984	1	DAR
AKAP9	-0.0899815	1	DAR
CLDN3	-0.00506465	1	DAR
TAL2	-0.682507	1	DAR
ELAVL3	-0.402968	1	DAR
CHEK2	-0.256654	1	DAR
MCAM	-0.143362	1	DAR
TRIB3	-0.150189	1	DAR
PCYT1B	-0.0212723	1	DAR
ARHGAP45	-0.139733	1	DAR
EPOR	-0.39906	1	DAR
SH2D3A	0.0269721	1	DAR
NUCB1	-0.0176755	1	DAR
GFRA1	0.303574	1	DAR
MYDGF	-0.01141	1	DAR
LHX2	-0.0057101	1	DAR
INHBE	0.178198	1	DAR
DNAJB1	-0.729066	1	DAR
FOXH1	-0.280867	1	DAR
SLC29A1	-0.0503193	1	DAR
HRK	-0.51458	1	DAR
LGR5	-0.375937	1	DAR
KCNK10	-0.415166	1	DAR
SP5	-0.274042	1	DAR
USP44	-0.112877	1	DAR
ACOXL	-0.165819	1	DAR
FGFR2	-0.132973	1	DAR
OLFM2	-0.272926	1	DAR
DAPK3	-0.40165	1	DAR
TRPM4	-0.242867	1	DAR
FBXL14	-0.234129	1	DAR
SLC16A3	-0.0435553	1	DAR
LLGL2	-0.287618	1	DAR
FGFR4	-0.323789	1	DAR
TECR	-0.118073	1	DAR
FADS3	0.00338147	1	DAR
L1TD1	0.00835188	1	DAR
ARF1	-0.0521296	1	DAR
LDLR	-0.0911039	1	DAR
C3	-0.0927632	1	DAR
MB	-0.362733	1	DAR
SORL1	-0.101012	1	DAR
CDKN1C	-0.13251	1	DAR
DNMT3B	-0.0778154	1	DAR
ARHGAP8	-0.230821	1	DAR
TRIP10	-0.290672	1	DAR
MEIOB	-0.398991	1	DAR
KLK8	-0.464386	1	DAR
FAT4	0.0320339	1	DAR
PLCG2	0.103719	1	DAR
AKAP6	-0.2418	1	DAR
CACHD1	-0.0216439	1	DAR
RPL39L	-0.202704	1	DAR
PHLDA3	-0.0879118	1	DAR
PPP1R15A	-0.264725	1	DAR
KIF2C	-0.0935241	1	DAR
RGS16	-0.167889	1	DAR
DENND1B	-0.191782	1	DAR
SMC6	-0.122732	1	DAR
LARGE2	-0.0921708	1	DAR
HPN	-0.317148	1	DAR
MSX2	-0.181056	1	DAR
ATP8A1	-0.196837	1	DAR
TUBA4A	-0.109438	1	DAR
CBLC	-0.505765	1	DAR
SHISA2	-0.0970887	1	DAR
CNN1	-0.381036	1	DAR
UTF1	-0.346275	1	DAR
TK1	-0.103032	1	DAR
CDKN1A	-0.341099	1	DAR
FAM122B	-0.302094	1	DAR
MTM1	-0.152179	1	DAR
ARHGAP19	-0.0926162	1	DAR
CALM1	-0.0460367	1	DAR
RPS8	-0.00914514	1	DAR
DKK1	-0.123848	1	DAR
ANK2	-0.0235728	1	DAR
PRC1	-0.135418	1	DAR
ATF3	-0.186892	1	DAR
GPR20	-0.381841	1	DAR
HES1	1.70035	5.409e-240	nonDAR
NCKAP5	1.80478	1.85214e-213	nonDAR
CRABP1	0.872579	4.35432e-205	nonDAR
AUTS2	0.840848	2.71497e-199	nonDAR
SIX6	2.49857	7.1578e-183	nonDAR
AC096570.1	-1.9717	3.03857e-182	nonDAR
NPAS3	1.56773	6.57064e-176	nonDAR
RPL37	0.368939	5.55809e-170	nonDAR
PAX8	2.29715	1.35176e-167	nonDAR
FBLN1	0.607046	1.20052e-154	nonDAR
TMEM132B	1.01254	4.72651e-143	nonDAR
PAX2	2.31447	3.28772e-140	nonDAR
UNC5C	1.79062	1.48185e-114	nonDAR
FGF19	3.072	1.57947e-114	nonDAR
FZD5	1.10653	6.35709e-114	nonDAR
PTN	0.637563	1.18105e-110	nonDAR
COL2A1	0.885613	8.42916e-110	nonDAR
SIX3	0.997423	2.18406e-101	nonDAR
PGRMC1	0.486205	1.96291e-100	nonDAR
B2M	0.753641	1.53313e-98	nonDAR
VCAN	0.48291	3.14337e-92	nonDAR
RMST	0.91053	4.35165e-88	nonDAR
FBN2	0.830768	1.07397e-87	nonDAR
PKDCC	0.793196	5.79132e-83	nonDAR
FGF18	3.1063	1.24266e-79	nonDAR
COX8A	0.404471	1.37567e-76	nonDAR
FAT3	0.794957	1.75182e-71	nonDAR
MPPED2	0.989457	3.20837e-70	nonDAR
RNF220	0.855917	3.16692e-68	nonDAR
KLHL14	2.06018	1.38931e-67	nonDAR
HCRT	4.08361	4.49627e-67	nonDAR
FGF8	0.729894	5.05958e-66	nonDAR
SH3BGRL	0.644121	1.25508e-63	nonDAR
PARD3B	0.744018	6.96313e-63	nonDAR
SFRP1	-0.415867	2.5987e-62	nonDAR
RPL31	0.238241	5.77503e-62	nonDAR
LINC01551	0.937396	1.11145e-60	nonDAR
SPARC	0.501808	1.61405e-60	nonDAR
FGF13	0.530079	2.74451e-57	nonDAR
FZD8	1.09341	2.46814e-54	nonDAR
SORBS2	0.717848	2.53958e-53	nonDAR
MALAT1	-0.422294	3.33533e-50	nonDAR
VIPR2	1.01499	3.4937e-50	nonDAR
BMP7	0.934357	7.09951e-50	nonDAR
ADAMTS9	-1.04295	2.72453e-49	nonDAR
SIX3-AS1	1.69599	8.4625e-48	nonDAR
FOXG1	0.837534	4.97626e-47	nonDAR
VAX1	1.61784	5.92997e-47	nonDAR
GLIS3	-1.44975	8.05043e-47	nonDAR
WWOX	0.406937	1.48832e-45	nonDAR
ATRNL1	0.816775	1.34492e-44	nonDAR
SPSB4	0.797974	1.10788e-43	nonDAR
COL11A1	0.593126	3.56654e-42	nonDAR
HDAC7	0.74639	5.59208e-42	nonDAR
ZIC3	0.781563	7.58632e-42	nonDAR
TMSB10	0.239473	6.72193e-41	nonDAR
ELP4	-0.612883	3.11721e-40	nonDAR
CD9	0.584354	2.08203e-39	nonDAR
PTPRJ	0.473188	1.17476e-38	nonDAR
SHROOM3	0.403057	2.27633e-38	nonDAR
SHROOM4	1.00164	5.77077e-38	nonDAR
NRCAM	0.433743	7.90984e-38	nonDAR
FGF3	1.64129	1.33162e-37	nonDAR
LMO3	0.823593	4.06404e-36	nonDAR
TNC	0.757589	7.89959e-36	nonDAR
SORCS2	0.707245	2.31971e-34	nonDAR
NHSL2	0.495258	3.33339e-34	nonDAR
FDFT1	-0.491711	4.44643e-34	nonDAR
COL4A2	0.368152	5.75219e-34	nonDAR
MXRA8	0.697308	1.31432e-33	nonDAR
TRIM71	0.386525	4.57707e-33	nonDAR
MBIP	0.629667	2.65542e-32	nonDAR
ST8SIA4	1.25121	1.6755e-31	nonDAR
PAX5	2.413	1.97554e-30	nonDAR
SLC44A5	0.571053	1.09931e-28	nonDAR
SOX3	0.522137	1.79765e-28	nonDAR
DLX5	1.72672	2.10505e-28	nonDAR
CDH11	0.341338	4.70258e-28	nonDAR
CDH6	0.653092	5.78278e-28	nonDAR
H3F3B	-0.307897	9.67523e-28	nonDAR
ADGRV1	0.318106	1.21236e-27	nonDAR
DPP10	1.29434	1.4356e-27	nonDAR
ANXA2	0.62726	4.13608e-27	nonDAR
SPRY4	1.04088	4.41799e-27	nonDAR
SFRP2	-0.346151	7.65164e-27	nonDAR
NOS2	-2.96609	4.73872e-26	nonDAR
ITGB8	0.689128	7.91455e-26	nonDAR
RPLP1	0.0950293	4.10991e-25	nonDAR
PPM1E	0.423551	1.13907e-24	nonDAR
WSB1	-0.498588	1.21852e-24	nonDAR
SLC16A1	0.235214	2.08907e-24	nonDAR
FIRRE	0.239263	2.29494e-24	nonDAR
SETBP1	0.341331	1.15444e-23	nonDAR
GABBR1	0.41156	1.64759e-23	nonDAR
MYLK	0.59223	1.85923e-23	nonDAR
FTX	0.192366	2.63073e-23	nonDAR
FOXP1	0.278208	1.0076e-22	nonDAR
AHNAK	0.833013	2.40066e-22	nonDAR
RPS14	0.116367	4.19579e-22	nonDAR
PLEKHG1	0.478322	6.46942e-22	nonDAR
GPM6A	0.487009	1.4678e-21	nonDAR
STAG1	0.286233	1.54815e-21	nonDAR
SULF1	0.35824	1.77882e-21	nonDAR
EPHA7	-0.694386	1.42147e-19	nonDAR
LDLRAD3	0.258404	3.98651e-19	nonDAR
CUEDC1	0.643087	1.0124e-18	nonDAR
LRP2	0.329994	1.24478e-18	nonDAR
MTHFD1L	0.314773	1.54682e-18	nonDAR
RRM2	0.313343	1.96739e-18	nonDAR
ARL4C	0.402293	2.37504e-18	nonDAR
MECOM	0.363448	2.42307e-18	nonDAR
SPRY1	0.372328	5.10287e-18	nonDAR
PODXL	0.389124	6.53926e-18	nonDAR
HMGB2	-0.278683	1.16043e-17	nonDAR
TFAP2A	1.05775	2.38195e-17	nonDAR
PRSS23	0.295465	5.16804e-17	nonDAR
VGLL3	0.827067	6.85224e-17	nonDAR
DUSP6	0.473876	1.00043e-16	nonDAR
FGFR3	0.580191	1.24957e-16	nonDAR
PLCH1	0.264097	1.48797e-16	nonDAR
ROR2	0.263886	1.93409e-16	nonDAR
RNF175	0.378256	4.59814e-16	nonDAR
MAML2	0.452747	6.22227e-16	nonDAR
XKR6	0.243552	1.03377e-15	nonDAR
CXXC4	0.469783	1.0514e-15	nonDAR
CLDN4	0.937208	1.1703e-15	nonDAR
SOX2	-0.186085	1.3294e-15	nonDAR
MLEC	0.247629	1.72444e-15	nonDAR
TTC3	0.211467	1.8216e-15	nonDAR
IGFBP2	-0.34088	4.08054e-15	nonDAR
MIR99AHG	1.08667	4.12963e-15	nonDAR
ZNF521	-0.402856	1.15451e-14	nonDAR
CNTN5	0.991313	1.53159e-14	nonDAR
DACH1	-0.526432	2.72793e-14	nonDAR
METRN	0.312029	2.80115e-14	nonDAR
XACT	0.0277583	6.76817e-14	nonDAR
ERBB2	0.310064	1.61596e-13	nonDAR
DAAM1	0.241335	1.64074e-13	nonDAR
CDH10	0.502998	3.47135e-13	nonDAR
CLIP1	0.255232	4.12665e-13	nonDAR
CSRP2	0.238459	5.24623e-13	nonDAR
XRCC5	-0.167495	5.69817e-13	nonDAR
CDH2	-0.320166	6.48458e-13	nonDAR
RGS9	1.1546	7.62183e-13	nonDAR
NR2F1	0.651389	1.31359e-12	nonDAR
STOML3	1.0709	1.45068e-12	nonDAR
APC2	0.822305	1.49803e-12	nonDAR
PTMA	-0.116905	2.36909e-12	nonDAR
EFNA5	-0.176973	3.32019e-12	nonDAR
JAG1	-0.555554	4.06365e-12	nonDAR
SRGAP2C	0.377075	5.49904e-12	nonDAR
ARHGAP6	0.299151	5.76037e-12	nonDAR
EDNRB	-0.549764	7.85325e-12	nonDAR
VIM	0.197236	1.12606e-11	nonDAR
UBC	-0.273964	1.17729e-11	nonDAR
MSMO1	-0.542556	1.18714e-11	nonDAR
TPI1	-0.163472	1.30244e-11	nonDAR
PPM1H	0.465364	1.87591e-11	nonDAR
RPL5	-0.133964	2.78399e-11	nonDAR
ITPR2	0.653609	5.50099e-11	nonDAR
TUBA1C	-0.376167	6.00293e-11	nonDAR
NAV2	0.384957	9.54174e-11	nonDAR
MID1IP1	0.297806	2.23138e-10	nonDAR
SLC3A2	-0.324552	2.7504e-10	nonDAR
ANOS1	-0.356525	3.70596e-10	nonDAR
SAMD4A	0.427302	3.97845e-10	nonDAR
EPHA4	-0.257669	4.95944e-10	nonDAR
ANXA1	2.23264	5.72035e-10	nonDAR
KIF1A	0.39487	6.19452e-10	nonDAR
NPTXR	0.488911	1.25768e-09	nonDAR
CHST15	1.04677	1.39181e-09	nonDAR
CDH3	0.474234	2.08088e-09	nonDAR
GLI3	-0.354654	2.14865e-09	nonDAR
CDON	0.232688	2.27987e-09	nonDAR
ENOX2	0.349649	2.35584e-09	nonDAR
GREM1	0.748636	4.04684e-09	nonDAR
SOX5	0.206171	5.74e-09	nonDAR
GNGT1	-0.598733	5.98182e-09	nonDAR
SEMA5B	0.295668	1.11156e-08	nonDAR
USP28	0.250631	1.21975e-08	nonDAR
HAS3	0.628318	1.38509e-08	nonDAR
CSPG5	1.03732	1.5114e-08	nonDAR
EZR	0.215791	2.30679e-08	nonDAR
DTX4	0.454189	2.32502e-08	nonDAR
EXOC4	0.160306	2.87516e-08	nonDAR
RPS11	0.0888231	3.88337e-08	nonDAR
AFF1	0.229038	3.898e-08	nonDAR
SND1	0.129574	4.69921e-08	nonDAR
SMS	0.157227	6.15726e-08	nonDAR
TUBB	0.10102	6.5388e-08	nonDAR
EFNB3	0.544031	2.06596e-07	nonDAR
DCC	-0.894062	3.02868e-07	nonDAR
SLC7A5	0.356478	3.79067e-07	nonDAR
NUAK1	0.416223	3.96913e-07	nonDAR
DLK1	-0.443656	4.13329e-07	nonDAR
ID2	0.171998	5.70656e-07	nonDAR
ADM	0.38185	5.87228e-07	nonDAR
LIM2	1.21454	6.27445e-07	nonDAR
PVT1	0.216379	7.4903e-07	nonDAR
ARHGAP33	0.473423	1.28537e-06	nonDAR
SCLT1	0.213902	1.29426e-06	nonDAR
AFF4	-0.458984	1.49826e-06	nonDAR
MIR181A1HG	0.613116	1.54847e-06	nonDAR
GNAQ	0.145328	1.71313e-06	nonDAR
TTC28	0.133155	1.81523e-06	nonDAR
SLC35F1	0.202696	2.35702e-06	nonDAR
GAS1	-0.621489	2.42211e-06	nonDAR
RAB31	0.53392	3.27236e-06	nonDAR
NLGN1	0.0691179	5.28717e-06	nonDAR
TUBA1B	-0.143275	7.51149e-06	nonDAR
ATF7IP	-0.301897	1.00121e-05	nonDAR
PRKCA	0.283283	1.02402e-05	nonDAR
FREM2	0.228761	1.8954e-05	nonDAR
NPM1	-0.107672	2.46492e-05	nonDAR
TLE4	0.155102	2.63477e-05	nonDAR
SACS	0.161037	3.58014e-05	nonDAR
SLC39A4	-1.02977	4.6491e-05	nonDAR
SNHG14	0.136661	4.73219e-05	nonDAR
GLYATL2	0.29799	4.97786e-05	nonDAR
RUFY3	0.145524	5.47359e-05	nonDAR
PRSS8	0.365184	6.0978e-05	nonDAR
DMTN	1.11654	0.000106212	nonDAR
RANGAP1	0.271073	0.000107199	nonDAR
LAMB1	0.177576	0.000136254	nonDAR
ENO1	-0.10336	0.000143456	nonDAR
ALG8	0.160715	0.000155017	nonDAR
FBN1	-0.45297	0.000162482	nonDAR
LRRC8A	0.216627	0.000176834	nonDAR
PKP4	0.147691	0.000243478	nonDAR
RPL24	0.0335935	0.000264306	nonDAR
SLC7A8	0.198754	0.00029322	nonDAR
SLC1A5	0.167792	0.000304655	nonDAR
FLNC	0.509564	0.000317811	nonDAR
KCNQ3	-0.743664	0.000355642	nonDAR
PTK2	-0.192258	0.00052477	nonDAR
KIF18B	0.30612	0.000594327	nonDAR
PCK2	0.494452	0.000679616	nonDAR
HSPA6	-2.10001	0.000806038	nonDAR
ARID3A	0.110261	0.00105382	nonDAR
JARID2	0.230151	0.00109694	nonDAR
LAMA1	0.129124	0.00110882	nonDAR
IER5L	-0.483989	0.00149222	nonDAR
IGFBPL1	0.227119	0.00174394	nonDAR
EPHA1	0.524702	0.00199209	nonDAR
TUBB2B	-0.217849	0.00200077	nonDAR
PTPRF	0.0851587	0.00219989	nonDAR
KHDRBS3	-0.466578	0.00228096	nonDAR
ATF5	0.588864	0.00244921	nonDAR
LRRN2	0.405679	0.00255479	nonDAR
FOS	0.0199043	0.00257545	nonDAR
DDIT3	0.280429	0.00280411	nonDAR
RASGEF1B	0.466778	0.0030321	nonDAR
RPL17	0.0448609	0.00312637	nonDAR
EYA4	-0.584857	0.00354526	nonDAR
MDM2	0.188413	0.00354679	nonDAR
NELL2	0.0923998	0.00543755	nonDAR
RPS15	0.0473857	0.00552045	nonDAR
SHC3	0.348096	0.00586566	nonDAR
SMOC1	0.22303	0.00589256	nonDAR
AMER2	1.26683	0.00617026	nonDAR
BAALC	0.610047	0.00709942	nonDAR
RBPMS2	0.206582	0.00748142	nonDAR
NDST4	0.394003	0.00905455	nonDAR
FAM181A	1.53009	0.00920798	nonDAR
SPATA5	0.145547	0.0099602	nonDAR
GCHFR	0.286925	0.0101457	nonDAR
FER	0.15702	0.0113238	nonDAR
FUT9	-0.408359	0.0121788	nonDAR
PNISR	-0.155312	0.0129012	nonDAR
ZBTB16	0.0751152	0.017218	nonDAR
ACSS2	-0.691269	0.0178307	nonDAR
ADAMTS12	0.204441	0.0192977	nonDAR
FBXO2	-0.58963	0.0234385	nonDAR
TRIM59	-0.419609	0.0235471	nonDAR
SKA2	0.107558	0.0236479	nonDAR
CEP128	0.17517	0.0242213	nonDAR
SOX1	0.419431	0.0275446	nonDAR
FAM160A1	-0.41798	0.0294298	nonDAR
VGF	0.420674	0.0312595	nonDAR
NCAPD2	0.120295	0.0324539	nonDAR
PMEL	-0.313946	0.0334044	nonDAR
TJP3	-0.618662	0.0464727	nonDAR
BBC3	-0.553979	0.0470606	nonDAR
CDH1	0.315146	0.0486117	nonDAR
UPP1	0.22085	0.0656703	nonDAR
NR6A1	-0.0953406	0.0720604	nonDAR
KIAA1328	0.12738	0.0896607	nonDAR
CYP26C1	0.601778	0.0934595	nonDAR
EZH2	0.0731597	0.133844	nonDAR
HMGCR	-0.390745	0.157212	nonDAR
ID1	0.152686	0.163743	nonDAR
WASF2	-0.280373	0.201295	nonDAR
PLPP2	0.232006	0.206165	nonDAR
CALM2	0.0792829	0.208651	nonDAR
TFAP2B	1.1902	0.236999	nonDAR
FIGN	0.0927139	0.280776	nonDAR
SMC1A	0.0903818	0.290656	nonDAR
KANTR	0.0723322	0.37438	nonDAR
HUNK	0.0612466	0.41512	nonDAR
KDELR1	-0.198676	0.47083	nonDAR
SOGA3	0.202705	0.510539	nonDAR
SCG3	0.0589521	0.525845	nonDAR
FTCD	-0.788028	0.633258	nonDAR
ARL6IP1	-0.0311149	0.64154	nonDAR
SIVA1	0.0797116	0.645707	nonDAR
ESRP1	0.393462	0.691102	nonDAR
H1F0	-0.421743	0.75993	nonDAR
CCNA2	0.110897	0.778461	nonDAR
ANAPC11	0.0793977	0.799037	nonDAR
LAMC2	1.31362	1	nonDAR
KCTD8	0.463087	1	nonDAR
ZRANB3	0.0962836	1	nonDAR
JADE2	0.373919	1	nonDAR
H2AFX	0.0528172	1	nonDAR
BHLHE40	-0.880408	1	nonDAR
SLC7A3	0.115887	1	nonDAR
EEF1A1	-0.039484	1	nonDAR
MXD1	-0.813055	1	nonDAR
RBM47	0.372792	1	nonDAR
DBX2	0.418242	1	nonDAR
LITAF	0.0302912	1	nonDAR
PRTG	0.160649	1	nonDAR
FOSL1	1.06408	1	nonDAR
NUSAP1	-0.197104	1	nonDAR
KIF20A	0.095512	1	nonDAR
STIL	0.0994112	1	nonDAR
TJP2	0.0935051	1	nonDAR
RFX4	0.480299	1	nonDAR
HSPA5	-0.134415	1	nonDAR
MUSTN1	0.447971	1	nonDAR
ESPL1	0.173637	1	nonDAR
FOSB	0.308354	1	nonDAR
UBE2S	-0.258994	1	nonDAR
GPX4	0.053671	1	nonDAR
FRMD3	0.307287	1	nonDAR
ELF3	-0.874169	1	nonDAR
ERBB3	0.133885	1	nonDAR
LBR	0.0789075	1	nonDAR
ZNF331	0.0488181	1	nonDAR
CADM2	0.17176	1	nonDAR
FAM155A	0.137594	1	nonDAR
FHIT	0.0722832	1	nonDAR
SLC2A3	-0.0779515	1	nonDAR
CLIC4	0.0500569	1	nonDAR
ALDH2	0.038808	1	nonDAR
RAB11FIP1	0.0477276	1	nonDAR
E2F7	0.0721076	1	nonDAR
PIKFYVE	-0.397978	1	nonDAR
TMPO	-0.180619	1	nonDAR
IRF6	0.684265	1	nonDAR
HNRNPC	-0.0760562	1	nonDAR
HMOX1	-0.859965	1	nonDAR
PFKFB4	-0.451631	1	nonDAR
CEP192	0.0336273	1	nonDAR
GRHL2	0.517788	1	nonDAR
SPHK1	0.290585	1	nonDAR
TMEFF2	0.323543	1	nonDAR
NFATC2IP	0.0524052	1	nonDAR
HNRNPD	-0.0985531	1	nonDAR
STC2	0.148309	1	nonDAR
CYP51A1	-0.422618	1	nonDAR
PHLDA2	-1.04223	1	nonDAR
CLEC18A	0.738618	1	nonDAR
SNHG1	-0.137096	1	nonDAR
MIR124-2HG	0.232827	1	nonDAR
APOLD1	0.274212	1	nonDAR
KNL1	0.105201	1	nonDAR
PHYHIPL	0.0831843	1	nonDAR
PRELID2	0.0802905	1	nonDAR
TAC1	0.51623	1	nonDAR
DNMT1	0.0587879	1	nonDAR
HP1BP3	0.0213716	1	nonDAR
EGR1	0.0349474	1	nonDAR
PAQR3	-0.461892	1	nonDAR
SEPHS1	0.0383573	1	nonDAR
KCNH2	0.177488	1	nonDAR
PIM2	0.159243	1	nonDAR
FGFR1OP	0.033516	1	nonDAR
RRAGD	-0.588644	1	nonDAR
HMMR	0.025256	1	nonDAR
ZSWIM6	0.0283767	1	nonDAR
LDB2	-0.238856	1	nonDAR
PATJ	0.0636147	1	nonDAR
NOVA1	-0.19539	1	nonDAR
PAPLN	-0.277318	1	nonDAR
SLC2A1	0.10593	1	nonDAR
HDAC5	-0.341307	1	nonDAR
RARRES2	0.173216	1	nonDAR
CECR2	-0.172067	1	nonDAR
BIRC5	0.0329098	1	nonDAR
ITGA6	0.013506	1	nonDAR
WLS	-0.275849	1	nonDAR
CENPE	0.101462	1	nonDAR
ARHGAP11B	0.152343	1	nonDAR
PCDH7	-0.358511	1	nonDAR
ZMYND8	0.0493016	1	nonDAR
ECT2	-0.293258	1	nonDAR
FLNB	-0.0139405	1	nonDAR
ACTN1	0.0548439	1	nonDAR
PER1	-0.52936	1	nonDAR
KPNB1	0.0452478	1	nonDAR
KPNA2	-0.255532	1	nonDAR
RAD18	0.0390449	1	nonDAR
CDYL	-0.159621	1	nonDAR
VRTN	0.109132	1	nonDAR
ZFHX4	0.111886	1	nonDAR
CEP55	0.068728	1	nonDAR
DPYSL5	0.0114164	1	nonDAR
ALDH7A1	-0.136357	1	nonDAR
MMP23B	-0.566718	1	nonDAR
TNFSF9	-0.726952	1	nonDAR
COL1A2	0.0250395	1	nonDAR
ADRA2A	0.496504	1	nonDAR
MBP	0.293332	1	nonDAR
PLXNA2	0.0607107	1	nonDAR
KIF4A	0.0787353	1	nonDAR
PIK3IP1	-0.492473	1	nonDAR
DTYMK	0.0423421	1	nonDAR
LCORL	-0.14592	1	nonDAR
EFNA3	-0.535718	1	nonDAR
CD55	-0.0197783	1	nonDAR
PSAP	-0.119668	1	nonDAR
LINC00862	0.156909	1	nonDAR
ABCC3	-0.77862	1	nonDAR
MAP6	0.182051	1	nonDAR
RTKN2	0.0510961	1	nonDAR
MEIS1	0.165064	1	nonDAR
ILDR2	0.0912917	1	nonDAR
CEP70	-0.026351	1	nonDAR
GTSE1	0.0327767	1	nonDAR
TROAP	0.0544582	1	nonDAR
CRB3	0.600173	1	nonDAR
SPINT1	0.201005	1	nonDAR
PIF1	0.051072	1	nonDAR
SLC7A11	0.0304954	1	nonDAR
PPP1R14A	-0.451393	1	nonDAR
ASF1B	0.0377541	1	nonDAR
NDUFA4L2	0.590086	1	nonDAR
KRT19	0.0566514	1	nonDAR
PRR11	-0.00623087	1	nonDAR
TRA2A	-0.161919	1	nonDAR
TRABD2B	0.0392293	1	nonDAR
MAP7	0.150502	1	nonDAR
NEK2	0.0472032	1	nonDAR
CTSC	-0.154169	1	nonDAR
RACGAP1	0.0072494	1	nonDAR
MIR7-3HG	0.0406891	1	nonDAR
CCL2	0.0594285	1	nonDAR
TACC3	0.00464572	1	nonDAR
LINC01572	-0.114807	1	nonDAR
GPC6	0.0852423	1	nonDAR
PLA2G2A	0.242794	1	nonDAR
GDF15	0.0733663	1	nonDAR
DMXL1	0.00468716	1	nonDAR
LDHA	-0.125329	1	nonDAR
CIT	-0.0206785	1	nonDAR
ANLN	0.0177442	1	nonDAR
ATG9B	0.0561605	1	nonDAR
ERN1	0.165137	1	nonDAR
GDPD2	0.127211	1	nonDAR
CENPF	-0.0181608	1	nonDAR
BRIP1	0.0289663	1	nonDAR
TRIM24	-0.147347	1	nonDAR
PLEKHA1	-0.020404	1	nonDAR
PLK4	-0.0249477	1	nonDAR
SERPINA1	0.172836	1	nonDAR
DAZAP1	-0.0277314	1	nonDAR
GADD45B	-0.293396	1	nonDAR
ZIC4	0.214052	1	nonDAR
LARP7	-0.150121	1	nonDAR
PRR16	0.190108	1	nonDAR
IGFBP3	-0.00284226	1	nonDAR
PRPSAP1	-0.0315535	1	nonDAR
KLHL4	0.0354873	1	nonDAR
SHPRH	0.000582939	1	nonDAR
C19orf33	0.341743	1	nonDAR
RNPS1	0.0210822	1	nonDAR
CLN8	-0.0527261	1	nonDAR
SSR1	-0.0263091	1	nonDAR
C21orf58	0.00784413	1	nonDAR
FCHSD2	0.00371067	1	nonDAR
HSPH1	-0.37174	1	nonDAR
TOP2A	-0.0648416	1	nonDAR
SEZ6	-0.460081	1	nonDAR
KIF22	-0.16715	1	nonDAR
CDA	-0.450252	1	nonDAR
PCDH1	-0.324329	1	nonDAR
ICAM1	-0.541204	1	nonDAR
TFPI	-0.00909219	1	nonDAR
SUN1	-0.0319239	1	nonDAR
SBF2	0.0146879	1	nonDAR
BORA	-0.318238	1	nonDAR
KIF11	0.0766451	1	nonDAR
LARP1	-0.00414096	1	nonDAR
ME3	-0.216949	1	nonDAR
EMILIN2	0.104764	1	nonDAR
R3HDM1	0.0318492	1	nonDAR
KLF6	-0.465402	1	nonDAR
RBMX	0.0290515	1	nonDAR
UBE2C	-0.238426	1	nonDAR
LINC00922	0.165747	1	nonDAR
FXYD5	-0.0466999	1	nonDAR
CKAP2	-0.0156598	1	nonDAR
TPX2	-0.0385702	1	nonDAR
NCOA2	0.0206178	1	nonDAR
RBPMS	-0.102799	1	nonDAR
PDP1	-0.0342542	1	nonDAR
PLK2	0.00205632	1	nonDAR
F11R	0.0393331	1	nonDAR
FABP7	-0.121411	1	nonDAR
ADD3	-0.0137909	1	nonDAR
PDP2	-0.61792	1	nonDAR
LMNB1	-0.035266	1	nonDAR
NECTIN2	-0.119301	1	nonDAR
RNF126	-0.254031	1	nonDAR
GPR176	0.00481725	1	nonDAR
RBL1	-0.0279489	1	nonDAR
PLTP	-0.066013	1	nonDAR
FABP3	-0.0537591	1	nonDAR
KRT8	-0.0246022	1	nonDAR
TSPEAR	0.245356	1	nonDAR
CSMD2	-0.00425398	1	nonDAR
CDC25C	-0.0569434	1	nonDAR
PPP6R3	-0.147074	1	nonDAR
SNCG	0.142773	1	nonDAR
CDC20	-0.230852	1	nonDAR
DAZL	-0.44573	1	nonDAR
ADAMTS18	-0.8122	1	nonDAR
GEN1	-0.0361282	1	nonDAR
SLC20A1	-0.22529	1	nonDAR
GRB7	0.0638023	1	nonDAR
DCT	0.176353	1	nonDAR
CDK5RAP2	-0.0163214	1	nonDAR
SAT1	-0.129561	1	nonDAR
LY6H	-0.592011	1	nonDAR
SC5D	-0.333549	1	nonDAR
POU3F2	-0.481502	1	nonDAR
FGF9	0.0320535	1	nonDAR
TCERG1	-0.0947651	1	nonDAR
SGO1-AS1	-0.142643	1	nonDAR
ERCC6L	-0.0599807	1	nonDAR
NOS3	0.383294	1	nonDAR
DLGAP5	-0.0504561	1	nonDAR
MIR222HG	-0.0603121	1	nonDAR
PLXDC2	-0.117841	1	nonDAR
TRH	0.634005	1	nonDAR
FZD2	-0.0994281	1	nonDAR
DLG2	-0.229252	1	nonDAR
CARHSP1	-0.0867572	1	nonDAR
SCD	-0.170909	1	nonDAR
CENPL	-0.0664186	1	nonDAR
PDLIM5	-0.0935902	1	nonDAR
MOB2	-0.0381656	1	nonDAR
MVD	-0.520508	1	nonDAR
CD70	0.0918906	1	nonDAR
SCNN1A	-0.0863722	1	nonDAR
NUCKS1	-0.0423639	1	nonDAR
LMAN2	-0.0198687	1	nonDAR
PAK3	-0.0413116	1	nonDAR
DPPA4	0.0581831	1	nonDAR
PER3	-0.442901	1	nonDAR
RPS3A	-0.0445538	1	nonDAR
SGO1	-0.179489	1	nonDAR
ASCL1	0.315123	1	nonDAR
TC2N	-0.00994365	1	nonDAR
GRM3	-0.055414	1	nonDAR
FAM83D	-0.0349512	1	nonDAR
HSD17B4	-0.117038	1	nonDAR
LTBP4	-0.0435191	1	nonDAR
FBXO5	-0.18584	1	nonDAR
CYP26A1	0.407081	1	nonDAR
PA2G4	-0.0170152	1	nonDAR
ALYREF	-0.0893368	1	nonDAR
DCP2	-0.0669569	1	nonDAR
HSPA8	-0.0209562	1	nonDAR
DBF4	-0.161016	1	nonDAR
DHRS2	-0.282618	1	nonDAR
SERINC2	0.0256411	1	nonDAR
KCNN2	-0.238021	1	nonDAR
MSX1	-0.383233	1	nonDAR
EIF2AK3	-0.128147	1	nonDAR
MEIS2	0.0340993	1	nonDAR
TBC1D31	-0.0404425	1	nonDAR
PNP	-0.457523	1	nonDAR
ASPM	-0.0727455	1	nonDAR
NCAPG	-0.0573775	1	nonDAR
STMN4	-0.360297	1	nonDAR
PTTG1	-0.169788	1	nonDAR
COBL	-0.0229771	1	nonDAR
CERS4	-0.219787	1	nonDAR
KIFC1	-0.0967419	1	nonDAR
MTCL1	-0.166065	1	nonDAR
GULP1	0.0185296	1	nonDAR
IKBIP	-0.0753887	1	nonDAR
MAFF	-0.542085	1	nonDAR
RHEB	-0.209769	1	nonDAR
GRID2	0.196162	1	nonDAR
TUBB2A	-0.155509	1	nonDAR
AURKA	-0.0477054	1	nonDAR
INCENP	-0.0408767	1	nonDAR
GPSM2	-0.0898013	1	nonDAR
KIF20B	-0.0912399	1	nonDAR
MYOF	-0.1829	1	nonDAR
PAMR1	0.107415	1	nonDAR
KIF14	-0.077809	1	nonDAR
SLC35F4	-0.0596536	1	nonDAR
TMTC1	-0.255178	1	nonDAR
F2RL1	-0.101151	1	nonDAR
ART5	-0.071535	1	nonDAR
LINC00698	0.0333168	1	nonDAR
SMC4	-0.0100579	1	nonDAR
VEGFA	-0.165429	1	nonDAR
PGP	-0.137166	1	nonDAR
COL1A1	0.0127073	1	nonDAR
ANXA5	-0.0684416	1	nonDAR
RPL13A	-0.0156594	1	nonDAR
DAPL1	-0.145011	1	nonDAR
PPL	-0.0817956	1	nonDAR
GPRC5C	-0.283849	1	nonDAR
JUND	-0.285526	1	nonDAR
WDFY2	-0.13843	1	nonDAR
RNF26	-0.103682	1	nonDAR
HSD17B12	-0.0666398	1	nonDAR
B3GNT2	-0.173694	1	nonDAR
BUB3	-0.0862956	1	nonDAR
CCDC150	-0.0549547	1	nonDAR
LSR	-0.0862348	1	nonDAR
CKS2	-0.0947905	1	nonDAR
ESYT2	-0.13845	1	nonDAR
CCNB1	-0.193853	1	nonDAR
CKAP2L	-0.13763	1	nonDAR
CABP7	-0.666508	1	nonDAR
ADAMTS19	-0.00505921	1	nonDAR
DPEP3	0.0220425	1	nonDAR
TMCC3	-0.305659	1	nonDAR
TRPC4	-0.0707877	1	nonDAR
KCNK12	-0.0465645	1	nonDAR
MMP16	-0.110485	1	nonDAR
WEE1	-0.0947855	1	nonDAR
CAMK2D	-0.182188	1	nonDAR
MXD3	-0.145731	1	nonDAR
CDCA3	-0.074988	1	nonDAR
CCNG1	-0.135176	1	nonDAR
PPP2R5C	-0.141696	1	nonDAR
ZGRF1	-0.191955	1	nonDAR
CKS1B	-0.0411287	1	nonDAR
DEPDC1	-0.0799696	1	nonDAR
CCNF	-0.140253	1	nonDAR
OPTC	-0.123971	1	nonDAR
PFKP	-0.199721	1	nonDAR
P4HB	-0.0494118	1	nonDAR
CDK1	-0.140238	1	nonDAR
GAS2L3	-0.232814	1	nonDAR
SGO2	-0.114882	1	nonDAR
CHD9	-0.0132666	1	nonDAR
KIF23	-0.185332	1	nonDAR
LINC01429	0.0240697	1	nonDAR
NEMP1	-0.192945	1	nonDAR
BCKDHB	-0.0334126	1	nonDAR
HSP90AA1	-0.0816253	1	nonDAR
FANCB	-0.11307	1	nonDAR
NPPC	-0.221343	1	nonDAR
NDC80	-0.0864524	1	nonDAR
TUBB4B	-0.0962754	1	nonDAR
DIAPH3	-0.0288504	1	nonDAR
CCDC18	-0.0709157	1	nonDAR
SLITRK4	0.011956	1	nonDAR
UBTD1	-0.155332	1	nonDAR
RCOR1	-0.158946	1	nonDAR
SCGB3A2	0.20097	1	nonDAR
HRC	-0.162484	1	nonDAR
GRIP2	-0.321307	1	nonDAR
KIF18A	-0.0891084	1	nonDAR
RAB3B	-0.226373	1	nonDAR
PIBF1	-0.0558289	1	nonDAR
ADNP2	-0.116462	1	nonDAR
LINC01234	-0.116773	1	nonDAR
SERPINB9	0.0320774	1	nonDAR
AURKB	-0.10904	1	nonDAR
CDCA2	-0.102121	1	nonDAR
PLK1	-0.120941	1	nonDAR
CDCA5	-0.175325	1	nonDAR
LSAMP	-0.0452619	1	nonDAR
LRIG1	-0.0730518	1	nonDAR
SERPINH1	-0.0662498	1	nonDAR
TTK	-0.196583	1	nonDAR
BAG3	-0.429012	1	nonDAR
ID3	-0.0554678	1	nonDAR
H2AFZ	-0.0298159	1	nonDAR
