# Supplementary material for: Phospho-seq: integrated, multi-modal profiling of intracellular protein dynamics in single cells
Source: Nat Commun. 2025 Feb 4;16:1346. doi: 10.1038/s41467-025-56590-7 (PMC11794950; doi:10.1038/s41467-025-56590-7)
Supplement: Supplementary file 6 — Supplementary Dataset 4 [file 41467_2025_56590_MOESM6_ESM.xlsx]

## Sheet: Sheet1
SOX2, Peak Correlation Cutoff = 0.5												OTX2, Peak Correlation Cutoff = 0.5												NFIB, Peak Correlation Cutoff = 0.5												GLI3, Peak Correlation Cutoff = 0.5												TBR2, Peak Correlation Cutoff = 0.4
High						Low						High						Low						High						Low						High						Low						High
peak	peak.correlation	rna.correlation	estimate	close_gene		peak	peak.correlation	rna.correlation	estimate	close_gene		peak	peak.correlation	rna.correlation	estimate	close_gene		peak	peak.correlation	rna.correlation	estimate	close_gene		peak	peak.correlation	rna.correlation	estimate	close_gene		peak	peak.correlation	rna.correlation	estimate	close_gene		peak	peak.correlation	rna.correlation	estimate	close_gene		peak	peak.correlation	rna.correlation	estimate	close_gene		peak	peak.correlation
chr13-94706129-94708634	0.90475222	0.847613	0.76688	SOX21		chr4-184586860-184588191	0.786583	-0.616058	-0.484581	ACSL1		chr14-56887271-56888732	0.774266	0.911454	0.705708	OTX2		chr3-178986266-178987132	0.766647	-0.816247	-0.625774	GNB4		chr1-156399858-156402948	0.596906	0.593393	0.3542	C1orf61		chr14-23512782-23514861	0.711868	-0.645174	-0.459279	SLC7A8		chr12-125458927-125459175	0.641933	0.838499	0.53826	TMEM132B		chr22-26952275-26953808	0.73452	-0.467365	-0.343289	TPST2		chr9-89541887-89543401	0.702084
chr6-122778345-122780230	0.88597469	0.821197	0.72756	FABP7		chr11-125516043-125517759	0.659169	-0.707148	-0.46613	PKNOX2		chr14-56887271-56888732	0.774266	0.878396	0.680113	OTX2-AS1		chr12-104414362-104415498	0.729515	-0.760838	-0.555042	HCFC2		chr1-156399858-156402948	0.596906	0.591085	0.352822	MEX3A		chr1-11700623-11702096	0.587506	-0.675784	-0.397027	PLOD1		chr2-98241231-98242749	0.759898	0.699819	0.531791	TMEM131		chr22-26804581-26805485	0.722218	-0.467365	-0.337539	TPST2		chr12-57261357-57261989	0.653171
chr7-121796902-121799481	0.83216844	0.869384	0.723474	PTPRZ1		chr3-4905649-4906910	0.706559	-0.655872	-0.463412	ITPR1		chr14-56891051-56891693	0.721189	0.911454	0.657331	OTX2		chr3-64462328-64463038	0.768825	-0.704947	-0.541981	PSMD6		chr13-77583696-77584828	0.510666	0.676146	0.345285	SLAIN1		chr14-23486931-23487881	0.507093	-0.645174	-0.327164	SLC7A8		chr2-98176776-98178191	0.749284	0.699819	0.524363	TMEM131		chr8-97818226-97819204	0.697179	-0.462501	-0.322446	MATN2		chr1-50109615-50111283	0.531359
chr7-121831116-121832740	0.80308651	0.869384	0.69819	PTPRZ1		chr20-46364920-46365852	0.820208	-0.564962	-0.463386	PLTP		chr14-56891051-56891693	0.721189	0.878396	0.63349	OTX2-AS1		chr12-93292592-93293359	0.667549	-0.798093	-0.532767	UBE2N		chr9-37675764-37677012	0.567885	0.579007	0.328809	DCAF10		chr5-154417829-154419162	0.526969	-0.591198	-0.311543	GALNT10		chr4-169179818-169180581	0.718323	0.72212	0.518716	SH3RF1		chr1-204714435-204715766	0.7143	-0.450259	-0.32162	PLEKHA6		chr2-5264010-5264923	0.636939
chr10-59090302-59091723	0.8405457	0.80477	0.676446	PHYHIPL		chr1-12335985-12336870	0.695029	-0.665506	-0.462546	PLOD1		chr14-57085542-57086966	0.694555	0.911454	0.633054	OTX2		chr1-201136400-201137060	0.782936	-0.670519	-0.524973	NAV1		chr2-104405122-104406725	0.641256	0.493812	0.31666	POU3F3		chr14-55977114-55978063	0.535187	-0.579087	-0.30992	KTN1		chr1-179296232-179296628	0.686274	0.73639	0.505365	SOAT1		chr1-109863704-109865448	0.592458	-0.530406	-0.314243	AHCYL1		chrX-111394637-111396499	0.63696
chr13-94706129-94708634	0.90475222	0.729211	0.659755	SOX21-AS1		chr9-136541816-136542902	0.692444	-0.659558	-0.456706	PTGDS		chr21-39867166-39867674	0.766144	0.807557	0.618705	PCP4		chr17-50955620-50956166	0.771856	-0.675832	-0.521644	SPAG9		chr14-23512782-23514861	0.711868	0.439918	0.313163	ZFHX2		chr14-23512782-23514861	0.711868	-0.426971	-0.303947	PABPN1		chr11-19118411-19120275	0.77879	0.623114	0.485275	ZDHHC13		chr1-20233481-20234291	0.564896	-0.544145	-0.307386	PINK1		chr12-57242245-57243218	0.624812
chr7-121796902-121799481	0.83216844	0.78799	0.655741	AASS		chr14-56023127-56024186	0.756975	-0.595491	-0.450771	KTN1		chr14-57085542-57086966	0.694555	0.878396	0.610094	OTX2-AS1		chr2-152434140-152434979	0.731216	-0.707474	-0.517316	PRPF40A		chr2-98775051-98776411	0.546855	0.549112	0.300285	LIPT1		chr11-125516043-125517759	0.503852	-0.583124	-0.293808	PKNOX2		chrX-45290739-45291944	0.657833	0.703062	0.462497	MIR222HG		chr1-59077809-59078628	0.776272	-0.385603	-0.299333	JUN		chr6-21334596-21335270	0.574106
chr5-88663683-88664097	0.73518359	0.864553	0.635605	LINC00461		chr20-46364920-46365852	0.820208	-0.541334	-0.444006	SLC35C2		chr14-57291795-57292678	0.661855	0.911454	0.60325	OTX2		chr17-50838135-50838835	0.757785	-0.675832	-0.512135	SPAG9		chr6-158751496-158753063	0.617626	0.482366	0.297922	EZR		chr1-156399858-156402948	0.596906	-0.485279	-0.289666	CRABP2		chr4-169042177-169043119	0.630069	0.72212	0.454985	SH3RF1		chr1-156429246-156431319	0.649577	-0.459761	-0.29865	CRABP2		chr7-148340246-148340774	0.632418
chr7-121831116-121832740	0.80308651	0.78799	0.632824	AASS		chr10-101839358-101841423	0.63279	-0.660919	-0.418223	FBXW4		chr16-68328043-68328987	0.752304	0.800081	0.601904	PRMT7		chr19-40281698-40281967	0.739433	-0.687444	-0.508319	NUMBL		chr3-125155591-125156419	0.534189	0.552081	0.294916	UMPS		chr1-11700623-11702096	0.587506	-0.489695	-0.287698	MTHFR		chr2-104405122-104406725	0.645504	0.697831	0.450453	LINC01159		chr11-19118411-19120275	0.77879	-0.375137	-0.292153	NAV2		chr3-28148833-28149039	0.567657
chr3-26375784-26376958	0.72344345	0.871396	0.630405	LRRC3B		chr14-85872714-85873537	0.606564	-0.688481	-0.417608	FLRT2		chr11-632759-633434	0.747755	0.798614	0.597168	TSPAN4		chr3-179928697-179929302	0.61996	-0.816247	-0.50604	GNB4		chr17-58046311-58047135	0.502208	0.572734	0.287631	MTMR4		chr17-39219245-39220274	0.521893	-0.515997	-0.269296	LASP1		chrX-140087655-140088661	0.704362	0.637055	0.448717	SOX3		chr22-26816310-26817232	0.622074	-0.467365	-0.290735	TPST2		chr3-89072212-89073169	0.655369
chr6-96057670-96058547	0.72833195	0.854285	0.622203	FUT9		chr3-4730327-4731031	0.632942	-0.655872	-0.415129	ITPR1		chr14-23167043-23167794	0.783447	0.762099	0.597065	SLC7A8		chr6-43149070-43150660	0.759165	-0.663108	-0.503408	RRP36		chr18-58476114-58477511	0.597566	0.47877	0.286097	NEDD4L		chr1-55067096-55067750	0.604545	-0.444456	-0.268694	MROH7		chrX-25028664-25029397	0.727859	0.615194	0.447774	ARX		chr1-85406981-85408182	0.666161	-0.43579	-0.290306	SYDE2		chr9-101025831-101026276	0.6309
chr4-153227051-153228238	0.75704246	0.820339	0.621032	TRIM2		chr1-156399858-156402948	0.751416	-0.54825	-0.411964	CRABP2		chr16-68328043-68328987	0.752304	0.787901	0.592741	SLC7A6		chr7-101650449-101651221	0.748961	-0.670276	-0.50201	AP1S1		chr11-117604127-117604976	0.576913	0.492024	0.283855	FXYD6		chr22-38831761-38832707	0.519198	-0.515103	-0.26744	CBX6		chr10-125168892-125169856	0.54791	0.816305	0.447262	CTBP2		chr8-37710348-37711735	0.610102	-0.472025	-0.287983	RAB11FIP1		chr6-21990351-21990824	0.541669
chr3-118991614-118992183	0.76526664	0.80905	0.619139	IGSF11		chr19-46925577-46926981	0.795117	-0.504555	-0.40118	C5AR1		chr14-56686018-56687609	0.647209	0.911454	0.589901	OTX2		chr3-178986266-178987132	0.766647	-0.643257	-0.493151	ZMAT3		chr12-125604568-125605503	0.572901	0.491171	0.281393	TMEM132B		chr1-156399858-156402948	0.596906	-0.438861	-0.261959	LMNA		chr8-63003529-63004275	0.732237	0.606647	0.44421	TTPA		chr1-156412472-156414220	0.600263	-0.459761	-0.275977	CRABP2		chr12-57241712-57242048	0.584424
chr4-95044066-95044889	0.78788588	0.784646	0.618211	BMPR1B		chr11-34185979-34187020	0.821425	-0.483507	-0.397165	CD59		chr12-104683643-104684122	0.736005	0.794807	0.584982	CHST11		chr1-159938114-159938479	0.74401	-0.662068	-0.492585	PEA15		chr14-30270362-30271022	0.552963	0.507442	0.280596	PRKD1		chr9-130471441-130472461	0.501628	-0.499646	-0.250636	ASS1		chr5-103389191-103390736	0.684154	0.64745	0.442956	C5orf30		chr9-136599738-136600468	0.760741	-0.349363	-0.265775	PTGDS		chr7-148589702-148590797	0.589354
chr5-88543993-88545177	0.70647476	0.864553	0.610785	LINC00461		chr5-107367107-107368482	0.618476	-0.641132	-0.396525	EFNA5		chr6-143673557-143673975	0.741799	0.787494	0.584162	PHACTR2		chr3-179709053-179709615	0.600447	-0.816247	-0.490113	GNB4		chr6-123016076-123017623	0.530494	0.528237	0.280227	FABP7		chr22-38831761-38832707	0.519198	-0.470605	-0.244337	DDX17		chr2-104405122-104406725	0.645504	0.680136	0.43903	POU3F3		chr1-156390345-156391471	0.572567	-0.459761	-0.263244	CRABP2		chr9-38213796-38214904	0.59713
chr10-59318499-59320685	0.7473519	0.80477	0.601446	PHYHIPL		chr14-85761774-85763235	0.57213	-0.688481	-0.3939	FLRT2		chr14-57080625-57081427	0.639812	0.911454	0.583159	OTX2		chr12-104222846-104223310	0.64347	-0.760838	-0.489577	HCFC2		chr12-109722815-109723883	0.559036	0.497715	0.278241	TCHP		chr19-13006633-13007171	0.554378	-0.429576	-0.238148	JUNB		chr1-159962881-159963517	0.750107	0.576386	0.432351	KCNJ10		chr1-111819071-111820186	0.623393	-0.421127	-0.262528	PIFO		chrX-111394637-111396499	0.63696
chr14-32985769-32987456	0.77724278	0.772801	0.600654	NPAS3		chr15-63323540-63324669	0.719067	-0.546349	-0.392861	TPM1		chr14-57291795-57292678	0.661855	0.878396	0.581371	OTX2-AS1		chr19-32677448-32678106	0.84852	-0.57631	-0.489011	FAAP24		chr14-23512782-23514861	0.711868	0.389435	0.277226	NGDN		chr22-38831761-38832707	0.519198	-0.455581	-0.236536	APOBEC3F		chr2-98241231-98242749	0.759898	0.559686	0.425304	CNGA3		chr5-78745755-78748188	0.593338	-0.43858	-0.260226	SCAMP1		chr7-82373904-82374494	0.605145
chr5-88045619-88046871	0.83351206	0.715977	0.596775	TMEM161B		chr15-57236548-57237670	0.6225	-0.626241	-0.389835	CGNL1		chr12-104414362-104415498	0.729515	0.794807	0.579823	CHST11		chr11-125370543-125371955	0.786931	-0.618697	-0.486872	FEZ1		chr5-88143204-88143643	0.507566	0.541281	0.274736	TMEM161B		chr12-85068-85782	0.537232	-0.425772	-0.228738	SLC6A12		chr4-173835622-173836505	0.582563	0.728353	0.424312	SCRG1		chr17-57270704-57272215	0.717712	-0.357791	-0.25679	AKAP1		chr2-6111843-6112395	0.544066
chr7-35907623-35910129	0.82668197	0.721762	0.596667	EEPD1		chr6-122778345-122780230	0.885975	-0.438029	-0.388082	PKIB		chr20-57097250-57097934	0.743544	0.776591	0.577429	BMP7		chr6-111592785-111593419	0.707096	-0.686805	-0.485637	FYN		chr1-156399858-156402948	0.596906	0.453273	0.270562	HAPLN2		chr1-44016005-44017257	0.501672	-0.452753	-0.227133	RNF220		chr12-116717427-116720413	0.793147	0.521294	0.413463	C12orf49		chr1-64630837-64632159	0.714952	-0.356988	-0.255229	JAK1		chr1-50196665-50197864	0.452217
chr4-150150542-150151493	0.79558772	0.741789	0.590159	DCLK2		chr5-9165386-9167199	0.725363	-0.534954	-0.388036	SNHG18		chr8-126517389-126518483	0.728932	0.790825	0.576457	PCAT1		chr20-50731985-50732657	0.725388	-0.665461	-0.482717	DPM1		chr15-89398817-89400848	0.506264	0.528648	0.267636	MIR9-3HG		chr1-55067096-55067750	0.604545	-0.375228	-0.226842	PCSK9		chr12-4278182-4278715	0.633439	0.651981	0.41299	CCND2		chr16-9954264-9954929	0.64951	-0.392611	-0.255005	GRIN2A		chr17-72853314-72853825	0.558519
chr14-51006355-51007566	0.7320165	0.805135	0.589372	TRIM9		chr14-55101986-55103520	0.647526	-0.595491	-0.385595	KTN1		chr16-68298665-68300125	0.719535	0.800081	0.575686	PRMT7		chr3-63532266-63533114	0.681937	-0.704947	-0.48073	PSMD6		chr11-117604127-117604976	0.576913	0.459259	0.264953	DSCAML1		chr17-73262074-73263510	0.56366	-0.397568	-0.224093	SDK2		chr7-35907623-35910129	0.643926	0.640627	0.412516	EEPD1		chr2-84299232-84300181	0.758371	-0.335798	-0.25466	DNAH6		chr10-97120623-97121380	0.639962
chr13-94706129-94708634	0.90475222	0.651385	0.589342	LINC00391		chr1-162248540-162250232	0.529763	-0.725596	-0.384394	DDR2		chr4-57190381-57192038	0.730632	0.783543	0.572482	IGFBP7		chr2-46049949-46050632	0.697902	-0.688643	-0.480605	PRKCE		chr3-62228627-62230160	0.510581	0.516036	0.263478	PTPRG-AS1		chr9-113918641-113920263	0.657882	-0.336579	-0.221429	KIF12		chr11-121794414-121795575	0.696519	0.585084	0.407522	BLID		chr10-101629728-101630652	0.547178	-0.462006	-0.252799	FBXW4		chr2-6111843-6112395	0.544066
chr7-121479964-121481179	0.67487333	0.869384	0.586724	PTPRZ1		chr11-125493872-125496796	0.541038	-0.707148	-0.382594	PKNOX2		chr6-133407311-133408055	0.720315	0.79361	0.57165	EYA4		chr20-32456820-32458395	0.704027	-0.681646	-0.479897	POFUT1		chr15-36965550-36967087	0.504464	0.510349	0.257453	MEIS2		chr13-44296569-44297410	0.502418	-0.438813	-0.220468	TSC22D1		chr9-27994415-27995152	0.571626	0.710583	0.406187	MOB3B		chr1-159962881-159963517	0.750107	-0.335555	-0.251702	NCSTN		chr9-101443156-101443840	0.575049
chr2-98176776-98178191	0.69946181	0.834256	0.583531	TMEM131		chr6-16331205-16332539	0.683861	-0.558303	-0.381802	MYLIP		chr14-56686018-56687609	0.647209	0.878396	0.568506	OTX2-AS1		chr6-43149070-43150660	0.759165	-0.624214	-0.473882	TBCC		chr1-155481090-155482377	0.500505	0.514175	0.257347	SYT11		chr3-31304929-31306019	0.501671	-0.431981	-0.216712	STT3B		chr7-152899245-152900146	0.608928	0.663557	0.404059	KMT2C		chr22-29184113-29185379	0.572183	-0.436342	-0.249667	ZNRF3		chr15-39058342-39058738	0.620361
chr1-156399858-156402948	0.75141614	0.77469	0.582115	C1orf61		chr1-94591475-94593150	0.802632	-0.474685	-0.380998	ARHGAP29		chr16-68298665-68300125	0.719535	0.787901	0.566922	SLC7A6		chr4-51958029-51958727	0.69226	-0.682822	-0.47269	SGCB		chr17-66763901-66765080	0.575473	0.441731	0.254204	PRKCA		chr14-23486931-23487881	0.507093	-0.426971	-0.216514	PABPN1		chr14-24780092-24780987	0.603028	0.66941	0.403673	STXBP6		chr12-64990883-64992962	0.639208	-0.390182	-0.249408	GNS		chr17-72915478-72916173	0.542698
chr17-72150877-72152170	0.70679288	0.823098	0.58176	LINC00511		chr7-43646546-43648947	0.67453	-0.562702	-0.379559	AEBP1		chr14-57080625-57081427	0.639812	0.878396	0.562008	OTX2-AS1		chr11-117044990-117045704	0.778403	-0.607082	-0.472554	ZPR1		chr1-55067096-55067750	0.604545	0.418347	0.25291	PARS2		chr5-150146816-150148086	0.500184	-0.431911	-0.216035	PDGFRB		chr11-46946760-46948950	0.722597	0.556669	0.402247	F2		chr17-81440017-81441021	0.648941	-0.383767	-0.249042	BAIAP2		chr2-5467034-5467522	0.534654
chr7-152709120-152710719	0.74529111	0.776201	0.578496	KMT2C		chr5-9192202-9192584	0.702782	-0.534954	-0.375956	SNHG18		chr18-24270502-24272487	0.689633	0.812488	0.560319	OSBPL1A		chr1-156492681-156493600	0.767098	-0.615651	-0.472264	C1orf61		chr3-196178689-196180171	0.549283	0.456776	0.250899	RNF168		chr15-89398817-89400848	0.506264	-0.425798	-0.215566	ABHD2		chr7-36036480-36037706	0.624708	0.640627	0.400205	EEPD1		chrX-43968043-43970012	0.744991	-0.331504	-0.246968	EFHC2		chr9-38251062-38251800	0.548418
chr15-59259912-59260572	0.7641404	0.753953	0.576126	FAM81A		chr9-136541816-136542902	0.692444	-0.538744	-0.37305	LCNL1		chr5-154287890-154288682	0.691987	0.803263	0.555848	GALNT10		chr3-9669777-9670493	0.77313	-0.608908	-0.470765	THUMPD3		chr17-39219245-39220274	0.521893	0.46736	0.243912	MED1		chr13-30730331-30731128	0.54771	-0.377322	-0.206663	HSPH1		chr7-152899245-152900146	0.608928	0.648959	0.395169	ACTR3B		chr22-29208577-29209302	0.563388	-0.436342	-0.24583	ZNRF3		chr15-63196487-63197111	0.56573
chr6-96014642-96016819	0.67350976	0.854285	0.57537	FUT9		chr1-94591475-94593150	0.802632	-0.46459	-0.372895	ABCA4		chr7-22811652-22812820	0.793643	0.700073	0.555608	STEAP1B		chr2-75586773-75587379	0.754408	-0.62353	-0.470396	MRPL19		chr10-96389970-96390813	0.544105	0.447121	0.243281	LCOR		chr9-130471441-130472461	0.501628	-0.402923	-0.202118	GPR107		chr4-173835622-173836505	0.582563	0.677151	0.394483	SAP30		chr12-39137773-39138720	0.506273	-0.481443	-0.243741	CPNE8		chr3-88616409-88617007	0.567221
chr14-26974438-26975640	0.70522909	0.812351	0.572894	NOVA1		chr3-194211858-194213293	0.738074	-0.498772	-0.368131	FAM43A		chr9-68904120-68904782	0.700688	0.791987	0.554936	PIP5K1B		chr2-179057606-179059500	0.689082	-0.68215	-0.470057	SESTD1		chr4-189823416-189823999	0.543543	0.445257	0.242016	FRG1		chr11-117604127-117604976	0.576913	-0.345726	-0.199454	TAGLN		chr9-17017414-17018750	0.741732	0.531091	0.393928	CNTLN		chr13-88045745-88046625	0.752734	-0.322906	-0.243062	SLITRK5		chr20-20241983-20242479	0.529218
chr6-122832298-122833541	0.69000424	0.821197	0.56663	FABP7		chr15-89389252-89390459	0.685519	-0.532787	-0.365236	ABHD2		chr11-637910-639337	0.694169	0.798614	0.554374	TSPAN4		chr10-75498249-75499113	0.776711	-0.600704	-0.466573	SAMD8		chr19-13006633-13007171	0.554378	0.436257	0.241852	NFIX		chr12-122437288-122438245	0.546663	-0.362961	-0.198417	MLXIP		chr2-163247109-163249118	0.586405	0.670725	0.393317	KCNH7		chr17-81440017-81441021	0.648941	-0.367706	-0.23862	AATK		chr2-161355746-161356323	0.600926
chr17-72222420-72223170	0.68831827	0.823098	0.566553	LINC00511		chr1-64155020-64155679	0.651322	-0.559329	-0.364303	ROR1		chr16-75260842-75261045	0.739688	0.74674	0.552355	BCAR1		chr6-2970034-2971974	0.660357	-0.703799	-0.464759	TUBB2B		chr12-41961532-41962649	0.5168	0.466586	0.241132	PPHLN1		chr9-113918641-113920263	0.657882	-0.298889	-0.196634	AKNA		chr18-45362630-45364175	0.727325	0.540222	0.392917	SIGLEC15		chr13-33075708-33076679	0.707374	-0.336469	-0.238009	STARD13		chr2-161245906-161247042	0.597743
chr6-132445929-132446924	0.77868094	0.726582	0.565775	MOXD1		chr7-127535356-127537137	0.708721	-0.513533	-0.363952	GRM8		chr21-40200291-40201246	0.683456	0.807557	0.551929	PCP4		chr6-8632853-8634093	0.687345	-0.673741	-0.463093	SLC35B3		chr17-39219245-39220274	0.521893	0.461916	0.241071	FBXL20		chr19-13006633-13007171	0.554378	-0.35073	-0.194437	MAN2B1		chr11-103735559-103738125	0.653945	0.590628	0.386238	PDGFD		chr8-37702713-37703750	0.502319	-0.472025	-0.237107	RAB11FIP1		chr3-27992591-27994135	0.485332
chr12-24014730-24016087	0.81142865	0.694398	0.563455	SOX5		chr11-93122593-93123812	0.688965	-0.526761	-0.36292	SMCO4		chr3-48433783-48434147	0.768268	0.717376	0.551137	CCDC51		chr7-3164119-3164938	0.662363	-0.69813	-0.462416	GNA12		chr3-62228627-62230160	0.510581	0.466536	0.238205	C3orf14		chr8-38633399-38634429	0.557435	-0.348402	-0.194212	PLEKHA2		chr7-152753848-152754802	0.581024	0.663557	0.385542	KMT2C		chr1-156247674-156248425	0.508517	-0.459761	-0.233796	CRABP2		chr8-132229669-132230517	0.567633
chr8-102340543-102342082	0.69935481	0.793685	0.555067	NCALD		chr2-240154650-240155915	0.842657	-0.429948	-0.362298	AC124861.1		chr9-68996835-68998223	0.691303	0.791987	0.547503	PIP5K1B		chr19-10946874-10947637	0.768953	-0.600983	-0.462127	SLC44A2		chr11-117604127-117604976	0.576913	0.403744	0.232925	FXYD2		chr15-89398817-89400848	0.506264	-0.3808	-0.192785	RLBP1		chr7-152480661-152481185	0.580926	0.663557	0.385477	KMT2C		chr5-78745755-78748188	0.593338	-0.392883	-0.233112	JMY		chr3-89043314-89043734	0.551956
chr3-66482887-66483946	0.69904168	0.792764	0.554175	LRIG1		chr5-107971642-107972187	0.563651	-0.641132	-0.361375	EFNA5		chr14-23175653-23176258	0.714941	0.762099	0.544856	SLC7A8		chr19-30122303-30123255	0.763896	-0.604578	-0.461834	C19orf12		chr15-36965550-36967087	0.504464	0.46038	0.232245	C15orf41		chr17-39219245-39220274	0.521893	-0.366808	-0.191435	STARD3		chr9-36768298-36769230	0.699278	0.549755	0.384431	MELK		chr22-26952275-26953808	0.73452	-0.31663	-0.232571	LINC01422		chr2-161332245-161332905	0.585183
chr6-11213850-11215239	0.65604201	0.843726	0.55352	ELOVL2		chr2-37625137-37626626	0.619841	-0.580959	-0.360102	CYP1B1		chr7-22811652-22812820	0.793643	0.684302	0.543091	FAM126A		chr6-31682884-31683486	0.650173	-0.706061	-0.459062	ATF6B		chr17-66374016-66374887	0.524717	0.441731	0.231784	PRKCA		chr10-16593256-16594466	0.501136	-0.381635	-0.191251	PTER		chr2-98176776-98178191	0.749284	0.512572	0.384062	ZAP70		chrX-140087655-140088661	0.704362	-0.325096	-0.228985	ATP11C		chr7-43528459-43529370	0.686133
chr1-85406981-85408182	0.7467092	0.738802	0.55167	DDAH1		chr15-67501244-67502425	0.711281	-0.504798	-0.359054	SMAD3		chr10-6564543-6565090	0.711363	0.760115	0.540718	PRKCQ		chr14-23167043-23167794	0.783447	-0.584792	-0.458154	PRMT5		chr16-47964953-47965980	0.556048	0.408426	0.227104	SIAH1		chr22-38831761-38832707	0.519198	-0.35564	-0.184648	KDELR3		chr9-136599738-136600468	0.760741	0.499874	0.380275	NOTCH1		chr22-26804581-26805485	0.722218	-0.31663	-0.228676	LINC01422		chr8-52254260-52255236	0.60441
chr1-60903321-60904820	0.77480571	0.71135	0.551158	NFIA		chr10-74034228-74035772	0.750223	-0.47797	-0.358584	FUT11		chr7-116762246-116763393	0.729563	0.740008	0.539883	MET		chr3-64417514-64418834	0.646286	-0.704947	-0.455597	PSMD6		chr2-6080706-6081790	0.507809	0.444036	0.225486	SOX11		chr13-30730331-30731128	0.54771	-0.33654	-0.184327	B3GLCT		chr7-152753848-152754802	0.581024	0.648959	0.377061	ACTR3B		chr9-136599738-136600468	0.760741	-0.297241	-0.226124	LCNL1		chr5-115471227-115473048	0.597136
chr20-41221962-41223444	0.74008836	0.744324	0.550866	ZHX3		chr15-57117835-57118611	0.568877	-0.626241	-0.356254	CGNL1		chr1-204979681-204980268	0.722684	0.746735	0.539654	LRRN2		chr20-51456199-51457557	0.682384	-0.665461	-0.4541	DPM1		chr14-23512782-23514861	0.711868	0.315828	0.224828	JPH4		chr8-38633399-38634429	0.557435	-0.32385	-0.180526	TACC1		chr7-152480661-152481185	0.580926	0.648959	0.376997	ACTR3B		chr1-42340067-42341201	0.577444	-0.38935	-0.224828	PPCS		chr9-89541887-89543401	0.702084
chr2-166125286-166126461	0.71779105	0.766946	0.550507	SCN1A		chr1-64663410-64664770	0.71398	-0.498489	-0.355911	JAK1		chr1-59367235-59368410	0.670297	0.801226	0.537059	HOOK1		chr16-66905308-66906111	0.702341	-0.64379	-0.45216	DYNC1LI2		chr14-23486931-23487881	0.507093	0.439918	0.223079	ZFHX2		chr1-156399858-156402948	0.596906	-0.299273	-0.178638	MEF2D		chr11-103998631-103999812	0.635122	0.590628	0.375121	PDGFD		chr13-100530502-100531316	0.596985	-0.374291	-0.223446	PCCA		chr12-93108987-93110251	0.507787
chr1-66090758-66091513	0.6226814	0.878089	0.54677	PDE4B		chr3-196178689-196180171	0.750113	-0.474261	-0.355749	MUC20		chr20-50731985-50732657	0.725388	0.739319	0.536293	PARD6B		chr15-87763848-87765326	0.690723	-0.650681	-0.44944	NTRK3		chr1-156399858-156402948	0.596906	0.360105	0.214949	CCT3		chr14-23512782-23514861	0.711868	-0.242604	-0.172702	CDH24		chr17-35081994-35082980	0.574331	0.652399	0.374693	RFFL		chr2-119722528-119724036	0.56846	-0.392823	-0.223304	CFAP221		chr2-161370300-161371343	0.574777
chr11-57982592-57983691	0.75489361	0.722726	0.545581	CTNND1		chr20-46364920-46365852	0.820208	-0.430271	-0.352912	NEURL2		chr8-126423525-126424090	0.674353	0.790825	0.533295	PCAT1		chr12-93338122-93338489	0.55964	-0.798093	-0.446645	UBE2N		chr2-98775051-98776411	0.546855	0.388918	0.212682	INPP4A		chr10-84178949-84179762	0.535308	-0.319043	-0.170786	CDHR1		chr18-57695999-57696687	0.557344	0.666082	0.371236	NEDD4L		chr18-59083056-59084475	0.640428	-0.348525	-0.223205	LMAN1		chr1-180948163-180949303	0.541907
chr6-68558943-68560527	0.66797634	0.816692	0.545531	ADGRB3		chr12-47556292-47558049	0.770529	-0.45797	-0.352879	COL2A1		chr1-54904192-54904965	0.694638	0.767082	0.532844	ACOT11		chr8-42467023-42467862	0.769565	-0.576631	-0.443755	HOOK3		chr10-96389970-96390813	0.544105	0.387773	0.210989	CCNJ		chr3-194879910-194881410	0.554393	-0.306554	-0.169951	FAM43A		chr13-94947315-94948630	0.599978	0.598038	0.35881	SOX21		chr7-30659394-30661185	0.678692	-0.327065	-0.221976	AQP1		chr2-59458697-59459186	0.524786
chr11-34185979-34187020	0.82142476	0.66363	0.545122	ABTB2		chr19-46925577-46926981	0.795117	-0.442005	-0.351446	INAFM1		chr2-27208546-27208998	0.674347	0.786806	0.53058	SLC5A6		chr6-42694967-42695559	0.669041	-0.663108	-0.443646	RRP36		chr6-155170735-155172360	0.643479	0.325216	0.209269	TIAM2		chr20-4331906-4332784	0.524442	-0.31697	-0.166233	PRNP		chr2-173450953-173453499	0.729028	0.492007	0.358687	CDCA7		chr2-63995050-63995680	0.56259	-0.391585	-0.220302	MDH1		chr8-64606101-64607616	0.67222
chr14-26338880-26340023	0.67102645	0.812351	0.545109	NOVA1		chr12-6924098-6926174	0.555312	-0.630161	-0.349936	P3H3		chr1-54904192-54904965	0.694638	0.762361	0.529565	MROH7		chr11-117044990-117045704	0.778403	-0.56742	-0.441682	PAFAH1B2		chr15-45325953-45327250	0.50799	0.405657	0.20607	SPATA5L1		chr9-135370436-135371605	0.605325	-0.271577	-0.164392	C9orf116		chr11-35477408-35479121	0.68289	0.52248	0.356796	SLC1A2		chr3-193547447-193548873	0.617255	-0.356815	-0.220246	ATP13A5		chr4-112509262-112511440	0.549555
chr11-35918312-35919709	0.75575767	0.720975	0.544882	SLC1A2		chr12-62717059-62717971	0.576874	-0.606503	-0.349876	PPM1H		chr7-73742766-73743589	0.784046	0.673667	0.528186	CLDN3		chr1-201136400-201137060	0.782936	-0.561046	-0.439263	PHLDA3		chr17-66763901-66765080	0.575473	0.35395	0.203689	CACNG1		chr5-150146816-150148086	0.500184	-0.327929	-0.164025	PPARGC1B		chr11-129446672-129448009	0.613331	0.57983	0.355628	ARHGAP32		chr17-39231000-39232350	0.545827	-0.403506	-0.220245	STARD3		chr9-112158506-112159468	0.589636
chr17-72150877-72152170	0.70679288	0.770646	0.544687	SOX9		chr1-59985986-59987395	0.645285	-0.541541	-0.349448	HOOK1		chr12-64779529-64782136	0.690313	0.758164	0.52337	RASSF3		chr17-72175458-72176470	0.689381	-0.63546	-0.438074	LINC00511		chr22-38831761-38832707	0.519198	0.39082	0.202913	SUN2		chr14-23512782-23514861	0.711868	-0.230357	-0.163984	DHRS2		chr4-98609867-98610836	0.640195	0.55512	0.355385	TSPAN5		chr1-59077809-59078628	0.776272	-0.283141	-0.219795	FGGY		chr7-82559191-82559770	0.520422
chr1-10294926-10296114	0.69315165	0.784085	0.54349	KIF1B		chr2-75920413-75921735	0.722609	-0.482092	-0.348364	EVA1A		chr17-1554494-1555560	0.622522	0.839991	0.522913	SERPINF1		chr19-3692563-3693608	0.733148	-0.597105	-0.437766	SIRT6		chr3-114453898-114455620	0.552148	0.367387	0.202852	TIGIT		chr5-150146816-150148086	0.500184	-0.324558	-0.162339	CSF1R		chr18-45362630-45364175	0.727325	0.481445	0.350167	SLC14A2		chr2-235903528-235904686	0.743657	-0.29178	-0.216984	GBX2		chr17-73403239-73403570	0.492379
chr4-173397468-173399440	0.66262084	0.818516	0.542366	SCRG1		chr6-7978177-7979147	0.752594	-0.462621	-0.348166	DSP		chr14-22817586-22818315	0.68592	0.762099	0.522739	SLC7A8		chr8-37678815-37679381	0.769018	-0.563491	-0.433335	EIF4EBP1		chr2-104405122-104406725	0.641256	0.311681	0.199868	LINC01159		chr2-44009948-44010959	0.534072	-0.301007	-0.160759	PLEKHH2		chr20-20764553-20765132	0.69318	0.501366	0.347537	RALGAPA2		chr1-156429246-156431319	0.649577	-0.333809	-0.216834	PRCC		chr12-55051244-55052039	0.479908
chr5-90680555-90681919	0.7755897	0.696478	0.540181	ADGRV1		chr5-176563227-176564044	0.680174	-0.510891	-0.347495	CLTB		chr6-125261783-125262950	0.593513	0.874153	0.518821	TPD52L1		chr2-117726002-117727008	0.637711	-0.676999	-0.43173	DDX18		chr2-44009948-44010959	0.534072	0.373557	0.199506	ABCG5		chr11-116500352-116501516	0.501625	-0.319297	-0.160167	APOA1		chr11-47106637-47107407	0.622819	0.556669	0.346704	F2		chr7-108454171-108456683	0.559466	-0.387303	-0.216683	LAMB1		chr20-44038362-44039154	0.663269
chr8-81369349-81370241	0.81058322	0.659992	0.534979	PAG1		chr12-108690951-108692772	0.627925	-0.551494	-0.346297	SSH1		chr20-57223623-57225254	0.667592	0.776591	0.518446	BMP7		chr16-66905308-66906111	0.702341	-0.613971	-0.431217	CKLF		chr12-85068-85782	0.537232	0.36005	0.19343	CCDC77		chr9-130471441-130472461	0.501628	-0.308964	-0.154985	FIBCD1		chr14-28765994-28767052	0.523192	0.659409	0.344998	LINC01551		chr12-96070417-96071368	0.590625	-0.361926	-0.213762	CFAP54		chr6-41560174-41561205	0.629515
chr16-51541303-51542112	0.70011004	0.763669	0.534652	SALL1		chr12-69701631-69702241	0.657843	-0.526351	-0.346257	MYRFL		chr16-81237174-81238889	0.73973	0.700427	0.518126	C16orf46		chr17-50955620-50956166	0.771856	-0.556903	-0.429849	NME1		chr15-45325953-45327250	0.50799	0.377715	0.191876	C15orf48		chr19-42351905-42353192	0.529424	-0.29166	-0.154412	MEGF8		chr10-24865369-24867542	0.597053	0.573062	0.342148	ARHGAP21		chr17-39231000-39232350	0.545827	-0.391482	-0.213681	PPP1R1B		chr7-148318104-148318840	0.489002
chr20-41119553-41120443	0.71747816	0.744324	0.534037	ZHX3		chr12-62635412-62636166	0.568752	-0.606503	-0.34495	PPM1H		chr7-127194299-127194979	0.656127	0.789211	0.517823	GRM8		chr8-120514880-120515769	0.631483	-0.679227	-0.42892	MTBP		chr17-46764493-46765726	0.513194	0.373562	0.19171	ARL17B		chr5-150146816-150148086	0.500184	-0.30426	-0.152186	ARSI		chr7-35907623-35910129	0.643926	0.528056	0.340029	ANLN		chr9-136599738-136600468	0.760741	-0.280103	-0.213086	C9orf163		chr4-140048894-140049672	0.49712
chr15-36675312-36676584	0.72521067	0.731753	0.530675	MEIS2		chr21-29486760-29487973	0.657082	-0.52425	-0.344475	BACH1		chr3-190092090-190093013	0.611788	0.845984	0.517563	P3H2		chr14-35205713-35206499	0.555997	-0.771104	-0.428731	PSMA6		chr1-156399858-156402948	0.596906	0.317036	0.189241	RHBG		chr18-11586311-11587247	0.500348	-0.303953	-0.152082	IMPA2		chr2-98241231-98242749	0.759898	0.441257	0.335311	VWA3B		chr1-159962881-159963517	0.750107	-0.282602	-0.211982	DCAF8		chr2-147198163-147199270	0.631362
chr17-72222420-72223170	0.68831827	0.770646	0.53045	SOX9		chr14-55937930-55938890	0.576803	-0.595491	-0.343481	KTN1		chr12-5458213-5458911	0.67407	0.767447	0.517313	NTF3		chr12-87704243-87704807	0.583265	-0.733798	-0.427999	CEP290		chr2-98775051-98776411	0.546855	0.345887	0.18915	MITD1		chr20-4331906-4332784	0.524442	-0.285792	-0.149882	MAVS		chr4-42482414-42483526	0.61986	0.538343	0.333697	BEND4		chr9-132477784-132479104	0.722566	-0.290256	-0.209729	CFAP77		chr14-100424114-100424353	0.612638
chr7-152709120-152710719	0.74529111	0.70741	0.527227	ACTR3B		chr2-162475370-162476181	0.771933	-0.444578	-0.343185	FAP		chr1-59404581-59405329	0.645106	0.801226	0.516876	HOOK1		chr1-228210025-228210504	0.738295	-0.579178	-0.427604	RNF187		chr15-89398817-89400848	0.506264	0.370524	0.187583	RHCG		chr11-72631592-72632204	0.517353	-0.28658	-0.148263	FOLR1		chr1-156429246-156431319	0.649577	0.510733	0.33176	IQGAP3		chr7-22251181-22252438	0.577029	-0.361154	-0.208396	STEAP1B		chr5-114980942-114981424	0.56472
chrX-24876193-24878225	0.70194381	0.750947	0.527122	ARX		chr7-23230245-23231503	0.721168	-0.474267	-0.342026	FAM126A		chr9-68806500-68807255	0.652476	0.791987	0.516753	PIP5K1B		chr19-47253330-47253710	0.655587	-0.652179	-0.42756	ZC3H4		chr12-85068-85782	0.537232	0.341942	0.183702	KDM5A		chr2-98775051-98776411	0.546855	-0.271015	-0.148206	TSGA10		chr2-98176776-98178191	0.749284	0.441257	0.330627	VWA3B		chr8-9410417-9411339	0.652938	-0.318746	-0.208122	PPP1R3B		chr9-24035505-24036783	0.537722
chr17-20189034-20190048	0.74030924	0.711921	0.527042	SPECC1		chr9-136541816-136542902	0.692444	-0.493249	-0.341547	AGPAT2		chr14-23358139-23358755	0.675787	0.762099	0.515017	SLC7A8		chr8-125463822-125464359	0.7006	-0.60909	-0.426728	SQLE		chr2-2769273-2770292	0.558666	0.328607	0.183582	MYT1L		chr2-221551844-221552662	0.558867	-0.263122	-0.14705	EPHA4		chr16-51137040-51137486	0.536012	0.615613	0.329976	SALL1		chr17-81440017-81441021	0.648941	-0.318605	-0.206756	HGS		chr3-27712001-27714433	0.440216
chr18-56042954-56044507	0.82229663	0.640268	0.52649	TCF4		chr3-29011166-29012310	0.714897	-0.476842	-0.340893	RBMS3		chr7-22811652-22812820	0.793643	0.645476	0.512277	GPNMB		chr20-4636666-4637798	0.799197	-0.533057	-0.426017	RASSF2		chr3-127786050-127786688	0.515707	0.354986	0.183069	PODXL2		chr1-156399858-156402948	0.596906	-0.245389	-0.146474	PEAR1		chr19-44344928-44346827	0.667688	0.493453	0.329473	ZNF285		chr9-136599738-136600468	0.760741	-0.271553	-0.206582	FBXW5		chr7-69122759-69123277	0.533651
chr5-88663683-88664097	0.73518359	0.715977	0.526375	TMEM161B		chr6-105452467-105454356	0.692848	-0.490917	-0.340131	PREP		chr12-104222846-104223310	0.64347	0.794807	0.511434	CHST11		chr17-50955620-50956166	0.771856	-0.551836	-0.425938	ANKRD40		chr18-58476114-58477511	0.597566	0.300918	0.179818	ZNF532		chr1-156399858-156402948	0.596906	-0.245138	-0.146324	PRCC		chr20-46135716-46136630	0.530282	0.620111	0.328834	UBE2C		chr2-43531122-43531530	0.56715	-0.364061	-0.206477	ZFP36L2		chr8-69764156-69764911	0.548632
chr5-88214148-88214909	0.60810946	0.864553	0.525743	LINC00461		chr3-4905649-4906910	0.706559	-0.480339	-0.339388	BHLHE40		chr6-111059394-111060365	0.68817	0.742339	0.510855	SLC16A10		chr20-32179081-32179809	0.623768	-0.681646	-0.425189	POFUT1		chr1-55067096-55067750	0.604545	0.297241	0.179695	LEXM		chr17-39219245-39220274	0.521893	-0.279726	-0.145987	PCGF2		chr7-154960019-154961052	0.803424	0.408606	0.328284	PAXIP1-AS1		chr1-204714435-204715766	0.7143	-0.28831	-0.20594	LRRN2		chr2-72897833-72898525	0.499968
chr5-64451500-64452021	0.62735866	0.837932	0.525684	RNF180		chr20-37267327-37268510	0.749936	-0.451762	-0.338793	BLCAP		chr1-211386839-211387274	0.694554	0.7344	0.51008	TRAF5		chr20-60876832-60877400	0.668075	-0.63606	-0.424936	CDH4		chr2-110788672-110789643	0.577521	0.30803	0.177894	BUB1		chr17-66374016-66374887	0.524717	-0.275446	-0.144531	CEP112		chr10-106876334-106877493	0.573473	0.572382	0.328246	SORCS1		chr11-88297005-88298517	0.65745	-0.311155	-0.204569	CTSC		chr2-37522809-37524379	0.630318
chr4-150216493-150217598	0.70365192	0.741789	0.521962	DCLK2		chr9-91577296-91578977	0.5994	-0.564221	-0.338194	ROR2		chr11-1073140-1073776	0.637264	0.798614	0.508929	TSPAN4		chr10-89647165-89647440	0.654614	-0.645809	-0.422756	IFIT1		chr15-81491837-81493447	0.581302	0.304084	0.176765	STARD5		chr17-39219245-39220274	0.521893	-0.274949	-0.143494	PLXDC1		chr14-28765994-28767052	0.523192	0.62529	0.327147	FOXG1		chr4-56650686-56652043	0.680769	-0.300361	-0.204477	IGFBP7		chr2-161238458-161239138	0.533981
chr8-101875043-101876681	0.64998965	0.793685	0.515887	NCALD		chr20-46364920-46365852	0.820208	-0.41157	-0.337572	CD40		chr7-74627216-74628468	0.677598	0.750936	0.508833	GTF2IRD1		chr3-57109726-57111190	0.817119	-0.517278	-0.422678	PDE12		chr6-123016076-123017623	0.530494	0.328314	0.174169	CLVS2		chr17-39219245-39220274	0.521893	-0.274635	-0.14333	AC006449.2		chr9-121862313-121863291	0.626028	0.522172	0.326894	TTLL11-IT1		chr1-3440962-3442152	0.735587	-0.277682	-0.20426	TPRG1L		chr3-69605858-69606215	0.583012
chr12-4293587-4294530	0.78685418	0.655001	0.51539	PARP11		chr10-117094785-117095359	0.581653	-0.579157	-0.336868	HSPA12A		chr7-151059296-151061175	0.693008	0.732978	0.50796	SLC4A2		chr20-57097250-57097934	0.743544	-0.568402	-0.422632	RAE1		chr2-104405122-104406725	0.641256	0.269915	0.173085	LINC01102		chr1-155481090-155482377	0.500505	-0.283834	-0.142061	SLC50A1		chr17-71830508-71831255	0.605967	0.537213	0.325534	SOX9-AS1		chr15-89389252-89390459	0.556964	-0.365056	-0.203323	ABHD2		chr1-185424747-185425530	0.586098
chr17-72150877-72152170	0.70679288	0.726212	0.513282	SOX9-AS1		chr1-156388207-156388845	0.613888	-0.54825	-0.336564	CRABP2		chr20-8764211-8764815	0.670674	0.756559	0.507404	PLCB4		chr17-50838135-50838835	0.757785	-0.556903	-0.422013	NME1		chr12-122437288-122438245	0.546663	0.31634	0.172931	BCL7A		chr22-38831761-38832707	0.519198	-0.270394	-0.140388	APOBEC3H		chr16-52076589-52077197	0.503784	0.645791	0.325339	TOX3		chr11-93079143-93080546	0.615433	-0.327899	-0.2018	SMCO4		chr8-56803608-56804309	0.64711
chr1-150181670-150182785	0.76409214	0.670235	0.512121	VPS45		chr2-37543966-37545043	0.763296	-0.437325	-0.333808	CEBPZOS		chr6-125245526-125246493	0.578235	0.874153	0.505466	TPD52L1		chr3-63964501-63965092	0.598039	-0.704947	-0.421586	PSMD6		chr2-6080706-6081790	0.507809	0.340169	0.172741	AC017053.1		chr12-109722815-109723883	0.559036	-0.250087	-0.139808	C12orf76		chr6-19714160-19715625	0.724824	0.447773	0.324556	ID4		chr1-156412472-156414220	0.600263	-0.333809	-0.200373	PRCC		chr7-43392600-43393325	0.6161
chr2-162475370-162476181	0.77193297	0.663172	0.511924	KCNH7		chr11-113705571-113706800	0.702191	-0.474112	-0.332918	ANKK1		chr6-154554646-154555688	0.739817	0.682649	0.505035	CNKSR3		chr4-128477509-128477867	0.595374	-0.704416	-0.419391	LARP1B		chr1-44016005-44017257	0.501672	0.343008	0.172077	DPH2		chr6-158751496-158753063	0.617626	-0.224028	-0.138365	FNDC1		chrX-154656929-154657503	0.590929	0.548701	0.324244	MTCP1		chr19-45937020-45937465	0.612851	-0.32672	-0.200231	HIF3A		chr9-23615565-23615886	0.517602
chr7-41977148-41978575	0.66251588	0.770635	0.510558	GLI3		chr5-151818313-151819408	0.61903	-0.537663	-0.332829	SPARC		chr19-40281698-40281967	0.739433	0.682807	0.50489	AKT2		chr3-9669777-9670493	0.77313	-0.542353	-0.419309	VHL		chr17-73262074-73263510	0.56366	0.305044	0.171941	SSTR2		chr3-127786050-127786688	0.515707	-0.267808	-0.138111	ABTB1		chr10-74417993-74420096	0.565863	0.570843	0.323019	KAT6B		chr5-78745755-78748188	0.593338	-0.337165	-0.200053	LHFPL2		chr12-57261357-57261989	0.653171
chr20-41248328-41250284	0.68387584	0.744324	0.509025	ZHX3		chr9-109241986-109243137	0.771446	-0.428991	-0.330943	CTNNAL1		chr12-68328654-68329425	0.680202	0.740984	0.504019	MDM1		chr17-50838135-50838835	0.757785	-0.551836	-0.418174	ANKRD40		chr1-156399858-156402948	0.596906	0.28628	0.170882	ARHGEF2		chr12-109722815-109723883	0.559036	-0.245751	-0.137384	TRPV4		chr11-35477408-35479121	0.68289	0.472555	0.322703	LDLRAD3		chr17-29037770-29038904	0.56294	-0.354288	-0.199443	PROCA1		chr11-22558261-22559253	0.546882
chr8-62302566-62303450	0.59597174	0.854003	0.508962	NKAIN3		chr6-132932433-132933550	0.702296	-0.469252	-0.329554	EYA4		chr9-68829125-68830760	0.636223	0.791987	0.503881	PIP5K1B		chr6-42694967-42695559	0.669041	-0.624214	-0.417625	TBCC		chr1-156399858-156402948	0.596906	0.2836	0.169282	IQGAP3		chr3-196178689-196180171	0.549283	-0.24831	-0.136392	TNK2		chr1-160061766-160062743	0.559436	0.576386	0.322451	KCNJ10		chr1-35885912-35886394	0.531199	-0.373964	-0.19865	COL8A2		chr6-21334596-21335270	0.574106
chr19-54420028-54421356	0.73986097	0.687597	0.508726	TTYH1		chr12-65015555-65016390	0.678214	-0.485866	-0.329521	TBC1D30		chr16-19393357-19394110	0.66363	0.757748	0.502864	CLEC19A		chr19-46288788-46289572	0.736031	-0.567377	-0.417607	NOVA2		chr11-72631592-72632204	0.517353	0.326119	0.168719	LINC01537		chr1-6329106-6330955	0.555283	-0.244508	-0.135771	ZBTB48		chr2-109345548-109346725	0.695004	0.46392	0.322426	SH3RF3		chr1-42340067-42341201	0.577444	-0.343864	-0.198562	CCDC30		chr2-6259485-6259864	0.43924
chr6-4168638-4169711	0.76283396	0.66477	0.507109	FAM217A		chr1-156399858-156402948	0.751416	-0.437811	-0.328978	LMNA		chr2-26884050-26884880	0.638638	0.786806	0.502484	SLC5A6		chr19-40281698-40281967	0.739433	-0.564748	-0.417593	SNRPA		chr19-42351905-42353192	0.529424	0.315522	0.167045	CXCL17		chr2-221895424-221897082	0.510031	-0.263122	-0.134201	EPHA4		chr5-147731396-147732879	0.689929	0.466833	0.322081	SPINK5		chr12-64990883-64992962	0.639208	-0.310028	-0.198172	RASSF3		chr21-36171399-36171988	0.611396
chr5-88543993-88545177	0.70647476	0.715977	0.50582	TMEM161B		chr19-54420028-54421356	0.739861	-0.444344	-0.328753	CDC42EP5		chr17-869038-870465	0.765909	0.655221	0.50184	NXN		chr1-159938114-159938479	0.74401	-0.560076	-0.416703	ATP1A2		chr22-38831761-38832707	0.519198	0.320216	0.166255	PDGFB		chr20-5658873-5659743	0.547042	-0.243041	-0.132954	GPCPD1		chr11-46946760-46948950	0.722597	0.443896	0.320758	CKAP5		chr11-19831575-19833192	0.527971	-0.375137	-0.198061	NAV2		chr2-196514988-196515501	0.564296
chr15-93302005-93302898	0.70710354	0.713093	0.504231	RGMA		chr1-60091046-60092200	0.605708	-0.541541	-0.328016	HOOK1		chr12-69910252-69910989	0.661498	0.756021	0.500106	RAB3IP		chr9-38079381-38079986	0.706739	-0.588671	-0.416037	DCAF10		chr17-46764493-46765726	0.513194	0.323888	0.166218	FAM215B		chr11-72631592-72632204	0.517353	-0.256765	-0.132838	STARD10		chr15-70786555-70787545	0.776238	0.412185	0.319954	THAP10		chr5-172399217-172399635	0.526468	-0.37508	-0.197467	DUSP1		chr1-198520535-198521087	0.57987
chr6-98787160-98788374	0.75416782	0.665534	0.501924	POU3F2		chr12-124420336-124421359	0.607854	-0.539366	-0.327856	SCARB1		chr16-19227152-19228303	0.659775	0.757748	0.499943	CLEC19A		chr9-114785941-114786630	0.820596	-0.505077	-0.414464	DEC1		chr1-6329106-6330955	0.555283	0.29757	0.165235	ACOT7		chr18-58476114-58477511	0.597566	-0.220897	-0.132001	MALT1		chr8-62030832-62031844	0.51861	0.614867	0.318876	NKAIN3		chr14-103501947-103502589	0.736756	-0.26776	-0.197274	PPP1R13B		chr13-23086596-23087572	0.448389
chr11-35918312-35919709	0.75575767	0.662977	0.50105	LDLRAD3		chr1-15385772-15386844	0.707088	-0.45811	-0.323924	FBLIM1		chr3-139914219-139915250	0.737626	0.674534	0.497553	CLSTN2		chr18-10331889-10333170	0.566361	-0.728646	-0.412677	VAPA		chr3-114453898-114455620	0.552148	0.29806	0.164573	DRD3		chr2-44009948-44010959	0.534072	-0.245892	-0.131324	PPM1B		chr15-32099201-32100612	0.534777	0.590811	0.315952	GOLGA8O		chr22-26816310-26817232	0.622074	-0.31663	-0.196967	LINC01422		chr8-64606101-64607616	0.67222
chr8-81369349-81370241	0.81058322	0.618122	0.501039	PMP2		chr11-61499687-61500568	0.724969	-0.445501	-0.322974	FADS3		chr4-185304888-185306468	0.673767	0.737309	0.496774	SNX25		chr20-61135428-61136353	0.648513	-0.63606	-0.412493	CDH4		chr1-44016005-44017257	0.501672	0.324788	0.162937	DMAP1		chr19-13006633-13007171	0.554378	-0.234203	-0.129837	DNASE2		chr2-103292689-103294028	0.697692	0.452163	0.315471	AC073987.1		chr2-29413917-29415138	0.803748	-0.24473	-0.196701	CLIP4		chr4-139934237-139935219	0.456009
chr17-72222420-72223170	0.68831827	0.726212	0.499865	SOX9-AS1		chr15-74421294-74421951	0.621681	-0.518363	-0.322256	CCDC33		chr20-57102602-57103645	0.638886	0.776591	0.496153	BMP7		chr2-118251092-118251713	0.607213	-0.676999	-0.411083	DDX18		chr1-44016005-44017257	0.501672	0.323441	0.162261	SLC6A9		chr5-154417829-154419162	0.526969	-0.243394	-0.128261	FAXDC2		chr12-4278182-4278715	0.633439	0.496382	0.314428	TIGAR		chr6-18527541-18528625	0.732253	-0.267915	-0.196182	TPMT		chr18-56152331-56153075	0.562959
chr6-11213850-11215239	0.65604201	0.760969	0.499228	NEDD9		chr12-64082659-64084103	0.587984	-0.547665	-0.322018	RASSF3		chr2-38261909-38262920	0.752666	0.658076	0.495312	GALM		chr2-134341285-134342420	0.575732	-0.713371	-0.410711	MGAT5		chr20-5658873-5659743	0.547042	0.295921	0.161882	PROKR2		chr16-85593144-85594536	0.51781	-0.241661	-0.125134	FAM92B		chr6-54111062-54112449	0.520114	0.603313	0.313791	LRRC1		chr16-4561322-4562051	0.509226	-0.383823	-0.195453	VASN		chr19-49437034-49437531	0.558444
chrX-6383725-6385141	0.69118263	0.718689	0.496745	NLGN4X		chr7-74300673-74301310	0.703972	-0.456709	-0.321511	GTF2IRD1		chr7-127165725-127166652	0.625615	0.789211	0.493743	GRM8		chr9-88803448-88804405	0.72634	-0.564133	-0.409752	S1PR3		chr16-20610901-20612470	0.595286	0.271259	0.161477	DCUN1D3		chr14-23486931-23487881	0.507093	-0.242604	-0.123023	CDH24		chr6-4168638-4169711	0.501435	0.62516	0.313477	FAM217A		chr1-3124927-3126293	0.699601	-0.277682	-0.194267	TPRG1L		chr18-55672435-55673153	0.561606
chr2-100411693-100413862	0.79285821	0.626159	0.496456	CHST10		chr7-35907623-35910129	0.826682	-0.38731	-0.320182	KIAA0895		chr6-33443655-33444419	0.713521	0.690283	0.492532	SYNGAP1		chr14-55509863-55510366	0.586186	-0.698953	-0.409716	MAPK1IP1L		chr14-23486931-23487881	0.507093	0.315828	0.160154	JPH4		chr3-182364340-182365665	0.520231	-0.231828	-0.120604	LINC01206		chr3-66499023-66499547	0.590832	0.530323	0.313332	LRIG1		chr20-46135716-46136630	0.530282	-0.366207	-0.194193	PLTP		chr14-23364098-23364914	0.455972
chr2-104834425-104834807	0.59975725	0.824672	0.494603	POU3F3		chr13-94706129-94708634	0.904752	-0.351471	-0.317994	GPR180		chr11-48029858-48030435	0.701923	0.699491	0.490989	PTPRJ		chr19-3708201-3709002	0.685914	-0.597105	-0.409563	SIRT6		chr3-127786050-127786688	0.515707	0.304594	0.157081	LINC01471		chr3-196178689-196180171	0.549283	-0.216465	-0.1189	MUC20		chr4-42569933-42570738	0.581852	0.538343	0.313236	BEND4		chr16-1545166-1546139	0.546423	-0.355281	-0.194134	BAIAP3		chr9-89515102-89515727	0.409513
chr5-88708521-88709340	0.57008212	0.864553	0.492866	LINC00461		chr11-113146633-113147726	0.6703	-0.474112	-0.317798	ANKK1		chr15-74565410-74566032	0.659953	0.743932	0.490959	CCDC33		chr7-39415380-39415796	0.629053	-0.650994	-0.40951	RALA		chr20-5658873-5659743	0.547042	0.285033	0.155925	CHGB		chr20-4331906-4332784	0.524442	-0.225434	-0.118227	SMOX		chr4-25927416-25929277	0.690519	0.451675	0.31189	SEL1L3		chr6-43979895-43980678	0.584908	-0.328722	-0.192273	TMEM63B		chr9-23664888-23665427	0.495442
chr17-72508037-72508424	0.59877324	0.823098	0.492849	LINC00511		chr11-112977538-112978134	0.66809	-0.474112	-0.31675	ANKK1		chr7-101650449-101651221	0.748961	0.652115	0.488409	CUX1		chr6-31682884-31683486	0.650173	-0.628246	-0.408468	LSM2		chr15-45325953-45327250	0.50799	0.304032	0.154445	SHF		chr14-23486931-23487881	0.507093	-0.230357	-0.116813	DHRS2		chr12-4278182-4278715	0.633439	0.491062	0.311058	PARP11		chrX-140087655-140088661	0.704362	-0.272944	-0.192251	MCF2		chr1-229379732-229380859	0.435441
chr20-56924408-56926109	0.79259236	0.621734	0.492782	TFAP2C		chr9-128381935-128384130	0.598241	-0.527824	-0.315766	GOLGA2		chr5-154146165-154146658	0.607462	0.803263	0.487952	GALNT10		chr1-164774501-164775099	0.711664	-0.573766	-0.408329	PBX1		chr8-28166346-28167673	0.507576	0.304088	0.154348	FZD3		chr16-85593144-85594536	0.51781	-0.221777	-0.114838	IRF8		chr12-50620066-50622254	0.585672	0.528916	0.309771	TMPRSS12		chr9-121862313-121863291	0.626028	-0.305936	-0.191524	MORN5		chr12-57242245-57243218	0.624812
chr11-17150381-17151395	0.74223347	0.663666	0.492595	SOX6		chr14-35558428-35559127	0.747983	-0.421509	-0.315282	NFKBIA		chr15-52003796-52004521	0.659767	0.736366	0.485831	MYO5C		chr6-2970034-2971974	0.660357	-0.616197	-0.40691	TUBB2A		chr9-115219921-115220887	0.572136	0.268622	0.153688	DEC1		chr3-114453898-114455620	0.552148	-0.207664	-0.114661	ZNF80		chr6-18527541-18528625	0.732253	0.422479	0.309361	DEK		chr1-156390345-156391471	0.572567	-0.333809	-0.191128	PRCC		chr22-25878484-25878785	0.570973
chr12-106445736-106447664	0.66208833	0.741587	0.490996	RFX4		chr2-100411693-100413862	0.792858	-0.396689	-0.314518	NPAS2		chr10-102043082-102043996	0.668418	0.725776	0.485122	FBXW4		chr12-109147540-109148370	0.609859	-0.665226	-0.405694	ALKBH2		chr22-38831761-38832707	0.519198	0.295236	0.153286	NPTXR		chr13-44296569-44297410	0.502418	-0.227477	-0.114289	LACC1		chr1-156412472-156414220	0.600263	0.510733	0.306574	IQGAP3		chr3-158164936-158165601	0.567383	-0.334309	-0.189681	MLF1		chr6-21990351-21990824	0.541669
chrX-133330811-133331286	0.65877546	0.745278	0.490971	HS6ST2		chr11-64474593-64475245	0.548574	-0.572834	-0.314242	PRDX5		chr14-57008224-57008887	0.55171	0.878396	0.48462	OTX2-AS1		chr16-68328043-68328987	0.752304	-0.538072	-0.404793	DDX28		chr8-21752325-21752992	0.52323	0.290062	0.151769	NPM2		chr19-42351905-42353192	0.529424	-0.214104	-0.113352	RABAC1		chr12-4278182-4278715	0.633439	0.480691	0.304489	RAD51AP1		chr9-132814234-132815321	0.651898	-0.290256	-0.189217	CFAP77		chr2-197306422-197306884	0.536149
chr3-181608906-181609570	0.63014221	0.778853	0.490788	SOX2		chr1-116008592-116009624	0.632895	-0.494562	-0.313006	ATP1A1		chr5-135657650-135658222	0.631408	0.764359	0.482622	CXCL14		chr17-50955620-50956166	0.771856	-0.523928	-0.404397	RSAD1		chr1-156399858-156402948	0.596906	0.250668	0.149625	NTRK1		chr22-38831761-38832707	0.519198	-0.211902	-0.110019	JOSD1		chr6-98633568-98634333	0.619506	0.489495	0.303245	POU3F2		chr16-6373849-6376045	0.562653	-0.334077	-0.187969	RBFOX1		chr3-127175067-127175583	0.687682
chr9-14530372-14531887	0.77414763	0.632791	0.489873	NFIB		chr15-89360267-89360799	0.586153	-0.532787	-0.312295	ABHD2		chr12-64682532-64683478	0.63645	0.758164	0.482534	RASSF3		chr1-156492681-156493600	0.767098	-0.527089	-0.404329	SSR2		chr1-181128215-181129229	0.503889	0.295698	0.148999	MR1		chr17-58046311-58047135	0.502208	-0.207712	-0.104315	TSPOAP1		chr9-36768298-36769230	0.699278	0.431639	0.301836	GNE		chr15-70786555-70787545	0.776238	-0.242076	-0.187909	UACA		chr1-207990646-207991648	0.69789
chr2-209670671-209672005	0.68390426	0.71523	0.489149	MAP2		chr1-84781813-84782720	0.585852	-0.532748	-0.312112	CTBS		chr16-19751653-19752430	0.636762	0.757748	0.482505	CLEC19A		chr9-20904835-20905334	0.618394	-0.651656	-0.40298	KLHL9		chr17-46764493-46765726	0.513194	0.285329	0.146429	LRRC37A								chr1-81431040-81432349	0.715372	0.421771	0.301723	ADGRL2		chr22-19868646-19869511	0.548268	-0.342394	-0.187724	CLDN5		chr9-20201822-20202629	0.468153
chr2-163171582-163172223	0.73662266	0.663172	0.488507	KCNH7		chr6-125316350-125317022	0.576999	-0.533442	-0.307795	TPD52L1		chr8-141028480-141028964	0.729871	0.660638	0.482181	PTP4A3		chr6-114179030-114179606	0.506735	-0.794954	-0.402831	MARCKS		chr16-85593144-85594536	0.51781	0.281174	0.145594	GINS2								chr16-56295531-56296583	0.649188	0.46401	0.30123	MT1X		chr1-160061766-160062743	0.559436	-0.335555	-0.187722	NCSTN		chr8-132235759-132236043	0.459358
chr18-62962912-62963951	0.59377625	0.819236	0.486443	PHLPP1		chr12-125329189-125330159	0.569806	-0.539366	-0.307334	SCARB1		chr6-121847314-121848818	0.707552	0.678686	0.480206	GJA1		chr8-117847520-117848051	0.747259	-0.538392	-0.402318	MED30		chr12-85068-85782	0.537232	0.267209	0.143553	B4GALNT3								chr12-4278182-4278715	0.633439	0.474182	0.300366	FGF23		chr14-56023127-56024186	0.569175	-0.328922	-0.187214	KTN1		chr1-197328459-197329060	0.627115
chr15-89389252-89390459	0.68551937	0.708962	0.486007	MIR9-3HG		chr8-101392283-101393786	0.695882	-0.43988	-0.306105	YWHAZ		chr12-64779529-64782136	0.690313	0.694903	0.479701	TBC1D30		chr19-32677448-32678106	0.84852	-0.473786	-0.402017	DPY19L3		chr3-114453898-114455620	0.552148	0.258419	0.142686	ZBTB20-AS3								chr12-3639901-3640695	0.610892	0.491062	0.299986	PARP11		chr15-89398817-89400848	0.510883	-0.365056	-0.186501	ABHD2		chr7-82166224-82166999	0.444172
chr2-98176776-98178191	0.69946181	0.694368	0.485684	VWA3B		chr9-115277866-115278974	0.702791	-0.434165	-0.305127	TNFSF15		chr2-158131504-158132448	0.59885	0.800943	0.479645	PKP4		chr20-35262819-35263874	0.741433	-0.541424	-0.40143	CEP250		chr7-31234437-31235565	0.56619	0.251508	0.142402	NEUROD6								chr7-30659394-30661185	0.678692	0.440949	0.299269	CRHR2		chr9-34419461-34420484	0.609694	-0.30587	-0.186487	SIGMAR1		chr7-148589702-148590797	0.589354
chr15-36675312-36676584	0.72521067	0.669539	0.485557	C15orf41		chr3-194744227-194745376	0.611009	-0.498772	-0.304754	FAM43A		chr2-74291671-74292730	0.617757	0.776018	0.479391	SLC4A5		chr6-2970034-2971974	0.660357	-0.606542	-0.400535	SLC22A23		chr17-39219245-39220274	0.521893	0.271083	0.141476	PNMT								chr4-25927416-25929277	0.690519	0.432117	0.298385	RBPJ		chr11-72395594-72396402	0.692261	-0.26775	-0.185353	FOLR1		chr1-185498100-185498600	0.521275
chr1-173530574-173531641	0.72481755	0.668281	0.484382	KLHL20		chr15-74213661-74214401	0.52864	-0.57601	-0.304502	STRA6		chr2-46049949-46050632	0.697902	0.685566	0.478458	EPAS1		chr2-164976106-164977086	0.731948	-0.546352	-0.399902	SCN3A		chr1-44016005-44017257	0.501672	0.279462	0.140198	ST3GAL3								chr3-66418288-66419600	0.562455	0.530323	0.298283	LRIG1		chr1-109863704-109865448	0.592458	-0.311662	-0.184647	AMPD2		chr8-69871324-69872506	0.485512
chr7-152709120-152710719	0.74529111	0.648608	0.483401	LINC01003		chr20-46364920-46365852	0.820208	-0.370342	-0.303757	CDH22		chr5-135149853-135151012	0.625476	0.764359	0.478088	CXCL14		chr11-131815567-131815971	0.730549	-0.546608	-0.399324	NTM		chr1-156399858-156402948	0.596906	0.234507	0.139979	SSR2								chr2-104405122-104406725	0.645504	0.459972	0.296913	LINC01102		chr18-59041794-59043035	0.528852	-0.348525	-0.184318	LMAN1		chr2-197237354-197237721	0.524711
chr12-125453573-125454175	0.71779361	0.673185	0.483208	TMEM132B		chr14-93036127-93037217	0.558844	-0.542516	-0.303182	LGMN		chr14-92380021-92380477	0.640242	0.745861	0.477532	LGMN		chr2-196750241-196751389	0.578513	-0.687464	-0.397707	HECW2		chr16-20610901-20612470	0.595286	0.235126	0.139967	ACSM3								chr8-1972700-1975218	0.703245	0.419741	0.295181	KBTBD11		chr12-1287416-1287721	0.575641	-0.319676	-0.184019	ERC1		chr1-243507154-243508467	0.623533
chr6-122778345-122780230	0.88597469	0.544889	0.482758	CLVS2		chr22-26816310-26817232	0.525888	-0.575869	-0.302842	LINC01422		chr6-125222422-125223234	0.545573	0.874153	0.476914	TPD52L1		chr7-2037317-2038216	0.698499	-0.569285	-0.397645	LFNG		chr17-58046311-58047135	0.502208	0.267721	0.134452	VEZF1								chr12-75952677-75954332	0.802304	0.367534	0.294874	PHLDA1		chr10-101629728-101630652	0.547178	-0.335456	-0.183554	DPCD		chr15-31279492-31281024	0.484715
chr10-59133472-59134623	0.59942105	0.80477	0.482396	PHYHIPL		chr2-235054232-235054798	0.669	-0.452569	-0.302769	AC010148.1		chr2-47036148-47036550	0.853183	0.55827	0.476306	SOCS5		chr4-3139246-3140292	0.617127	-0.643874	-0.397352	ADD1		chr1-44016005-44017257	0.501672	0.267516	0.134205	ATP6V0B								chr12-50101534-50102786	0.540124	0.545872	0.294838	RACGAP1		chr6-169239705-169240615	0.614907	-0.296575	-0.182366	PHF10		chr2-60213749-60215965	0.506144
chr17-56152640-56153989	0.69803496	0.688472	0.480577	ANKFN1		chr5-139981801-139983169	0.549066	-0.551341	-0.302723	PURA		chr3-32843106-32844166	0.821724	0.578764	0.475584	CMTM7		chr17-50838135-50838835	0.757785	-0.523928	-0.397025	RSAD1		chr1-6329106-6330955	0.555283	0.238868	0.132639	CHD5								chr16-56295531-56296583	0.649188	0.452888	0.29401	MT2A		chr1-2238676-2239487	0.557178	-0.326478	-0.181906	SKI		chr1-228490435-228490935	0.572802
chr15-93312270-93313550	0.67333561	0.713093	0.480151	RGMA		chr6-122832298-122833541	0.690004	-0.438029	-0.302242	PKIB		chrX-10970706-10971751	0.730499	0.648282	0.473569	MID1		chr7-100725720-100726140	0.591091	-0.670276	-0.396194	AP1S1		chr3-31304929-31306019	0.501671	0.260976	0.130924	GADL1								chr5-36605811-36607353	0.609758	0.481723	0.293734	SLC1A3		chr1-150181670-150182785	0.60661	-0.299651	-0.181771	CA14		chr11-20410580-20410986	0.505508
chrX-133330811-133331286	0.65877546	0.727681	0.479378	GPC4		chr17-28967557-28968831	0.55649	-0.543052	-0.302203	RAB34		chr6-111204058-111205477	0.637593	0.742339	0.47331	SLC16A10		chr5-72224547-72225471	0.621306	-0.637427	-0.396037	MAP1B		chr20-5658873-5659743	0.547042	0.238666	0.13056	LINC00654								chr6-41670895-41671817	0.519693	0.564188	0.293205	C6orf132		chr18-59083056-59084475	0.640428	-0.283012	-0.181249	RAX		chr1-164518692-164519336	0.559867
chr12-82624941-82626004	0.74792057	0.640781	0.479254	TMTC2		chr5-179963032-179964099	0.580313	-0.518613	-0.300958	GFPT2		chr16-74830496-74831030	0.632349	0.74674	0.4722	BCAR1		chr7-108010356-108011261	0.667741	-0.591851	-0.395203	NRCAM		chr2-6325238-6326127	0.515501	0.249454	0.128594	LINC01247								chr11-17528934-17530291	0.695156	0.42176	0.293189	USH1C		chr10-121548286-121549042	0.538268	-0.336184	-0.180957	TACC2		chr2-47528213-47529194	0.658835
chr2-104583641-104584754	0.57829514	0.824672	0.476904	POU3F3		chr1-156399858-156402948	0.751416	-0.400015	-0.300578	PEAR1		chr14-23167043-23167794	0.783447	0.601367	0.47114	PABPN1		chr14-23358139-23358755	0.675787	-0.584792	-0.395195	PRMT5		chr2-48414716-48416178	0.534179	0.238128	0.127203	FOXN2								chr1-156390345-156391471	0.572567	0.510733	0.292428	IQGAP3		chr17-29037770-29038904	0.56294	-0.321019	-0.180714	PIGS		chr16-49498152-49499413	0.541013
chr15-93312270-93313550	0.67333561	0.706954	0.476017	LINC01578		chr3-190485052-190486500	0.500872	-0.599679	-0.300363	P3H2		chr16-19396325-19397009	0.621732	0.757748	0.471116	CLEC19A		chr7-55733090-55733994	0.648111	-0.606031	-0.392776	MRPS17		chr2-6080706-6081790	0.507809	0.249454	0.126675	LINC01247								chr13-100530502-100531316	0.596985	0.48893	0.291884	TMTC4		chr11-118705053-118706499	0.615622	-0.293168	-0.180481	BCL9L		chr12-57241712-57242048	0.584424
chr4-173397468-173399440	0.66262084	0.718196	0.475892	SAP30		chr12-108637714-108638818	0.543438	-0.551494	-0.299703	SSH1		chr2-164976106-164977086	0.731948	0.643322	0.470878	COBLL1		chr1-224210970-224211871	0.617125	-0.635775	-0.392352	CNIH3		chr20-4331906-4332784	0.524442	0.239371	0.125536	RNF24								chr9-17613250-17614570	0.545845	0.531091	0.289894	CNTLN		chr8-132401888-132402462	0.672323	-0.26842	-0.180465	EFR3A		chr14-100424114-100424353	0.612638
chr1-156388207-156388845	0.61388818	0.77469	0.475573	C1orf61		chr1-15383927-15384828	0.653833	-0.45811	-0.299528	FBLIM1		chr17-75018771-75020204	0.664983	0.707993	0.470803	KCTD2		chr2-178905932-178906381	0.574372	-0.68215	-0.391808	SESTD1		chr19-42351905-42353192	0.529424	0.235834	0.124856	RPS19								chr13-34294229-34295044	0.629638	0.456904	0.287684	RFC3		chr11-118705053-118706499	0.615622	-0.292023	-0.179776	HINFP		chr1-208153766-208154002	0.669999
chr2-104807418-104808802	0.57664539	0.824672	0.475544	POU3F3		chr12-106445736-106447664	0.662088	-0.452221	-0.29941	CKAP4		chr19-38605708-38606505	0.766269	0.61439	0.470788	SPINT2		chr5-64323569-64323929	0.63311	-0.614786	-0.389227	RNF180		chr7-4556616-4557910	0.504195	0.245766	0.123914	PAPOLB								chr7-121479964-121481179	0.557442	0.515904	0.287586	PTPRZ1		chr14-102539895-102540809	0.50827	-0.352777	-0.179306	MOK		chr10-73867212-73868396	0.694777
chr13-95099718-95101361	0.56066846	0.847613	0.47523	SOX21		chr2-234580735-234582071	0.657571	-0.452569	-0.297596	AC010148.1		chr7-73742766-73743589	0.784046	0.596898	0.467996	CLDN4		chr20-32450528-32451141	0.570716	-0.681646	-0.389026	POFUT1		chr1-156399858-156402948	0.596906	0.206404	0.123204	TMEM79								chr3-160811767-160812679	0.530632	0.539784	0.286427	SMC4		chr3-158631697-158632470	0.534421	-0.334309	-0.178662	MLF1		chr17-29091726-29092044	0.456961
chr7-42237058-42239322	0.61611005	0.770635	0.474796	GLI3		chr9-115039236-115040522	0.684782	-0.434165	-0.297308	TNFSF15		chr12-69910252-69910989	0.661498	0.707252	0.467846	MYRFL		chr10-75491940-75492429	0.646584	-0.600704	-0.388406	SAMD8		chr19-42351905-42353192	0.529424	0.231779	0.12271	TMEM145								chr17-32545423-32547064	0.752236	0.379432	0.285422	SPACA3		chr4-56650686-56652043	0.680769	-0.259772	-0.176845	NOA1		chr8-52225302-52225684	0.476159
chr11-35835931-35837279	0.65831819	0.720975	0.474631	SLC1A2		chr16-29673856-29674630	0.544569	-0.545541	-0.297085	SEZ6L2		chr6-143718221-143718874	0.593907	0.787494	0.467698	PHACTR2		chr11-91975460-91976039	0.65535	-0.592288	-0.388156	FAT3		chr9-135370436-135371605	0.605325	0.20229	0.122451	LINC01502								chr3-66406885-66408004	0.536604	0.530323	0.284574	LRIG1		chr13-33075708-33076679	0.707374	-0.249998	-0.176842	KL		chr22-25966351-25966948	0.52714
chr10-93990946-93992258	0.72346421	0.655353	0.474124	PLCE1		chr1-107109574-107110788	0.612137	-0.484999	-0.296886	PRMT6		chr5-154058122-154059047	0.581724	0.803263	0.467277	GALNT10		chr18-44898343-44898964	0.749521	-0.516726	-0.387297	SLC14A2		chr1-156399858-156402948	0.596906	0.204204	0.121891	BCAN								chr4-25810015-25811160	0.658232	0.432117	0.284433	RBPJ		chr17-49441600-49442519	0.572818	-0.308268	-0.176582	ZNF652		chr1-208272389-208272614	0.659592
chr15-93347816-93349619	0.66281523	0.713093	0.472649	RGMA		chr7-117068353-117069094	0.636255	-0.466167	-0.296601	MET		chr15-74202392-74203116	0.625251	0.743932	0.465144	CCDC33		chr3-123085504-123085854	0.677887	-0.571197	-0.387207	SEC22A		chr17-66763901-66765080	0.575473	0.21109	0.121477	HELZ								chr14-88351861-88352903	0.609077	0.466036	0.283852	KCNK10		chr11-17528934-17530291	0.695156	-0.25053	-0.174158	NUCB2		chr7-31601755-31603578	0.5933
chr5-112737165-112738673	0.61457719	0.768814	0.472495	APC		chr3-69406019-69406615	0.613142	-0.48366	-0.296552	TMF1		chr6-125001635-125002549	0.53144	0.874153	0.46456	TPD52L1		chr3-178986266-178987132	0.766647	-0.504437	-0.386725	PIK3CA		chr3-127786050-127786688	0.515707	0.23448	0.120923	RUVBL1								chr1-150181670-150182785	0.60661	0.466463	0.282961	PLEKHO1		chr17-309797-310570	0.597338	-0.291279	-0.173992	C17orf97		chr2-168738168-168738376	0.590891
chr3-45582429-45583782	0.65068464	0.726121	0.472476	LIMD1		chr19-54420028-54421356	0.739861	-0.400688	-0.296453	LENG8		chr5-78690236-78691624	0.665783	0.696695	0.463848	SCAMP1		chr18-50671890-50672806	0.666887	-0.579824	-0.386677	SMAD4		chr1-83798899-83800418	0.543372	0.218167	0.118546	PRKACB								chr16-56295531-56296583	0.649188	0.434261	0.281917	MT1E		chr3-124091378-124092346	0.695037	-0.249786	-0.173611	MYLK		chr7-82163656-82163874	0.422397
chr17-45092659-45093937	0.72244583	0.653185	0.471891	EFTUD2		chr1-85406981-85408182	0.746709	-0.395843	-0.29558	SYDE2		chr3-48492308-48493074	0.645693	0.717376	0.463205	CCDC51		chr11-64040679-64041337	0.669088	-0.577766	-0.386576	RTN3		chr1-181128215-181129229	0.503889	0.232031	0.116918	XPR1								chr10-24865369-24867542	0.597053	0.471818	0.2817	PRTFDC1		chr3-184716445-184718058	0.721058	-0.239613	-0.172775	EIF4G1		chr8-56803608-56804309	0.64711
chr1-65994272-65994507	0.53543539	0.878089	0.47016	PDE4B		chr12-100452968-100453578	0.603516	-0.489568	-0.295462	ANO4		chr2-27654738-27655648	0.588382	0.786806	0.462942	SLC5A6		chr3-123085504-123085854	0.677887	-0.569279	-0.385907	SEMA5B		chr8-21752325-21752992	0.52323	0.223315	0.116845	FGF17								chr1-150181670-150182785	0.60661	0.463224	0.280996	ANP32E		chr1-109863704-109865448	0.592458	-0.291251	-0.172554	GSTM3		chr7-31370444-31370969	0.586567
chr15-93347816-93349619	0.66281523	0.706954	0.46858	LINC01578		chr17-4827073-4827759	0.684928	-0.430836	-0.295092	SMTNL2		chr12-5478115-5479006	0.602807	0.767447	0.462623	NTF3		chr5-139653551-139653854	0.502665	-0.765132	-0.384605	UBE2D2		chr8-21752325-21752992	0.52323	0.217394	0.113747	DMTN								chr18-45361002-45361423	0.519793	0.540222	0.280803	SIGLEC15		chr7-108454171-108456683	0.559466	-0.307965	-0.172296	DNAJB9		chr6-167687030-167687725	0.550024
chr16-46857023-46858019	0.76036478	0.614803	0.467474	GPT2		chr11-2590888-2591844	0.523151	-0.564053	-0.295085	CDKN1C		chr2-61928637-61929202	0.675342	0.683682	0.461719	USP34		chr3-178986266-178987132	0.766647	-0.501611	-0.384559	ZNF639		chr12-109722815-109723883	0.559036	0.202341	0.113116	MMAB								chr1-204714435-204715766	0.7143	0.39245	0.280327	PIK3C2B		chr9-136599738-136600468	0.760741	-0.226108	-0.17201	NPDC1		chr8-69924634-69925508	0.457684
chr3-26840045-26841107	0.53555197	0.871396	0.466678	LRRC3B		chr1-150181670-150182785	0.764092	-0.385765	-0.29476	ECM1		chr1-54358631-54359027	0.601518	0.767082	0.461414	ACOT11		chr19-40603251-40604289	0.559166	-0.687444	-0.384395	NUMBL		chr1-155481090-155482377	0.500505	0.224778	0.112502	GON4L								chr2-104405122-104406725	0.645504	0.433408	0.279766	AC096554.1		chr8-145047546-145048311	0.686144	-0.249366	-0.171101	ARHGAP39		chr1-208731885-208732933	0.649575
chr18-45237197-45238374	0.73448892	0.634347	0.465921	SLC14A2		chr15-64635351-64636816	0.603524	-0.487736	-0.294361	SPG21		chr8-27387370-27388111	0.688129	0.670436	0.461346	EPHX2		chr5-145837760-145838550	0.739589	-0.519541	-0.384247	PLAC8L1		chr15-89398817-89400848	0.506264	0.221519	0.112147	LINC00928								chr12-75952677-75954332	0.802304	0.348614	0.279694	KRR1		chr2-12061287-12062369	0.550672	-0.310279	-0.170862	LPIN1		chr2-48196047-48196659	0.63242
chr13-95127558-95128679	0.54784331	0.847613	0.464359	SOX21		chr15-63300879-63301787	0.536093	-0.546349	-0.292894	TPM1		chr1-54358631-54359027	0.601518	0.762361	0.458574	MROH7		chr7-105350845-105351208	0.526012	-0.729332	-0.383637	RINT1		chr11-125516043-125517759	0.503852	0.221803	0.111756	CHEK1								chr12-50101534-50102786	0.540124	0.517603	0.27957	FAM186B		chr9-132814234-132815321	0.651898	-0.261684	-0.170591	RALGDS		chr2-96909327-96909746	0.537164
chr11-16402423-16403611	0.69608761	0.663666	0.46197	SOX6		chr10-93990946-93992258	0.723464	-0.404714	-0.292796	SLC35G1		chr14-23123463-23123870	0.601257	0.762099	0.458218	SLC7A8		chr5-139914424-139914731	0.500497	-0.765132	-0.382946	UBE2D2		chr1-181128215-181129229	0.503889	0.219676	0.110692	IER5								chr6-17031530-17033640	0.534335	0.522604	0.279245	ATXN1		chr7-30659394-30661185	0.678692	-0.251021	-0.170366	LINC01176		chr10-97120623-97121380	0.639962
chr6-71032962-71033599	0.57701841	0.799762	0.461477	B3GAT2		chr4-140093784-140095188	0.627265	-0.46497	-0.29166	MGST2		chr7-74059712-74060408	0.610067	0.750936	0.458121	GTF2IRD1		chr17-39762813-39763701	0.650171	-0.587372	-0.381892	MED1		chr3-125155591-125156419	0.534189	0.203943	0.108944	MUC13								chr1-160061766-160062743	0.559436	0.498586	0.278927	SLAMF6		chr1-33797526-33798620	0.729475	-0.23354	-0.170361	PHC2		chr5-114957290-114957753	0.457998
chr17-72508037-72508424	0.59877324	0.770646	0.461442	SOX9		chr7-23230245-23231503	0.721168	-0.404334	-0.291593	GPNMB		chr2-200330487-200331342	0.730036	0.627115	0.457817	SPATS2L		chr20-4873229-4873710	0.715984	-0.533057	-0.38166	RASSF2		chr17-58046311-58047135	0.502208	0.21351	0.107226	RNF43								chr8-121585839-121587129	0.500916	0.556348	0.278684	HAS2		chr11-60084701-60085524	0.600801	-0.28347	-0.170309	AP000640.2		chr1-164841030-164841229	0.529281
chr6-97438077-97438762	0.68137174	0.674088	0.459305	MMS22L		chr15-89444595-89445142	0.546148	-0.532787	-0.29098	ABHD2		chr4-118823199-118823958	0.63054	0.725875	0.457693	USP53		chr14-55509863-55510366	0.586186	-0.651073	-0.38165	SOCS4		chr15-89398817-89400848	0.506264	0.208506	0.105559	PLIN1								chr3-173591268-173591901	0.544462	0.50893	0.277093	NLGN1		chr17-81440017-81441021	0.648941	-0.262059	-0.170061	P4HB		chr13-25135722-25136165	0.55679
chrX-25143240-25145302	0.61120598	0.750947	0.458983	ARX		chr17-32514455-32515282	0.750352	-0.386561	-0.290057	MYO1D		chr1-205055951-205056664	0.612693	0.746735	0.45752	LRRN2		chr17-73063931-73064877	0.600364	-0.63546	-0.381507	LINC00511		chr8-28166346-28167673	0.507576	0.207957	0.105554	ESCO2								chrX-6383725-6385141	0.575391	0.481485	0.277042	NLGN4X		chr11-133681614-133682371	0.607814	-0.278068	-0.169014	IGSF9B		chr13-26818861-26819423	0.637392
chr6-117960673-117961599	0.69677075	0.657161	0.457891	SLC35F1		chr12-120413621-120414556	0.569114	-0.50932	-0.289861	BICDL1		chr5-154199731-154200341	0.568535	0.803263	0.456683	GALNT10		chr8-80121076-80121792	0.783378	-0.486438	-0.381065	HEY1														chr19-44344928-44346827	0.667688	0.412323	0.275303	ZNF45		chr3-192844284-192845577	0.712535	-0.236047	-0.168192	FGF12		chr11-22558261-22559253	0.546882
chr9-27497696-27498741	0.75213426	0.608673	0.457803	MOB3B		chr12-47556292-47558049	0.770529	-0.37572	-0.289503	HDAC7		chr10-5644758-5645729	0.735305	0.621072	0.456677	NET1		chr1-159938114-159938479	0.74401	-0.511995	-0.38093	TAGLN2														chr19-44344928-44346827	0.667688	0.4118	0.274954	ZNF112		chr4-13850720-13851797	0.602488	-0.27782	-0.167383	LINC01182		chr2-72947958-72948544	0.409899
chr7-41983689-41984431	0.59297378	0.770635	0.456966	GLI3		chr5-139414490-139415837	0.749807	-0.385874	-0.289331	CXXC5		chr2-45814846-45815450	0.66564	0.685566	0.45634	EPAS1		chr2-27208546-27208998	0.674347	-0.564651	-0.380771	SLC4A1AP														chr9-136599738-136600468	0.760741	0.360845	0.27451	SAPCD2		chr11-72395594-72396402	0.692261	-0.240637	-0.166583	LRTOMT		chr5-126875104-126875767	0.47497
chr3-9279718-9281133	0.64112867	0.711542	0.45619	SRGAP3		chr4-184586860-184588191	0.786583	-0.36782	-0.289321	MIR3945HG		chr15-74281754-74282381	0.613395	0.743932	0.456324	CCDC33		chr1-156492681-156493600	0.767098	-0.495913	-0.380414	BCAN														chr15-93347816-93349619	0.57351	0.477711	0.273972	LINC01578		chr9-86643815-86645703	0.684097	-0.24232	-0.165771	ISCA1		chr11-75634475-75635758	0.460124
chr13-94312299-94313389	0.53807157	0.847613	0.456077	SOX21		chr19-6241154-6242258	0.537289	-0.537996	-0.28906	CLPP		chr15-67101444-67102249	0.625309	0.729258	0.456012	SMAD3		chr14-68172170-68173026	0.571262	-0.665746	-0.380315	RDH11														chr11-113172145-113173480	0.664441	0.411099	0.273151	NCAM1		chr7-35907623-35910129	0.643926	-0.257112	-0.165561	KIAA0895		chr17-79322546-79323150	0.478905
chrX-6148740-6149880	0.63231247	0.718689	0.454436	NLGN4X		chr1-65167249-65168134	0.578445	-0.498489	-0.288348	JAK1		chr4-40635313-40636233	0.606395	0.751308	0.455589	RBM47		chr11-119626307-119627665	0.669806	-0.567749	-0.380282	CBL														chr11-117867838-117868348	0.626329	0.436091	0.273136	CD3G		chr1-181258567-181259742	0.729142	-0.225909	-0.16472	IER5		chr8-132364952-132365480	0.418906
chr8-76686587-76688159	0.86409324	0.52582	0.454357	ZFHX4		chr10-5396485-5397249	0.611323	-0.471546	-0.288267	NET1		chr18-24319751-24320110	0.560433	0.812488	0.455345	OSBPL1A		chr19-1372952-1374149	0.658061	-0.577554	-0.380066	APC2														chr1-85406981-85408182	0.666161	0.409353	0.272695	DDAH1		chr12-64990883-64992962	0.639208	-0.257366	-0.16451	TBC1D30		chr3-27712001-27714433	0.440216
chr6-111540638-111541732	0.63897916	0.710009	0.453681	REV3L		chr2-170162919-170163906	0.594381	-0.484403	-0.28792	MYO3B		chr4-40584837-40585382	0.604504	0.751308	0.454169	RBM47		chr19-46300550-46301228	0.66941	-0.567377	-0.379808	NOVA2														chr5-147731396-147732879	0.689929	0.393478	0.271472	JAKMIP2		chr22-29184113-29185379	0.572183	-0.287221	-0.164343	KREMEN1		chr6-21990351-21990824	0.541669
chr3-4905649-4906910	0.70655944	0.641933	0.453564	SUMF1		chr11-130580018-130582003	0.707081	-0.405689	-0.286855	ADAMTS8		chr10-101596551-101597614	0.624936	0.725776	0.453564	FBXW4		chr2-152434140-152434979	0.731216	-0.519327	-0.37974	ARL6IP6														chr14-56023127-56024186	0.569175	0.4751	0.270415	PELI2		chr20-50993542-50994543	0.638953	-0.255368	-0.163168	PARD6B		chr11-20856257-20856612	0.461286
chr1-190551261-190552461	0.60583909	0.748537	0.453493	BRINP3		chr7-151494166-151494850	0.648974	-0.441275	-0.286376	SLC4A2		chr18-409758-410446	0.703811	0.640552	0.450827	ENOSF1		chr16-1018913-1020106	0.651063	-0.583168	-0.379679	UBE2I														chr1-181258567-181259742	0.729142	0.370857	0.270408	MR1		chr9-132477784-132479104	0.722566	-0.22506	-0.162621	SPACA9		chr17-19497724-19497972	0.441047
chr1-160061766-160062743	0.75867316	0.59754	0.453338	PEA15		chr1-55067096-55067750	0.570246	-0.50173	-0.28611	MROH7		chr5-154243457-154244260	0.56109	0.803263	0.450703	GALNT10		chr7-30859628-30860679	0.782344	-0.484699	-0.379202	ADCYAP1R1														chr11-46946760-46948950	0.722597	0.374003	0.270254	ZNF408		chr17-39231000-39232350	0.545827	-0.29655	-0.161865	LASP1		chr1-25754487-25754998	0.413052
chr20-46364920-46365852	0.82020751	0.551852	0.452633	SLC13A3		chr11-112902280-112903886	0.601943	-0.474112	-0.285389	ANKK1		chr15-57381876-57382622	0.737839	0.610188	0.450221	CGNL1		chr3-119224849-119225308	0.587711	-0.643393	-0.378129	ARHGAP31														chr11-118705053-118706499	0.615622	0.436091	0.268467	CD3G		chr8-1972700-1975218	0.703245	-0.230078	-0.161801	ARHGEF10		chr12-57261357-57261989	0.653171
chr2-147449174-147451333	0.72669177	0.62167	0.451763	ACVR2A		chr17-45092659-45093937	0.722446	-0.394616	-0.285089	HEXIM1		chr12-2171695-2173196	0.781231	0.576256	0.450189	CACNA2D4		chr10-89647165-89647440	0.654614	-0.576636	-0.377474	IFIT5														chr13-94947315-94948630	0.599978	0.445906	0.267534	LINC00391		chrX-154656929-154657503	0.590929	-0.273104	-0.161385	ATP6AP1		chr18-13453641-13454121	0.529388
chr10-124690870-124692271	0.69137382	0.652961	0.45144	CTBP2		chr6-125316350-125317022	0.576999	-0.49213	-0.283958	HDDC2		chr12-5063080-5063487	0.58637	0.767447	0.450008	NTF3		chr2-164951335-164952633	0.689749	-0.546352	-0.376846	SCN3A														chr17-67701001-67701494	0.551742	0.483497	0.266766	KPNA2		chr11-35477408-35479121	0.68289	-0.23547	-0.1608	CD44		chr20-11247225-11249579	0.461771
chr1-113615270-113616551	0.67762249	0.66558	0.451012	MAGI3		chr1-2530045-2530665	0.687926	-0.412356	-0.28367	PRKCZ		chr19-17863558-17864067	0.69084	0.650563	0.449435	IFI30		chr1-36118439-36118638	0.534048	-0.704538	-0.376257	PSMB2														chr15-88296183-88296992	0.770877	0.345461	0.266308	DET1		chr14-88351861-88352903	0.609077	-0.263857	-0.160709	GALC		chr5-126280394-126281404	0.451861
chr5-122182170-122183836	0.62523892	0.721194	0.450919	SNCAIP		chr11-33948829-33950306	0.586601	-0.483507	-0.283626	CD59		chr7-30859628-30860679	0.782344	0.571836	0.447373	AQP1		chr14-58680684-58681214	0.640124	-0.587622	-0.37615	ACTR10														chr7-8381758-8382618	0.565069	0.470292	0.265748	GLCCI1		chr7-36036480-36037706	0.624708	-0.257112	-0.16062	KIAA0895		chr15-31387521-31388042	0.430074
chr5-87944141-87945655	0.62955887	0.715977	0.45075	TMEM161B		chrX-107747123-107748014	0.576953	-0.49066	-0.283088	TSC22D3		chr3-139443098-139443512	0.663104	0.674534	0.447286	CLSTN2		chr1-208209085-208209677	0.695333	-0.54091	-0.376113	PLXNA2														chr19-43737871-43739140	0.502549	0.524973	0.263825	IRGC		chr3-154161528-154162415	0.654139	-0.242642	-0.158722	ARHGEF26-AS1		chr8-52152030-52152312	0.432439
chr12-4044767-4046811	0.68561802	0.655001	0.44908	PARP11		chr10-122474555-122476249	0.719971	-0.392569	-0.282638	PLEKHA1		chr2-199882420-199883317	0.711097	0.627115	0.445939	SPATS2L		chr7-151730606-151731477	0.661601	-0.568397	-0.376052	PRKAG2														chr10-30857597-30858224	0.562428	0.468824	0.26368	ZNF438		chr1-166869755-166870654	0.511671	-0.310127	-0.158683	ILDR2		chr1-151727885-151728999	0.51539
chr9-34501754-34503225	0.75021071	0.598166	0.44875	CNTFR		chr15-69939137-69941315	0.766717	-0.368626	-0.282632	RPLP1		chr17-50312214-50312756	0.649523	0.686306	0.445771	ITGA3		chr10-6564543-6565090	0.711363	-0.528395	-0.375881	PFKFB3														chr1-213325857-213327580	0.6834	0.383277	0.261931	RPS6KC1		chr11-118705053-118706499	0.615622	-0.257742	-0.158672	SLC37A4		chr8-9902745-9903738	0.501058
chr18-44996887-44998206	0.5654914	0.793558	0.44875	SETBP1		chr19-46925577-46926981	0.795117	-0.355146	-0.282382	AP2S1		chr7-91279876-91280933	0.63064	0.706634	0.445632	FZD1		chr20-35837305-35838056	0.694083	-0.541424	-0.375793	CEP250														chr12-50620066-50622254	0.585672	0.446142	0.261293	LIMA1		chr3-194211858-194213293	0.622482	-0.254091	-0.158167	FAM43A		chr2-5264010-5264923	0.636939
chr1-156399858-156402948	0.75141614	0.59607	0.447896	BCAN		chr1-2530045-2530665	0.687926	-0.410341	-0.282285	RER1		chr12-5046894-5047656	0.579451	0.767447	0.444698	NTF3		chr9-129639764-129640661	0.655615	-0.570093	-0.373761	TOR1B														chr1-35885912-35886394	0.531199	0.490915	0.260774	CLSPN		chr1-160061766-160062743	0.559436	-0.282602	-0.158098	DCAF8		chr1-197674281-197674680	0.541576
chr9-123860347-123861971	0.6523289	0.686353	0.447728	LHX2		chr12-122891382-122892446	0.632507	-0.44606	-0.282136	ARL6IP4		chr5-135542846-135544145	0.58159	0.764359	0.444544	CXCL14		chr5-53073322-53073825	0.50603	-0.738489	-0.373697	MOCS2														chr11-72395594-72396402	0.692261	0.375815	0.260162	FOLR2		chr22-29184113-29185379	0.572183	-0.274359	-0.156984	XBP1		chr11-117668234-117669367	0.528021
chr14-51006355-51007566	0.7320165	0.611479	0.447613	MAP4K5		chr11-61499687-61500568	0.724969	-0.388589	-0.281714	FTH1		chr12-53279150-53279780	0.520822	0.853092	0.444309	KRT18		chr2-133886476-133887332	0.523665	-0.713371	-0.373567	MGAT5														chr3-192844284-192845577	0.712535	0.365013	0.260085	MB21D2		chr11-72395594-72396402	0.692261	-0.226291	-0.156653	ARAP1		chr5-98524657-98525105	0.517353
chr5-103389191-103390736	0.72678874	0.615473	0.447319	C5orf30		chr19-47156783-47158083	0.558075	-0.504555	-0.281579	C5AR1		chr16-75455474-75456211	0.594252	0.74674	0.443752	BCAR1		chr7-28279843-28280927	0.592653	-0.629061	-0.372814	CREB5														chr1-156247674-156248425	0.508517	0.510733	0.259716	IQGAP3		chr11-113172145-113173480	0.664441	-0.234681	-0.155932	ANKK1		chr1-150798243-150799387	0.569153
chr6-19714160-19715625	0.63564391	0.703002	0.446859	ID4		chr2-201422032-201422689	0.621204	-0.452824	-0.281296	CFLAR		chr2-164951335-164952633	0.689749	0.643322	0.443731	COBLL1		chr6-2970034-2971974	0.660357	-0.564463	-0.372747	PSMG4														chr10-26291466-26292500	0.595415	0.435187	0.259117	MYO3A		chr7-91792-93287	0.621887	-0.2505	-0.155783	AC147651.1		chr14-96805429-96806430	0.439222
chr1-150181670-150182785	0.76409214	0.583906	0.446158	ANP32E		chr6-138499054-138500376	0.636328	-0.441303	-0.280813	PERP		chr11-897306-898870	0.55549	0.798614	0.443622	TSPAN4		chr1-224760905-224761380	0.586248	-0.635775	-0.372722	CNIH3														chr3-146279586-146280257	0.634776	0.406206	0.25785	PLSCR1		chr15-69098503-69099131	0.598772	-0.25958	-0.155429	DRAIC		chr9-135456478-135457206	0.495173
chr7-35907623-35910129	0.82668197	0.539368	0.445886	ANLN		chr1-27087413-27088223	0.705182	-0.398123	-0.28075	SLC9A1		chr9-68898844-68899649	0.55998	0.791987	0.443497	PIP5K1B		chr5-83270000-83270630	0.55598	-0.66967	-0.372323	VCAN														chrX-43968043-43970012	0.744991	0.345096	0.257093	NDP		chr1-85406981-85408182	0.666161	-0.233137	-0.155307	WDR63		chr2-6259485-6259864	0.43924
chr8-67692198-67693452	0.69248293	0.643049	0.445301	PREX2		chr11-57982592-57983691	0.754894	-0.371789	-0.280661	SERPING1		chr1-211741753-211742414	0.603665	0.7344	0.443332	TRAF5		chr6-160792586-160793198	0.60579	-0.614386	-0.372189	AGPAT4														chrX-21703292-21704215	0.716625	0.357933	0.256504	SMPX		chr22-29208577-29209302	0.563388	-0.274359	-0.154571	XBP1		chr5-53919019-53919527	0.522801
chrX-132689610-132690396	0.59683183	0.745278	0.444806	HS6ST2		chr10-3782493-3784138	0.680785	-0.411602	-0.280212	LINC00702		chr2-223772220-223772807	0.638678	0.693734	0.443073	AP1S3		chr5-150300971-150301453	0.740296	-0.502733	-0.372171	HMGXB3														chr7-101590106-101590842	0.628297	0.403505	0.253521	MYL10		chr12-1287416-1287721	0.575641	-0.267678	-0.154087	WNT5B		chr21-32082179-32082788	0.54133
chr6-4168638-4169711	0.76283396	0.580958	0.443174	ECI2		chr1-156415588-156415876	0.511016	-0.54825	-0.280165	CRABP2		chr13-97572807-97573495	0.752961	0.588331	0.44299	MBNL2		chr3-15499485-15500215	0.622349	-0.597774	-0.372024	RBSN														chrX-6148740-6149880	0.525298	0.481485	0.252923	NLGN4X		chr22-19868646-19869511	0.548268	-0.280114	-0.153578	GP1BB		chr20-33475090-33476241	0.523149
chr1-182113658-182114808	0.77926352	0.568525	0.443031	RGS16		chr13-77035728-77036758	0.573218	-0.488087	-0.27978	KCTD12		chr18-59651176-59651678	0.677273	0.653712	0.442741	CCBE1		chr6-170133792-170134475	0.697627	-0.531365	-0.370695	C6orf120														chr19-43737871-43739140	0.502549	0.500582	0.251567	TEX101		chr22-29184113-29185379	0.572183	-0.267631	-0.153134	EWSR1		chr8-56803608-56804309	0.64711
chr20-19376242-19377460	0.60952644	0.726038	0.442539	SLC24A3		chr1-160061766-160062743	0.758673	-0.365585	-0.277359	NCSTN		chr11-47990995-47991705	0.632307	0.699491	0.442293	PTPRJ		chr17-66750614-66751501	0.730007	-0.50761	-0.370559	PRKCA														chr8-78302751-78303674	0.59212	0.423118	0.250537	PKIA-AS1		chr9-132477784-132479104	0.722566	-0.211915	-0.153122	AK8		chr22-25887582-25888024	0.464127
chrX-24717884-24719186	0.5888986	0.750947	0.442232	ARX		chr13-99891941-99893213	0.703898	-0.393136	-0.276728	TM9SF2		chr12-64682532-64683478	0.63645	0.694903	0.442271	TBC1D30		chr11-119626307-119627665	0.669806	-0.552237	-0.369892	THY1														chr1-156429246-156431319	0.649577	0.383776	0.249292	C1orf61		chr10-71262022-71262500	0.510942	-0.299663	-0.15311	UNC5B		chr17-19410583-19411995	0.419154
chr1-61241177-61242365	0.62052334	0.71135	0.44141	NFIA		chr15-31306220-31307045	0.798472	-0.345222	-0.27565	TRPM1		chr12-69738321-69740157	0.584377	0.756021	0.441801	RAB3IP		chr17-44595135-44595760	0.634872	-0.581907	-0.369437	EFTUD2														chr10-125168892-125169856	0.54791	0.452495	0.247927	FAM53B		chr22-29208577-29209302	0.563388	-0.267631	-0.15078	EWSR1		chr1-208349690-208350092	0.583594
chr5-103498727-103499772	0.71707255	0.615473	0.441339	C5orf30		chr15-74421294-74421951	0.621681	-0.443202	-0.27553	LOXL1		chr1-228210025-228210504	0.738295	0.597596	0.441203	OBSCN		chr9-128723598-128724505	0.653502	-0.563576	-0.368298	TBC1D13														chr7-34057996-34060522	0.707775	0.349403	0.247299	BMPER		chr11-93079143-93080546	0.615433	-0.244538	-0.150497	DEUP1		chr7-17094623-17095484	0.49755
chr3-181710423-181712102	0.56578284	0.778853	0.440662	SOX2		chr9-109241986-109243137	0.771446	-0.356517	-0.275033	EPB41L4B		chr3-57109726-57111190	0.817119	0.539748	0.441039	SPATA12		chr10-71085443-71086345	0.725486	-0.507101	-0.367895	SGPL1														chr6-43979895-43980678	0.584908	0.419891	0.245598	SPATS1		chr13-33075708-33076679	0.707374	-0.21174	-0.149779	STARD13-AS		chr12-57242245-57243218	0.624812
chr5-139414490-139415837	0.74980665	0.587663	0.440634	SPATA24		chr11-109037489-109038757	0.557758	-0.49309	-0.275025	EXPH5		chr6-154246550-154247689	0.645849	0.682649	0.440888	CNKSR3		chr1-165045286-165046178	0.639678	-0.573766	-0.367026	PBX1														chr4-25900899-25901722	0.543052	0.451675	0.245283	SEL1L3		chr9-34419461-34420484	0.609694	-0.245614	-0.149749	GALT		chr7-31563307-31564266	0.524294
chr2-147442158-147443415	0.70868722	0.62167	0.44057	ACVR2A		chr7-91691539-91692240	0.523141	-0.524549	-0.274413	FZD1		chr16-77747962-77748757	0.65462	0.673321	0.44077	VAT1L		chr9-38107765-38108856	0.623151	-0.588671	-0.366831	DCAF10														chr6-155039632-155042047	0.644864	0.380303	0.245244	TFB1M		chr18-59041794-59043035	0.528852	-0.283012	-0.149672	RAX		chr17-19489350-19489992	0.41739
chr18-44742390-44745115	0.55380182	0.793558	0.439474	SETBP1		chr15-74213661-74214401	0.52864	-0.518363	-0.274027	CCDC33		chr15-66747789-66748727	0.604185	0.729258	0.440606	SMAD3		chr1-26530945-26531490	0.680619	-0.53879	-0.366711	ZDHHC18														chr19-44344928-44346827	0.667688	0.366706	0.244846	ZNF221		chr11-133636512-133637513	0.537699	-0.278068	-0.149517	IGSF9B		chr20-35248651-35249462	0.634832
chr17-45092659-45093937	0.72244583	0.608189	0.439384	DBF4B		chr12-120413621-120414556	0.569114	-0.481214	-0.273866	MLEC		chr5-135643633-135644218	0.576117	0.764359	0.44036	CXCL14		chr19-4414574-4415837	0.613807	-0.597105	-0.366507	SIRT6														chr3-196178689-196180171	0.566141	0.430804	0.243896	RNF168		chr3-184716445-184718058	0.721058	-0.206696	-0.14904	VWA5B2		chr3-72248927-72249201	0.625503
chr11-46976598-46978230	0.68542785	0.638644	0.437744	CKAP5		chr7-22107855-22108552	0.602539	-0.454361	-0.27377	RAPGEF5		chr16-77561091-77561796	0.653994	0.673321	0.440348	VAT1L		chr6-42507710-42508077	0.586476	-0.624214	-0.366087	TBCC														chr9-86643815-86645703	0.684097	0.354082	0.242227	GAS1		chr16-1545166-1546139	0.546423	-0.272568	-0.148937	CLCN7		chr5-115471227-115473048	0.597136
chr10-59090302-59091723	0.8405457	0.520531	0.43753	LINC00844		chr1-85406981-85408182	0.746709	-0.366585	-0.273733	MCOLN3		chr5-80487559-80488727	0.569408	0.772725	0.439996	ZFYVE16		chr3-38601735-38602345	0.627645	-0.581502	-0.364976	EXOG														chr1-150181670-150182785	0.60661	0.398422	0.241687	HIST2H2AB		chr3-124236045-124237066	0.593852	-0.249786	-0.148336	MYLK		chr2-58054960-58055300	0.466935
chr15-89389252-89390459	0.68551937	0.63762	0.437101	RHCG		chr7-137353958-137355563	0.748876	-0.36544	-0.27367	DGKI		chr12-104645387-104645898	0.553429	0.794807	0.439869	CHST11		chr12-32476441-32477002	0.575	-0.634689	-0.364946	DNM1L														chr7-30659394-30661185	0.678692	0.353669	0.240032	INMT		chr1-181258567-181259742	0.729142	-0.202276	-0.147488	CACNA1E		chr12-130462724-130463676	0.557936
chr5-116863880-116865214	0.70404311	0.620586	0.436919	SEMA6A		chr17-32732517-32733740	0.707316	-0.386561	-0.273421	MYO1D		chr13-113452191-113452965	0.803901	0.54678	0.439557	DCUN1D2		chr1-26833592-26834367	0.67707	-0.53879	-0.364799	ZDHHC18														chr3-66418288-66419600	0.562455	0.425589	0.239374	SLC25A26		chr1-109863704-109865448	0.592458	-0.248515	-0.147235	AMIGO1		chr6-167776221-167776765	0.483368
chr7-14271220-14272051	0.70072052	0.622904	0.436482	ETV1		chr22-26272792-26273721	0.751969	-0.363016	-0.272977	TPST2		chr6-33443655-33444419	0.713521	0.616015	0.43954	PHF1		chr9-38068681-38069993	0.619334	-0.588671	-0.364584	DCAF10														chr1-61241177-61242365	0.551833	0.431952	0.238365	NFIA		chr4-54001275-54002282	0.525468	-0.279612	-0.146927	LNX1		chr18-56162800-56163074	0.438656
chr11-35835931-35837279	0.65831819	0.662977	0.43645	LDLRAD3		chr14-56896668-56897325	0.522288	-0.520127	-0.271657	OTX2		chr1-211386839-211387274	0.694554	0.631529	0.438631	LPGAT1		chr1-224067471-224068575	0.573409	-0.635775	-0.364559	CNIH3														chr15-75016933-75017780	0.625069	0.381075	0.238198	GOLGA6C		chr7-2616515-2617814	0.505235	-0.290519	-0.14678	IQCE		chr14-99806619-99807278	0.425076
chr17-37109808-37111138	0.74188733	0.588284	0.43644	TADA2A		chr2-37625137-37626626	0.619841	-0.437325	-0.271072	CEBPZOS		chr1-204697564-204698274	0.587237	0.746735	0.43851	LRRN2		chr10-31604207-31604564	0.697299	-0.522184	-0.364118	KIF5B														chr10-101629728-101630652	0.547178	0.434401	0.237695	KCNIP2		chr9-132814234-132815321	0.651898	-0.22506	-0.146716	SPACA9		chr12-3579373-3579870	0.441957
chr6-163136634-163137857	0.52478264	0.83133	0.436268	QKI		chr6-111540638-111541732	0.638979	-0.424032	-0.270947	SLC16A10		chrX-107390866-107391251	0.611716	0.716745	0.438444	PRPS1		chr1-201941406-201941981	0.542474	-0.670519	-0.363739	NAV1														chr11-60084701-60085524	0.600801	0.394016	0.236726	MRPL16		chr12-30535423-30536729	0.671359	-0.2183	-0.146557	TSPAN11		chrX-131212506-131213876	0.604503
chr5-88214148-88214909	0.60810946	0.715977	0.435392	TMEM161B		chr3-45582429-45583782	0.650685	-0.416117	-0.270761	LZTFL1		chr14-23167043-23167794	0.783447	0.559048	0.437984	AP1G2		chr1-155392695-155393445	0.67244	-0.540465	-0.36343	FDPS														chr1-179296232-179296628	0.686274	0.344707	0.236563	TDRD5		chr20-51076593-51078159	0.517576	-0.282988	-0.146468	NFATC2		chr12-113826963-113827683	0.517954
chr17-72342026-72343594	0.52894596	0.823098	0.435374	LINC00511		chr16-73355699-73356653	0.528854	-0.510127	-0.269783	ZFHX3		chr16-88770569-88771308	0.704691	0.621353	0.437862	CYBA		chr6-163859699-163860317	0.592076	-0.613808	-0.363421	QKI														chr15-89389252-89390459	0.556964	0.419336	0.233555	RHCG		chr17-9329318-9329677	0.522334	-0.279769	-0.146133	GLP2R		chr1-11715030-11715807	0.525315
chr5-116553199-116553834	0.70086508	0.620586	0.434947	SEMA6A		chr1-113615270-113616551	0.677622	-0.397909	-0.269632	OLFML3		chr20-13928641-13929265	0.617285	0.709158	0.437753	FLRT3		chr20-57102602-57103645	0.638886	-0.568402	-0.363144	RAE1														chr17-66643746-66644667	0.62844	0.371126	0.23323	PRKCA		chr20-46135716-46136630	0.530282	-0.275015	-0.145836	CDH22		chr22-45878074-45879172	0.41064
chr9-17613250-17614570	0.8535624	0.509266	0.434691	CNTLN		chr1-239857567-239858474	0.639813	-0.420195	-0.268846	CHRM3		chr18-31571550-31572608	0.642827	0.680941	0.437727	TTR		chr10-102043082-102043996	0.668418	-0.542468	-0.362596	ACTR1A														chr8-1956921-1957537	0.554547	0.419741	0.232766	KBTBD11		chrX-154656929-154657503	0.590929	-0.245712	-0.145198	EMD		chr1-33370303-33370534	0.415717
chr12-103099805-103100883	0.69238693	0.627114	0.434205	ASCL1		chr10-101839358-101841423	0.63279	-0.424312	-0.2685	DPCD		chr5-154163563-154164474	0.543518	0.803263	0.436588	GALNT10		chr1-159938114-159938479	0.74401	-0.487279	-0.362541	PIGM														chr19-44344928-44346827	0.667688	0.347885	0.232278	ZNF227		chr1-2238676-2239487	0.557178	-0.260573	-0.145185	RER1		chr2-231682865-231683591	0.605237
chr1-236705437-236706629	0.72253316	0.600502	0.433883	ACTN2		chr5-141493521-141495400	0.784593	-0.34185	-0.268213	ARAP3		chr15-100230595-100231727	0.721652	0.604546	0.436272	ADAMTS17		chr17-72259475-72260198	0.570233	-0.63546	-0.36236	LINC00511														chr1-156412472-156414220	0.600263	0.383776	0.230367	C1orf61		chr15-75016933-75017780	0.625069	-0.232075	-0.145063	RPP25		chr7-43489529-43490010	0.455592
chr6-25314834-25316018	0.59416697	0.730058	0.433776	CARMIL1		chr15-66906617-66907682	0.531011	-0.504798	-0.268053	SMAD3		chrX-139403274-139403781	0.705156	0.618323	0.436014	MCF2		chr2-117603068-117604024	0.535131	-0.676999	-0.362283	DDX18														chr9-132814234-132815321	0.651898	0.353352	0.230349	TTF1		chr18-59083056-59084475	0.640428	-0.22632	-0.144942	CPLX4		chr7-108306789-108307812	0.48193
chr17-45092659-45093937	0.72244583	0.599072	0.432797	GJC1		chr2-9674749-9676091	0.693917	-0.385073	-0.267209	KLF11		chr1-204650638-204651241	0.583543	0.746735	0.435752	LRRN2		chr5-72202159-72202834	0.56723	-0.637427	-0.361567	MAP1B														chr17-49441600-49442519	0.572818	0.401958	0.230249	KAT7		chr2-234564244-234565554	0.559234	-0.258198	-0.144393	ARL4C		chr11-123211228-123211837	0.552933
chr2-98153031-98153885	0.51863855	0.834256	0.432678	TMEM131		chr11-30579289-30579810	0.594295	-0.448912	-0.266786	ARL14EP		chr2-113711822-113712375	0.603731	0.721644	0.435679	SLC35F5		chr8-117090266-117090860	0.670871	-0.538392	-0.361191	MED30														chr16-85328120-85330326	0.560443	0.409393	0.229442	GINS2		chr11-46011967-46012610	0.525162	-0.273658	-0.143715	DGKZ		chr2-132402899-132404339	0.59974
chr10-25112946-25114102	0.62666536	0.68885	0.431678	ARHGAP21		chr1-182113658-182114808	0.779264	-0.342302	-0.266744	RNASEL		chr18-59298687-59299255	0.665457	0.653712	0.435017	CCBE1		chr4-183796844-183799172	0.695788	-0.518501	-0.360766	CDKN2AIP														chr1-156429246-156431319	0.649577	0.35286	0.22921	RHBG		chr11-67700177-67701350	0.569478	-0.25221	-0.143628	CHKA		chr15-92670559-92671035	0.451118
chr11-59198630-59199190	0.57369166	0.750993	0.430839	GLYATL2		chr15-89367343-89367782	0.500425	-0.532787	-0.26662	ABHD2		chr14-92962992-92963754	0.583226	0.745861	0.435005	LGMN		chr21-32879874-32880702	0.570662	-0.631781	-0.360533	IFNAR1														chr3-122986479-122987118	0.506433	0.452472	0.229147	SEMA5B		chr17-35081994-35082980	0.574331	-0.250007	-0.143587	SLFN12		chr11-45048884-45049650	0.520983
chr4-153210445-153211068	0.5249272	0.820339	0.430618	TRIM2		chr12-81095450-81096341	0.526509	-0.505907	-0.266365	ACSS3		chr5-80487559-80488727	0.569408	0.763299	0.434629	RASGRF2		chr3-63938143-63938587	0.511059	-0.704947	-0.36027	PSMD6														chr12-32254419-32255074	0.576274	0.39704	0.228804	BICD1		chr11-72395594-72396402	0.692261	-0.203951	-0.141187	PDE2A		chr12-57242245-57243218	0.624812
chr6-20328367-20329368	0.61252072	0.703002	0.430603	ID4		chr16-73382973-73384243	0.521743	-0.510127	-0.266155	ZFHX3		chr18-23971494-23972063	0.534815	0.812488	0.434531	OSBPL1A		chr20-57243505-57244953	0.543052	-0.663204	-0.360155	PMEPA1														chr12-4278182-4278715	0.633439	0.360784	0.228535	FGF6		chr6-105452467-105454356	0.562771	-0.250368	-0.1409	PREP		chr14-30375213-30376595	0.69276
chr3-66482887-66483946	0.69904168	0.615532	0.430283	SLC25A26		chr3-113241228-113242535	0.651898	-0.4074	-0.265583	SIDT1		chr1-242447648-242448021	0.710754	0.611359	0.434526	PLD5		chr14-64761730-64762959	0.600731	-0.598962	-0.359815	MAX														chr3-66406885-66408004	0.536604	0.425589	0.228373	SLC25A26		chr3-138408541-138409563	0.609908	-0.230503	-0.140586	MRAS		chr2-149159865-149160952	0.612436
chr20-25135848-25137049	0.60443867	0.711716	0.430189	GINS1		chr11-17150381-17151395	0.742233	-0.35754	-0.265378	PLEKHA7		chr5-154091699-154092806	0.540904	0.803263	0.434489	GALNT10		chr12-31386066-31387091	0.65385	-0.550146	-0.359713	AMN1														chr11-17528934-17530291	0.695156	0.328129	0.228101	KCNJ11		chr1-156429246-156431319	0.649577	-0.215821	-0.140192	LMNA		chr12-57261357-57261989	0.653171
chr15-37099937-37102560	0.58780038	0.731753	0.430125	MEIS2		chr3-113241228-113242535	0.651898	-0.406965	-0.2653	USF3		chr10-23776707-23777572	0.585259	0.742325	0.434452	KIAA1217		chr17-869038-870465	0.765909	-0.469583	-0.359658	TIMM22														chr20-59361193-59361868	0.638958	0.352823	0.225439	ZNF831		chr10-71262022-71262500	0.510942	-0.274257	-0.140129	PCBD1		chr1-243396752-243397268	0.429846
chr12-122891382-122892446	0.63250669	0.680025	0.43012	VPS37B		chr5-139414490-139415837	0.749807	-0.353779	-0.265266	ECSCR		chrX-107390866-107391251	0.611716	0.709646	0.434101	MID2		chr12-104414362-104415498	0.729515	-0.492722	-0.359448	C12orf73														chr9-121862313-121863291	0.626028	0.359708	0.225187	LHX6		chr8-37710348-37711735	0.610102	-0.227351	-0.138708	ERLIN2		chr4-6367338-6368012	0.549117
chr7-42342522-42343764	0.55727365	0.770635	0.429455	GLI3		chr15-52010974-52012271	0.585391	-0.452076	-0.264641	MYO5C		chr2-38720360-38721189	0.659474	0.658076	0.433984	GALM		chr2-133754816-133756265	0.503782	-0.713371	-0.359383	MGAT5														chr1-156247674-156248425	0.508517	0.442468	0.225002	SYT11		chr19-44344928-44346827	0.667688	-0.207484	-0.138535	CEACAM19		chr6-139058071-139058384	0.526975
chr1-2530045-2530665	0.68792616	0.623859	0.429169	HES5		chrX-24357004-24357672	0.554892	-0.476766	-0.264553	KLHL15		chr16-22314544-22315027	0.716464	0.605652	0.433928	CDR2		chr3-133563499-133564637	0.574344	-0.625156	-0.359054	TOPBP1														chr17-71830508-71831255	0.605967	0.371043	0.22484	SOX9		chrX-154656929-154657503	0.590929	-0.233866	-0.138198	FAM50A		chr5-114980942-114981424	0.56472
chr13-77831997-77833872	0.66865455	0.641473	0.428924	SLAIN1		chr10-113978623-113979751	0.550275	-0.479778	-0.26401	AFAP1L2		chr12-52964746-52965630	0.508044	0.853092	0.433409	KRT18		chr17-43597513-43597972	0.646729	-0.555169	-0.359044	ETV4														chr1-31412977-31415002	0.531843	0.421976	0.224425	TINAGL1		chr9-132814234-132815321	0.651898	-0.211915	-0.138147	AK8		chr22-26302366-26303176	0.433426
chr20-40945741-40946862	0.57588689	0.744324	0.428647	ZHX3		chr11-17150381-17151395	0.742233	-0.355521	-0.263879	NUCB2		chr19-47253330-47253710	0.655587	0.660691	0.43314	C5AR1		chr1-2360601-2361205	0.567943	-0.631642	-0.358737	GNB1														chr18-64028807-64029578	0.672189	0.333527	0.224193	HMSD		chr14-94867673-94868987	0.602837	-0.228558	-0.137783	SERPINA3		chr12-57241712-57242048	0.584424
chr10-59090302-59091723	0.8405457	0.509699	0.428425	FAM13C		chr1-53104006-53104922	0.551348	-0.47759	-0.263318	ECHDC2		chr15-68231451-68231721	0.60077	0.720379	0.432782	CALML4		chr1-229285189-229285732	0.702058	-0.510724	-0.358558	URB2														chr12-96070417-96071368	0.590625	0.377866	0.223177	HAL		chr7-80413324-80413846	0.50946	-0.269581	-0.137341	GNAI1		chr8-65552445-65552644	0.56367
chr12-106767718-106769233	0.57745576	0.741587	0.428233	RFX4		chr5-139414490-139415837	0.749807	-0.350919	-0.263122	MATR3		chr16-68413369-68413857	0.540569	0.800081	0.432499	PRMT7		chr7-74627216-74628468	0.677598	-0.529136	-0.358541	CLIP2														chr1-160061766-160062743	0.559436	0.398576	0.222978	LINC01133		chr6-54111062-54112449	0.520114	-0.263829	-0.137221	GCLC		chr9-89541887-89543401	0.702084
chr16-51650785-51651662	0.55915304	0.763669	0.427008	SALL1		chr17-57270704-57272215	0.698033	-0.376944	-0.263119	SCPEP1		chr4-84582189-84583923	0.663881	0.651242	0.432347	CDS1		chr17-50312214-50312756	0.649523	-0.551836	-0.35843	ANKRD40														chr13-33075708-33076679	0.707374	0.314603	0.222542	PDS5B		chr3-122986479-122987118	0.506433	-0.270552	-0.137016	PDIA5		chr11-79573854-79574331	0.566381
chr15-59292219-59292937	0.5653415	0.753953	0.426241	FAM81A		chr2-129828515-129829282	0.515319	-0.508998	-0.262296	MZT2B		chr12-64908998-64909595	0.569812	0.758164	0.432011	RASSF3		chr2-133829391-133830006	0.502383	-0.713371	-0.358385	MGAT5														chr18-61333022-61334769	0.528323	0.420227	0.222015	CDH20		chr17-309797-310570	0.597338	-0.228535	-0.136513	GEMIN4		chr18-57695999-57696687	0.531563
chr12-82870206-82871481	0.6643728	0.640781	0.425718	TMTC2		chr2-21589635-21590625	0.556694	-0.470844	-0.262116	AC018742.1		chr11-76119807-76121558	0.659598	0.654602	0.431774	UVRAG		chr1-32736451-32737533	0.667648	-0.536216	-0.358003	MARCKSL1														chr13-52930913-52932287	0.645247	0.342267	0.220847	CKAP2		chr16-85328120-85330326	0.560443	-0.242926	-0.136146	ZDHHC7		chr1-20430903-20431554	0.582114
chr1-190551261-190552461	0.60583909	0.701276	0.42486	LINC01351		chr12-106767718-106769233	0.577456	-0.452221	-0.261138	CKAP4		chr2-12005524-12007292	0.75338	0.572975	0.431668	MIR3681HG		chr1-184296206-184296888	0.770592	-0.462587	-0.356466	EDEM3														chr22-26952275-26953808	0.73452	0.300578	0.220781	TFIP11		chr1-156429246-156431319	0.649577	-0.209282	-0.135945	SLC25A44		chr7-31601755-31603578	0.5933
chr7-88185576-88186503	0.65364712	0.649974	0.424854	SRI		chr12-65015555-65016390	0.678214	-0.384806	-0.260981	GNS		chr7-801819-802643	0.80113	0.538372	0.431306	PDGFA		chr9-88803448-88804405	0.72634	-0.489724	-0.355706	SHC3														chrX-21905108-21906331	0.571376	0.385912	0.220501	SMS		chr1-24735292-24736606	0.580354	-0.234038	-0.135825	NIPAL3		chr1-234229795-234230826	0.563886
chr2-100411693-100413862	0.79285821	0.535482	0.424561	LONRF2		chr9-136541816-136542902	0.692444	-0.375709	-0.260157	EGFL7		chr10-110865238-110865822	0.629161	0.684448	0.430628	PDCD4		chr11-46607212-46607919	0.602288	-0.590002	-0.355351	CKAP5														chr13-22880401-22881570	0.505625	0.435264	0.22008	LINC00621		chr11-67700177-67701350	0.569478	-0.237787	-0.135414	NUDT8		chr8-64269839-64270511	0.438009
chr4-169159089-169160377	0.59237646	0.714564	0.423291	SH3RF1		chr10-71957021-71958275	0.681962	-0.381479	-0.260154	PSAP		chr3-57109726-57111190	0.817119	0.52683	0.430483	ARHGEF3		chr7-3294465-3295184	0.50879	-0.69813	-0.355202	GNA12														chr1-156390345-156391471	0.572567	0.383776	0.219737	C1orf61		chr1-31412977-31415002	0.531843	-0.254607	-0.135411	ADGRB2		chr1-212671382-212672046	0.40198
chr22-26272792-26273721	0.75196878	0.56278	0.423193	SEZ6L		chr1-37083007-37084333	0.640976	-0.405614	-0.259989	ZC3H12A		chr11-7594864-7595808	0.645	0.66706	0.430254	PPFIBP2		chr3-10664110-10664741	0.587428	-0.603621	-0.354584	SLC6A1														chr16-56295531-56296583	0.649188	0.336655	0.218552	CES5A		chr17-81440017-81441021	0.648941	-0.208534	-0.135326	FSCN2		chr8-10335785-10336060	0.442173
chr2-229107173-229107976	0.55932082	0.756005	0.422849	PID1		chr1-156399858-156402948	0.751416	-0.345333	-0.259489	MEF2D		chr14-23175653-23176258	0.714941	0.601367	0.429942	PABPN1		chr19-38605708-38606505	0.766269	-0.46235	-0.354285	DPF1														chr19-44344928-44346827	0.667688	0.326009	0.217672	ZNF235		chr3-194211858-194213293	0.622482	-0.217264	-0.135243	ATP13A3		chr20-33604331-33605339	0.473138
chr6-78525578-78526547	0.59720074	0.705159	0.421122	IRAK1BP1		chr5-141493521-141495400	0.784593	-0.330685	-0.259453	PCDH12		chr2-218734408-218734936	0.657196	0.654166	0.429916	CYP27A1		chr19-17863558-17864067	0.69084	-0.511036	-0.353044	COLGALT1														chr1-31412977-31415002	0.531843	0.407684	0.216824	SERINC2		chr8-37710348-37711735	0.610102	-0.22058	-0.134576	STAR		chr7-31370444-31370969	0.586567
chr2-54947023-54948205	0.59935278	0.702487	0.421038	RTN4		chr17-57408326-57409616	0.68804	-0.376944	-0.259352	SCPEP1		chr1-42740014-42741500	0.722706	0.594326	0.429523	SLC2A1-AS1		chr11-122896116-122896778	0.577644	-0.60906	-0.35182	MIR100HG														chr12-98870129-98870912	0.557213	0.388652	0.216562	TMPO		chr11-12329865-12331632	0.509315	-0.264112	-0.134516	MICAL2		chr19-19280372-19281173	0.477998
chr4-143411049-143412287	0.56956753	0.739106	0.420971	GAB1		chr15-60203767-60204965	0.53154	-0.487177	-0.258954	ANXA2		chr1-227922568-227923360	0.717018	0.597596	0.428487	OBSCN		chr12-75738185-75738683	0.551348	-0.637566	-0.35152	PHLDA1														chr17-66447819-66448536	0.581925	0.371126	0.215967	PRKCA		chr2-209670671-209672005	0.508423	-0.262986	-0.133708	UNC80		chr8-132229669-132230517	0.567633
chr17-72560231-72561288	0.51128356	0.823098	0.420836	LINC00511		chr5-139414490-139415837	0.749807	-0.345258	-0.258877	SIL1		chr17-75524743-75526479	0.605126	0.707993	0.428425	KCTD2		chr5-95447547-95448137	0.527807	-0.665979	-0.351508	RHOBTB3														chr8-63003529-63004275	0.732237	0.294643	0.215748	YTHDF3		chr8-142471776-142473262	0.539265	-0.247455	-0.133444	LYNX1		chr3-176911675-176911921	0.417367
chr12-23895554-23896309	0.60555446	0.694398	0.420496	SOX5		chr14-56896668-56897325	0.522288	-0.494608	-0.258328	OTX2-AS1		chr3-25803636-25804521	0.662567	0.646139	0.42811	NGLY1		chr19-10756726-10757176	0.58435	-0.600983	-0.351184	SLC44A2														chr6-43979895-43980678	0.584908	0.368748	0.215683	AARS2		chr17-66643746-66644667	0.62844	-0.212033	-0.13325	CEP112		chr12-57242245-57243218	0.624812
chr2-172213207-172214073	0.77331461	0.543586	0.420363	METAP1D		chr13-94706129-94708634	0.904752	-0.283704	-0.256682	DCT		chr16-81211406-81211817	0.611045	0.700427	0.427992	C16orf46		chr2-150076058-150076848	0.637098	-0.55096	-0.351016	AC007364.1														chr8-63469549-63470520	0.728313	0.294643	0.214592	YTHDF3		chr14-88351861-88352903	0.609077	-0.218159	-0.132876	EML5		chr2-161332245-161332905	0.585183
chrX-133307182-133308943	0.5636748	0.745278	0.420095	HS6ST2		chr6-126143666-126144609	0.802554	-0.319265	-0.256227	NCOA7		chr17-869038-870465	0.765909	0.558196	0.427527	RPH3AL		chr10-78483898-78484357	0.611684	-0.57328	-0.350666	POLR3A														chr17-20189034-20190048	0.552107	0.388576	0.214536	SPECC1		chr11-117867838-117868348	0.626329	-0.211838	-0.13268	MPZL2		chr5-102306553-102307586	0.499567
chr1-169868776-169870346	0.71298262	0.588893	0.41987	SCYL3		chr17-77471221-77473033	0.727467	-0.351826	-0.255942	TNRC6C		chr16-68328043-68328987	0.752304	0.56821	0.427467	SMPD3		chr11-125419228-125419788	0.566315	-0.618697	-0.350378	FEZ1														chr15-89398817-89400848	0.510883	0.419336	0.214232	RHCG		chr20-51076593-51078159	0.517576	-0.255368	-0.132173	PARD6B		chr4-13673505-13674374	0.627558
chrX-132818575-132820214	0.56329549	0.745278	0.419812	HS6ST2		chr6-52348670-52349345	0.543017	-0.470371	-0.25542	TRAM2		chr19-46975209-46976760	0.646924	0.660691	0.427417	C5AR1		chr3-9669777-9670493	0.77313	-0.452998	-0.350226	TADA3														chr13-94947315-94948630	0.599978	0.357064	0.214231	SOX21-AS1		chr16-54696096-54697123	0.521685	-0.253287	-0.132136	CRNDE		chr18-4256698-4257122	0.451429
chr15-31306220-31307045	0.79847213	0.525749	0.419796	KLF13		chr20-14824682-14825979	0.527454	-0.483731	-0.255146	FLRT3		chr16-68413369-68413857	0.540569	0.787901	0.425914	SLC7A6		chr8-26562064-26562447	0.507618	-0.689214	-0.349857	DPYSL2														chr1-156429246-156431319	0.649577	0.329324	0.213921	MEX3A		chr14-24780092-24780987	0.603028	-0.218134	-0.131541	NYNRIN		chr22-26053909-26055937	0.414483
chr12-116717427-116720413	0.72943498	0.574813	0.419289	C12orf49		chr18-30944895-30946225	0.772659	-0.329371	-0.254492	DSC2		chr15-67101444-67102249	0.625309	0.680223	0.42535	SMAD6		chr2-218734408-218734936	0.657196	-0.532066	-0.349672	NHEJ1														chr3-136070872-136071888	0.530578	0.402336	0.21347	PPP2R3A		chr7-127967720-127968892	0.513283	-0.255965	-0.131382	LRRC4		chr7-11169916-11170704	0.456036
chr2-9674749-9676091	0.69391736	0.602955	0.418401	ASAP2		chr7-94587534-94588516	0.5691	-0.446862	-0.254309	COL1A2		chr18-59650240-59650771	0.650117	0.653712	0.424989	CCBE1		chr17-72301855-72302233	0.549555	-0.63546	-0.349221	LINC00511														chr6-43979895-43980678	0.584908	0.364811	0.213381	C6orf223		chr12-94725501-94726871	0.615253	-0.213484	-0.131347	TMCC3		chr1-199434260-199435431	0.408246
chr11-35874446-35875424	0.57761688	0.720975	0.416447	SLC1A2		chrX-140087655-140088661	0.562858	-0.451216	-0.25397	MCF2		chr1-169475568-169476226	0.740391	0.572794	0.424092	SLC19A2		chr3-122760466-122761366	0.611247	-0.571197	-0.349142	SEC22A														chr8-132401888-132402462	0.672323	0.31695	0.213093	PHF20L1		chr10-83964977-83965763	0.584304	-0.224601	-0.131235	GHITM		chr12-57241712-57242048	0.584424
chr6-98827163-98828116	0.62536913	0.665534	0.416204	POU3F2		chr9-34501754-34503225	0.750211	-0.337323	-0.253063	IL11RA		chr16-81237174-81238889	0.73973	0.573001	0.423866	BCO1		chr15-90016556-90017031	0.543135	-0.641559	-0.348453	ZNF710														chr18-57695999-57696687	0.557344	0.381883	0.21284	ATP8B1		chr11-118705053-118706499	0.615622	-0.211838	-0.130412	MPZL2		chr1-164713441-164713973	0.426227
chr4-169351437-169352622	0.58175042	0.714564	0.415698	SH3RF1		chr11-14542180-14542686	0.567462	-0.445282	-0.25268	RRAS2		chr10-116926068-116926946	0.622721	0.680247	0.423604	HSPA12A		chr20-35730361-35731149	0.643516	-0.541424	-0.348415	CEP250														chr7-152480661-152481185	0.580926	0.364961	0.212015	LINC01003		chr7-137296347-137296911	0.604103	-0.215429	-0.130142	CHRM2		chr7-33458359-33459539	0.436872
chr8-101849439-101850281	0.52365753	0.793685	0.415619	NCALD		chr12-69701631-69702241	0.657843	-0.38263	-0.25171	RAB3IP		chr9-5611423-5612454	0.751432	0.562894	0.422976	KIAA2026		chr2-218734408-218734936	0.657196	-0.52964	-0.348078	PLCD4														chr1-156412472-156414220	0.600263	0.35286	0.211809	RHBG		chr17-81440017-81441021	0.648941	-0.200278	-0.129969	BAHCC1		chr2-6111843-6112395	0.544066
chr15-89360267-89360799	0.58615332	0.708962	0.41556	MIR9-3HG		chr2-100450911-100451932	0.634317	-0.396689	-0.251627	NPAS2		chr2-42335905-42336682	0.78553	0.538325	0.422871	KCNG3		chr3-122760466-122761366	0.611247	-0.569279	-0.34797	SEMA5B														chr15-69098503-69099131	0.598772	0.35236	0.210983	KIF23		chr1-181531925-181532698	0.575237	-0.225909	-0.129951	IER5		chr7-29957806-29958276	0.635143
chr9-34501754-34503225	0.75021071	0.552895	0.414788	ENHO		chr3-113297215-113298359	0.616662	-0.4074	-0.251229	SIDT1		chr20-57243505-57244953	0.543052	0.776591	0.42173	BMP7		chr1-1758316-1759181	0.615913	-0.564197	-0.347496	CDK11A														chr15-89398817-89400848	0.510883	0.411487	0.210222	LINC00928		chr1-156412472-156414220	0.600263	-0.215821	-0.129549	LMNA		chr8-78461601-78462275	0.408717
chr11-35425561-35427463	0.57506958	0.720975	0.414611	SLC1A2		chr15-89389252-89390459	0.685519	-0.366387	-0.251165	RLBP1		chr10-49579454-49580062	0.624429	0.674508	0.421183	OGDHL		chr3-133423531-133423972	0.555373	-0.625156	-0.347195	TOPBP1														chr13-46516426-46517483	0.587022	0.357133	0.209645	CPB2		chr15-75016933-75017780	0.625069	-0.206192	-0.128884	MPI		chr13-45768441-45769813	0.465185
chr9-27497696-27498741	0.75213426	0.551061	0.414472	C9orf72		chr3-113297215-113298359	0.616662	-0.406965	-0.25096	USF3		chr1-42740014-42741500	0.722706	0.582001	0.420615	CCDC30		chr14-68041998-68043339	0.520968	-0.665746	-0.346833	RDH11														chr11-46946760-46948950	0.722597	0.290089	0.209618	DDB2		chr8-142608657-142609492	0.520802	-0.247455	-0.128875	LYNX1		chr12-57242245-57243218	0.624812
chr3-45666622-45668361	0.57000325	0.726121	0.413891	LIMD1		chr20-5212598-5213449	0.812851	-0.308649	-0.250886	PRND		chr10-49278469-49279059	0.623323	0.674508	0.420436	OGDHL		chr22-27752809-27753055	0.631482	-0.549043	-0.346711	MN1														chr5-133426241-133426722	0.571888	0.364805	0.208627	AFF4		chr12-50101534-50102786	0.540124	-0.238114	-0.128611	COX14		chr2-225820607-225821232	0.468004
chr2-28070819-28071581	0.64846441	0.638027	0.413738	RBKS		chr15-66906617-66907682	0.531011	-0.472385	-0.250841	SMAD6		chr12-64608924-64611346	0.554115	0.758164	0.42011	RASSF3		chr3-66988631-66989586	0.688761	-0.503356	-0.346692	LRIG1														chr9-136599738-136600468	0.760741	0.273404	0.20799	DNLZ		chr11-118705053-118706499	0.615622	-0.207976	-0.128034	PDZD3		chr4-7894224-7895151	0.540113
chr12-4293587-4294530	0.78685418	0.525787	0.413718	RAD51AP1		chr2-234792529-234793083	0.554041	-0.452569	-0.250742	AC010148.1		chr17-75890986-75891932	0.664976	0.631181	0.41972	LLGL2		chr8-37678815-37679381	0.769018	-0.45059	-0.346512	BRF2														chr17-32545423-32547064	0.752236	0.275518	0.207255	ZNF207		chr8-1956921-1957537	0.554547	-0.230078	-0.127589	ARHGEF10		chr3-15102112-15103269	0.503309
chr1-236705437-236706629	0.72253316	0.571384	0.412844	MTR		chr22-38172533-38173163	0.525094	-0.476474	-0.250194	KDELR3		chr1-211386839-211387274	0.694554	0.603997	0.419509	RD3		chr2-117421715-117422386	0.511323	-0.676999	-0.346166	DDX18														chr20-50993542-50994543	0.638953	0.323364	0.206614	ADNP		chr2-9895868-9896882	0.582946	-0.218206	-0.127202	KLF11		chr2-5467034-5467522	0.534654
chr19-42351905-42353192	0.69977716	0.589488	0.41251	CXCL17		chr7-116316473-116317663	0.536425	-0.466167	-0.250064	MET		chr1-204623307-204623902	0.561471	0.746735	0.41927	LRRN2		chr11-121119290-121119910	0.651826	-0.530803	-0.345991	SORL1														chr5-127019083-127019850	0.565045	0.365536	0.206544	MARCH3		chr13-51632486-51633616	0.558001	-0.226745	-0.126524	ATP7B		chr9-112158506-112159468	0.589636
chr12-97210600-97212480	0.66971408	0.614505	0.411542	NEDD1		chr5-1582882-1583810	0.660503	-0.378002	-0.249671	NDUFS6		chr16-77862493-77863432	0.622565	0.673321	0.419186	VAT1L		chr17-75018771-75020204	0.664983	-0.520007	-0.345796	GRIN2C														chr4-56650686-56652043	0.680769	0.301326	0.205133	SPINK2		chr6-41638156-41640607	0.547396	-0.230263	-0.126045	TREM1		chr3-45453902-45455019	0.58849
chr14-65095346-65096931	0.57720008	0.711695	0.41079	FUT8		chr10-6327625-6328783	0.641889	-0.38893	-0.24965	PRKCQ		chr11-75850281-75851485	0.640252	0.654602	0.419111	UVRAG		chr11-125401547-125402026	0.558331	-0.618697	-0.345438	FEZ1														chrX-21905108-21906331	0.571376	0.357933	0.204515	SMPX		chr1-156412472-156414220	0.600263	-0.209282	-0.125624	SLC25A44		chr1-109133021-109134329	0.55087
chr2-153046652-153047549	0.72300555	0.567842	0.410553	RPRM		chr15-69885058-69886009	0.676918	-0.368626	-0.249529	RPLP1		chr6-133644890-133645590	0.528088	0.79361	0.419096	EYA4		chr2-218734408-218734936	0.657196	-0.525544	-0.345386	RNF25														chr4-169179818-169180581	0.718323	0.282724	0.203087	CBR4		chr11-113590811-113591598	0.534887	-0.234681	-0.125528	ANKK1		chr12-116130216-116130799	0.529972
chrX-133307182-133308943	0.5636748	0.727681	0.410175	GPC4		chr7-27636194-27636795	0.508268	-0.490805	-0.249461	TAX1BP1		chr18-24214152-24214497	0.515536	0.812488	0.418867	OSBPL1A		chr18-74146788-74146999	0.571881	-0.601664	-0.34408	TIMM21														chr3-66418288-66419600	0.562455	0.359828	0.202387	MAGI1		chr17-29037770-29038904	0.56294	-0.220112	-0.12391	UNC119		chr6-133697615-133698040	0.440799
chr10-59517094-59518640	0.50890852	0.80477	0.409554	PHYHIPL		chr12-108690951-108692772	0.627925	-0.397054	-0.24932	CMKLR1		chr12-68227116-68227619	0.565225	0.740984	0.418823	MDM1		chr7-116762246-116763393	0.729563	-0.47099	-0.343617	CAV2														chr15-93347816-93349619	0.57351	0.352792	0.202329	CHD2		chr5-54455102-54456102	0.510083	-0.242651	-0.123772	SNX18		chr6-21990351-21990824	0.541669
chr3-186097407-186098525	0.61853148	0.661573	0.409204	ETV5		chr17-50051459-50052034	0.55037	-0.451516	-0.248501	ITGA3		chr11-119332229-119332854	0.672453	0.622607	0.418674	NECTIN1		chr8-120776213-120777249	0.505656	-0.679227	-0.343455	MTBP														chr1-156390345-156391471	0.572567	0.35286	0.202036	RHBG		chr1-156390345-156391471	0.572567	-0.215821	-0.123572	LMNA		chr3-8863706-8864794	0.698536
chr13-95099718-95101361	0.56066846	0.729211	0.408846	SOX21-AS1		chr3-183859798-183860610	0.515502	-0.480959	-0.247935	AP2M1		chr4-26782852-26783205	0.622182	0.672173	0.418214	STIM2		chr10-89647165-89647440	0.654614	-0.524621	-0.343424	IFIT2														chr18-59083056-59084475	0.640428	0.314884	0.20166	SEC11C		chr17-66447819-66448536	0.581925	-0.212033	-0.123387	CEP112		chr18-13455507-13456203	0.430699
chr17-49845021-49845906	0.66675429	0.612922	0.408668	KAT7		chr20-46364920-46365852	0.820208	-0.302083	-0.24777	SLC12A5		chr11-7677190-7678236	0.626901	0.66706	0.418181	PPFIBP2		chr16-88770569-88771308	0.704691	-0.486892	-0.343108	ZNF778														chr2-23549549-23550976	0.517994	0.388964	0.201481	UBXN2A		chrX-154656929-154657503	0.590929	-0.207474	-0.122603	CMC4		chr6-167690958-167691297	0.41716
chr7-42222077-42222560	0.53015395	0.770635	0.408555	GLI3		chr18-74411784-74412713	0.678976	-0.364059	-0.247187	CYB5A		chr8-90541574-90542063	0.571901	0.730646	0.417858	NECAB1		chr3-57580912-57581533	0.662557	-0.517278	-0.342726	PDE12														chr1-150181670-150182785	0.60661	0.331655	0.201185	HIST2H2BE		chr17-35081994-35082980	0.574331	-0.213456	-0.122594	SLFN5		chr9-89007040-89008533	0.412251
chr9-124000981-124001455	0.59422394	0.686353	0.407847	LHX2		chr10-125684324-125685262	0.532365	-0.462562	-0.246252	FANK1		chr16-68267723-68268035	0.521233	0.800081	0.417028	PRMT7		chr4-3010652-3011283	0.531369	-0.643874	-0.342135	ADD1														chr13-29943056-29943805	0.610924	0.327167	0.199874	LINC00385		chr17-49441600-49442519	0.572818	-0.213563	-0.122333	FAM117A		chr13-25135722-25136165	0.55679
chr9-27353370-27354433	0.66998145	0.608673	0.407799	MOB3B		chr4-77800348-77801352	0.582691	-0.42249	-0.246181	FRAS1		chr11-119626307-119627665	0.669806	0.622607	0.417026	NECTIN1		chr3-52636454-52637341	0.680896	-0.502377	-0.342067	BAP1														chr5-43191600-43194392	0.526747	0.379152	0.199717	CCDC152		chr13-100530502-100531316	0.596985	-0.203853	-0.121697	GGACT		chr5-54693809-54695046	0.435216
chr17-72342026-72343594	0.52894596	0.770646	0.40763	SOX9		chr7-130227682-130229450	0.680007	-0.361934	-0.246118	MEST		chr17-50501694-50502595	0.60754	0.686306	0.416958	ITGA3		chr5-146109274-146110006	0.658203	-0.519541	-0.341964	PLAC8L1														chr12-116717427-116720413	0.793147	0.249401	0.197812	MED13L		chr16-81693185-81693761	0.592881	-0.205234	-0.121679	HSD17B2		chr3-45453902-45455019	0.58849
chr7-43646546-43648947	0.67453005	0.604308	0.407624	SPDYE1		chr1-93635345-93636567	0.528225	-0.46459	-0.245408	ABCA4		chr1-18107231-18107885	0.793836	0.524982	0.41675	KLHDC7A		chr2-61463684-61464216	0.578148	-0.59125	-0.34183	C2orf74														chr1-156412472-156414220	0.600263	0.329324	0.197681	MEX3A		chr8-133775827-133777516	0.518878	-0.234043	-0.12144	ST3GAL1		chr9-89515102-89515727	0.409513
chr17-71032524-71033854	0.62002285	0.657076	0.407402	CASC17		chr9-128381935-128384130	0.598241	-0.409373	-0.244904	CIZ1		chr11-129861594-129862418	0.772387	0.538295	0.415772	TMEM45B		chr16-68328043-68328987	0.752304	-0.45369	-0.341313	ZFP90														chr3-154161528-154162415	0.654139	0.301982	0.197539	DHX36		chr11-67700177-67701350	0.569478	-0.212948	-0.121269	GRK2		chr1-18229486-18229935	0.489761
chr1-204468072-204468677	0.55160212	0.738377	0.40729	PIK3C2B		chr6-167441732-167443321	0.693137	-0.3532	-0.244816	RNASET2		chr21-27047102-27048078	0.548153	0.757314	0.415124	ADAMTS1		chr17-44595135-44595760	0.634872	-0.537282	-0.341106	CCDC43														chr7-2616515-2617814	0.505235	0.390562	0.197326	AMZ1		chr1-18158116-18158510	0.513568	-0.233539	-0.119938	IGSF21		chr1-17844271-17844673	0.489684
chr12-22254262-22256432	0.70381809	0.578522	0.407174	ST8SIA1		chr1-20207099-20207758	0.501879	-0.487505	-0.244668	PINK1		chr14-22731217-22731802	0.544325	0.762099	0.414829	SLC7A8		chr1-155392695-155393445	0.67244	-0.507255	-0.341099	YY1AP1														chr1-156412472-156414220	0.600263	0.32834	0.197091	PMF1		chr1-156390345-156391471	0.572567	-0.209282	-0.119828	SLC25A44		chr2-196514988-196515501	0.564296
chr16-46857023-46858019	0.76036478	0.534359	0.406308	ORC6		chr2-29413917-29415138	0.664359	-0.368267	-0.244661	CLIP4		chr11-48093791-48094254	0.592711	0.699491	0.414596	PTPRJ		chr20-50738449-50739091	0.512552	-0.665461	-0.341084	DPM1														chr1-2238676-2239487	0.557178	0.352619	0.196472	GNB1		chr18-59041794-59043035	0.528852	-0.22632	-0.11969	CPLX4		chr10-75018295-75019805	0.522652
chr11-34274342-34275297	0.61180518	0.66363	0.406012	ABTB2		chr6-89566323-89567800	0.639331	-0.382682	-0.24466	UBE2J1		chr12-69738321-69740157	0.584377	0.707252	0.413302	MYRFL		chr16-3461050-3461299	0.627531	-0.543511	-0.34107	ZNF213														chr15-75016933-75017780	0.625069	0.312934	0.195606	CSK		chr3-196178689-196180171	0.566141	-0.211398	-0.119681	MUC20		chr1-36693124-36693658	0.552124
chr2-75920413-75921735	0.72260948	0.561705	0.405894	MRPL19		chr17-4827073-4827759	0.684928	-0.356262	-0.244013	CXCL16		chr16-68656335-68657141	0.516448	0.800081	0.4132	PRMT7		chr6-169738730-169739460	0.615726	-0.553438	-0.340766	THBS2														chr1-156247674-156248425	0.508517	0.383776	0.195157	C1orf61		chr6-41670895-41671817	0.519693	-0.230263	-0.119666	TREM1		chr2-149159865-149160952	0.612436
chr6-98641800-98642446	0.60961212	0.665534	0.405718	POU3F2		chr12-47556292-47558049	0.770529	-0.316523	-0.24389	SLC48A1		chr14-53865257-53866404	0.716124	0.576678	0.412973	BMP4		chr12-104414362-104415498	0.729515	-0.466506	-0.340323	TDG														chr12-11743403-11744583	0.536899	0.361318	0.193991	BCL2L14		chr17-29037770-29038904	0.56294	-0.212473	-0.11961	TLCD1		chr6-20577068-20577887	0.490005
chr10-78176456-78178131	0.82317002	0.492333	0.405274	POLR3A		chr3-184716445-184718058	0.839835	-0.290277	-0.243785	EIF4G1		chr2-46846551-46847907	0.739642	0.55827	0.41292	SOCS5		chr14-55509863-55510366	0.586186	-0.580126	-0.340062	LGALS3														chr3-66499023-66499547	0.590832	0.327163	0.193298	KBTBD8		chrX-154656929-154657503	0.590929	-0.200178	-0.118291	FLNA		chr8-9902745-9903738	0.501058
chr12-116717427-116720413	0.72943498	0.555294	0.405051	FBXO21		chr16-66741102-66742171	0.609878	-0.399666	-0.243748	B3GNT9		chr8-85260163-85260557	0.634475	0.65069	0.412847	CA2		chr1-204979681-204980268	0.722684	-0.47011	-0.339741	PIK3C2B														chr2-20549274-20550184	0.609386	0.316461	0.192847	PUM2		chr12-50101534-50102786	0.540124	-0.218976	-0.118274	NCKAP5L		chr8-64269839-64270511	0.438009
chr5-141493521-141495400	0.78459303	0.515595	0.404532	PCDHGA10		chr10-70462136-70463029	0.590727	-0.412394	-0.243612	ADAMTS14		chr5-135576105-135576572	0.539862	0.764359	0.412649	CXCL14		chr3-142629390-142629962	0.567707	-0.598429	-0.339733	XRN1														chr1-229614164-229615031	0.672188	0.28603	0.192266	TMEM78		chr20-63118684-63119660	0.536279	-0.219601	-0.117767	FNDC11		chr10-69438461-69439687	0.453942
chr6-25014277-25015552	0.55328069	0.730058	0.403927	CARMIL1		chr5-58923645-58924682	0.709226	-0.342668	-0.243029	RAB3C		chr19-32677448-32678106	0.84852	0.485973	0.412358	TDRD12		chr2-148938647-148939606	0.703558	-0.48269	-0.3396	EPC2														chr1-87599493-87600755	0.67653	0.284179	0.192255	LINC01364		chr4-54001275-54002282	0.525468	-0.224051	-0.117732	PDGFRA		chr15-65367687-65368953	0.439738
chr12-57868446-57870009	0.71561039	0.56387	0.403511	TSPAN31		chr2-26912027-26914380	0.51832	-0.468327	-0.242743	SLC5A6		chr11-119368325-119369041	0.662049	0.622607	0.412196	NECTIN1		chr11-64040679-64041337	0.669088	-0.506714	-0.339036	PPP1R14B														chr6-154962537-154963359	0.50227	0.380303	0.191015	TFB1M		chr6-43979895-43980678	0.584908	-0.200128	-0.117057	LRRC73		chr12-57241712-57242048	0.584424
chr5-72178828-72180126	0.71664706	0.562507	0.403119	PTCD2		chr7-30667968-30668900	0.604676	-0.40125	-0.242627	AQP1		chr13-44619609-44620362	0.605172	0.681106	0.412187	TSC22D1		chr10-67795044-67795348	0.537154	-0.630163	-0.338495	DNAJC12														chr6-4168638-4169711	0.501435	0.379744	0.190417	ECI2		chr1-181531925-181532698	0.575237	-0.202276	-0.116357	CACNA1E		chr18-57898407-57898999	0.468011
chr6-155039632-155042047	0.65998571	0.610445	0.402885	TFB1M		chr12-102966218-102966839	0.571813	-0.424201	-0.242564	IGF1		chr4-185247090-185247579	0.55903	0.737309	0.412178	SNX25		chr14-102241098-102241582	0.654137	-0.517136	-0.338278	DYNC1H1														chr8-118063174-118063660	0.573291	0.331345	0.189957	EXT1		chr15-51051574-51052379	0.515737	-0.224266	-0.115662	TRPM7		chr19-19280372-19281173	0.477998
chr3-114660050-114661400	0.50163727	0.800774	0.401698	ZBTB20		chr9-128575130-128575912	0.591328	-0.409373	-0.242074	CIZ1		chr10-111335605-111336707	0.60199	0.684448	0.412031	PDCD4		chr3-38601735-38602345	0.627645	-0.538717	-0.338123	ACVR2B														chr20-50993542-50994543	0.638953	0.296883	0.189694	KCNG1		chr10-30857597-30858224	0.562428	-0.204921	-0.115253	MAP3K8		chr1-243396752-243397268	0.429846
chr4-173397468-173399440	0.66262084	0.605916	0.401492	HMGB2		chr1-223802173-223803536	0.673572	-0.359386	-0.242072	SUSD4		chr6-147769511-147770388	0.556902	0.739362	0.411752	SAMD5		chr16-87821637-87822974	0.624009	-0.541513	-0.337909	MAP1LC3B														chr17-32545423-32547064	0.752236	0.251409	0.189119	PSMD11		chr2-9967023-9967798	0.527168	-0.218206	-0.115031	KLF11		chr7-31563307-31564266	0.524294
chr15-63323540-63324669	0.71906665	0.557942	0.401197	CA12		chr10-70431823-70432878	0.627633	-0.385276	-0.241812	PCBD1		chr7-102009480-102010055	0.631196	0.652115	0.411612	CUX1		chr17-39660980-39661469	0.574569	-0.587372	-0.337485	MED1														chr11-117867838-117868348	0.626329	0.301794	0.189022	FXYD6		chr8-37702713-37703750	0.502319	-0.227351	-0.114203	ERLIN2		chr2-149159865-149160952	0.612436
chr20-3390358-3391152	0.62423196	0.642463	0.401046	ATRN		chr22-30946747-30948088	0.645489	-0.374408	-0.241676	SEC14L6		chr6-147421813-147422154	0.556649	0.739362	0.411565	SAMD5		chr11-57310624-57311931	0.512685	-0.657532	-0.337107	SSRP1														chr4-150216493-150217598	0.510556	0.370148	0.188981	DCLK2		chr11-67700177-67701350	0.569478	-0.200183	-0.114	UNC93B1		chr7-43392600-43393325	0.6161
chr14-51006355-51007566	0.7320165	0.546494	0.400043	PYGL		chr8-27107949-27108973	0.63767	-0.378297	-0.241229	EPHX2		chr20-35262819-35263874	0.741433	0.55437	0.411029	MMP24		chr7-73742766-73743589	0.784046	-0.429782	-0.336969	VPS37D														chr16-56295531-56296583	0.649188	0.290655	0.18869	MT3		chr14-102539895-102540809	0.50827	-0.22159	-0.112628	HSP90AA1		chr12-28039932-28040590	0.445902
chr21-32523845-32524682	0.53596782	0.746082	0.399876	PAXBP1		chr9-98551533-98553045	0.592347	-0.406899	-0.241025	COL15A1		chr7-74059712-74060408	0.610067	0.673667	0.410982	CLDN3		chr6-53433681-53434035	0.598938	-0.562421	-0.336855	MLIP														chr1-156390345-156391471	0.572567	0.329324	0.18856	MEX3A		chr16-51137040-51137486	0.536012	-0.210076	-0.112603	CYLD		chr3-45436969-45437722	0.551093
chr6-118306067-118307113	0.60841308	0.657161	0.399826	SLC35F1		chr11-11226820-11227727	0.636015	-0.378673	-0.240842	EIF4G2		chr15-66747789-66748727	0.604185	0.680223	0.41098	SMAD6		chr16-88770569-88771308	0.704691	-0.477561	-0.336533	MVD														chr1-156390345-156391471	0.572567	0.32834	0.187997	PMF1		chr19-15303597-15304792	0.533819	-0.210852	-0.112557	SYDE1		chr2-191228766-191229163	0.544785
chr13-95127558-95128679	0.54784331	0.729211	0.399493	SOX21-AS1		chr22-30946747-30948088	0.645489	-0.372787	-0.24063	TCN2		chr16-68267723-68268035	0.521233	0.787901	0.41068	SLC7A6		chr9-113511758-113512123	0.513764	-0.654931	-0.33648	ZNF883														chr9-14314049-14317115	0.504861	0.371457	0.187534	NFIB		chr7-108454171-108456683	0.559466	-0.201093	-0.112505	THAP5		chr4-6367338-6368012	0.549117
chr2-173450953-173453499	0.63326571	0.629852	0.398864	CDCA7		chr1-112678101-112678460	0.521602	-0.46066	-0.240281	CAPZA1		chr3-130852637-130852868	0.582263	0.70495	0.410466	ATP2C1		chr1-1758316-1759181	0.615913	-0.546091	-0.336344	ACAP3														chr2-209670671-209672005	0.508423	0.366931	0.186556	MAP2		chr2-240154650-240155915	0.530247	-0.210772	-0.111761	AC124861.1		chr2-47528213-47529194	0.658835
chr7-42232144-42232571	0.51693322	0.770635	0.398367	GLI3		chr6-53837609-53838779	0.641988	-0.373197	-0.239588	GCLC		chr18-59651176-59651678	0.677273	0.605601	0.410157	RAX		chr20-35262819-35263874	0.741433	-0.451537	-0.334784	GGT7														chr4-13850720-13851797	0.602488	0.308578	0.185915	RAB28		chr11-112355427-112356054	0.529217	-0.20872	-0.110458	CRYAB		chr2-149686110-149687304	0.60515
chr2-100450911-100451932	0.63431667	0.626159	0.397183	CHST10		chr1-187122141-187123317	0.637818	-0.375407	-0.239441	PLA2G4A		chr16-68298665-68300125	0.719535	0.56821	0.408847	SMPD3		chr15-33913120-33913542	0.566656	-0.590742	-0.334748	KATNBL1														chr12-50101534-50102786	0.540124	0.34274	0.185122	FAM186A		chr20-63118684-63119660	0.536279	-0.205497	-0.110204	TCFL5		chr7-142230367-142230590	0.488969
chr5-52502287-52502926	0.55312419	0.7176	0.396922	ITGA2		chr6-134688915-134690059	0.59296	-0.402724	-0.238799	SGK1		chr21-33939285-33939621	0.548352	0.745284	0.408678	SLC5A3		chr16-1026874-1027513	0.573692	-0.583168	-0.334559	UBE2I														chr2-9895868-9896882	0.582946	0.317151	0.184882	RRM2		chr1-156247674-156248425	0.508517	-0.215821	-0.109749	LMNA		chr1-70496966-70497534	0.589133
chr3-196178689-196180171	0.75011304	0.528685	0.396574	RNF168		chr10-6398923-6399921	0.612582	-0.38893	-0.238251	PRKCQ		chr8-117090266-117090860	0.670871	0.608958	0.408532	SLC30A8		chr6-11152560-11152853	0.588326	-0.568386	-0.334396	NEDD9														chr19-43737871-43739140	0.502549	0.366706	0.184288	ZNF221		chr8-53876348-53878069	0.520305	-0.209253	-0.108875	LYPLA1		chr21-38009347-38009866	0.593742
chr12-4293587-4294530	0.78685418	0.503813	0.396427	CCND2		chr22-41479102-41480680	0.627651	-0.379539	-0.238218	SNU13		chr5-78690236-78691624	0.665783	0.61339	0.408384	ARSB		chr15-31101651-31102722	0.664162	-0.502883	-0.333996	KLF13														chrX-68880493-68881614	0.676694	0.272311	0.184272	STARD8		chr2-240297296-240298399	0.508354	-0.210772	-0.107147	AC124861.1		chr16-52855464-52855736	0.512218
chr22-46437587-46438679	0.65291473	0.607019	0.396332	TRMU		chr5-176563227-176564044	0.680174	-0.350188	-0.238189	RNF44		chr2-43933393-43934123	0.675406	0.604606	0.408354	PPM1B		chr1-154940305-154940824	0.617864	-0.540465	-0.333933	FDPS														chr17-32545423-32547064	0.752236	0.244414	0.183857	RHOT1		chr1-156247674-156248425	0.508517	-0.209282	-0.106424	SLC25A44		chr20-35248651-35249462	0.634832
chr6-98636870-98637274	0.59549242	0.665534	0.396321	POU3F2		chr7-151494166-151494850	0.648974	-0.366963	-0.238149	WDR86		chr17-681670-682357	0.622978	0.655221	0.408189	NXN		chr19-20503368-20504798	0.670502	-0.497559	-0.333614	ZNF486														chr15-93347816-93349619	0.57351	0.317612	0.182154	RGMA		chr14-102539895-102540809	0.50827	-0.206893	-0.105158	TRAF3		chr14-30519882-30520806	0.575924
chr20-20743157-20744423	0.7791001	0.50684	0.394879	RALGAPA2		chr2-12061287-12062369	0.565792	-0.42083	-0.238103	LPIN1		chr2-239791239-239792410	0.571519	0.714182	0.408169	AC124861.1		chr9-20929955-20930154	0.511866	-0.651656	-0.333561	KLHL9														chr1-179296232-179296628	0.686274	0.265293	0.182063	AXDND1								chr8-92094906-92095858	0.44765
chr20-61271000-61272446	0.64563369	0.611064	0.394523	CDH4		chr1-155870700-155871844	0.541997	-0.437811	-0.237292	LMNA		chr7-130144404-130145044	0.65669	0.621413	0.408076	CEP41		chr1-16152460-16153419	0.66857	-0.498567	-0.333327	NECAP2														chr14-102539895-102540809	0.50827	0.357879	0.181899	RCOR1								chr19-9889572-9890058	0.530174
chr11-19474812-19475775	0.67301305	0.586135	0.394476	ZDHHC13		chr19-44344928-44346827	0.684384	-0.346645	-0.237238	BCAM		chr16-68656335-68657141	0.516448	0.787901	0.40691	SLC7A6		chr1-32031611-32032469	0.621358	-0.536216	-0.333182	MARCKSL1														chr2-104405122-104406725	0.645504	0.281118	0.181463	AC068057.1								chr3-45436969-45437722	0.551093
chr7-42027406-42028245	0.5118158	0.770635	0.394423	GLI3		chr13-94706129-94708634	0.904752	-0.262212	-0.237236	TGDS		chr3-30627858-30628990	0.625507	0.65012	0.406655	TGFBR2		chr7-100725720-100726140	0.591091	-0.563593	-0.333135	SPDYE3														chr18-59083056-59084475	0.640428	0.281162	0.180064	ZNF532								chr5-56232827-56233611	0.500384
chr9-136541816-136542902	0.69244367	0.569109	0.394076	NOTCH1		chr3-45666622-45668361	0.570003	-0.416117	-0.237188	LZTFL1		chr19-10946874-10947637	0.768953	0.528794	0.406618	RGL3		chr17-31534281-31534902	0.615455	-0.541138	-0.333046	NF1														chr1-156247674-156248425	0.508517	0.35286	0.179435	RHBG								chr10-112940423-112940962	0.695418
chr1-198876253-198876951	0.62915334	0.626261	0.394014	MIR181A1HG		chr9-72454525-72455797	0.764325	-0.310167	-0.237069	ZFAND5		chr14-23358139-23358755	0.675787	0.601367	0.406396	PABPN1		chr14-74525142-74525640	0.607803	-0.547914	-0.333024	DLST														chr2-9895868-9896882	0.582946	0.307564	0.179293	IAH1								chr22-21707554-21707998	0.45219
chr7-66258157-66258827	0.52360047	0.752194	0.393849	TPST1		chr1-160306617-160307762	0.644258	-0.365585	-0.235531	NCSTN		chr11-108592550-108594276	0.532222	0.762346	0.405737	EXPH5		chr20-61051997-61052403	0.523314	-0.63606	-0.332859	CDH4														chr9-36768298-36769230	0.699278	0.256156	0.179124	RNF38								chr9-2531496-2531749	0.634298
chr11-34299369-34301020	0.59303294	0.66363	0.393554	ABTB2		chr7-91691539-91692240	0.523141	-0.44941	-0.235105	AKAP9		chr10-110827342-110828234	0.592754	0.684448	0.405709	PDCD4		chr8-42467023-42467862	0.769565	-0.432234	-0.332632	PLAT														chr19-44344928-44346827	0.667688	0.267999	0.17894	ZNF223								chr14-51862481-51863121	0.400238
chr12-125454695-125455865	0.58433927	0.673185	0.393368	TMEM132B		chr5-91027199-91028270	0.667438	-0.35155	-0.234638	ARRDC3-AS1		chr4-100093119-100093923	0.611154	0.663621	0.405575	DDIT4L		chr21-34686884-34687662	0.684304	-0.485992	-0.332566	RCAN1														chr12-116717427-116720413	0.793147	0.225502	0.178856	FBXO21								chr1-36968661-36969635	0.517623
chr5-72178828-72180126	0.71664706	0.548732	0.393247	MAP1B		chr18-13135945-13137274	0.51455	-0.455787	-0.234525	PTPN2		chr15-67077686-67078162	0.556066	0.729258	0.405515	SMAD3		chr2-74291671-74292730	0.617757	-0.537523	-0.332058	SEMA4F														chr1-203152295-203153988	0.660356	0.270785	0.178814	KDM5B								chr14-92867043-92867859	0.449402
chr11-30832396-30833406	0.62137266	0.632335	0.392916	MPPED2		chr15-74213661-74214401	0.52864	-0.443202	-0.234294	LOXL1		chr12-69662765-69663178	0.536079	0.756021	0.405287	RAB3IP		chr11-7677190-7678236	0.626901	-0.529294	-0.331815	EIF3F														chr1-160061766-160062743	0.559436	0.319255	0.178603	PEA15								chr17-50610196-50610775	0.502217
chr19-44344928-44346827	0.68438401	0.573845	0.39273	ZNF112		chr20-50993542-50994543	0.635415	-0.368616	-0.234224	PARD6B		chr1-223022385-223023484	0.503299	0.805181	0.405246	DISP1		chr4-2363019-2363344	0.515219	-0.643874	-0.331736	ADD1														chr9-136599738-136600468	0.760741	0.234565	0.178443	QSOX2								chr2-197237354-197237721	0.524711
chr2-173249777-173251000	0.62347599	0.629852	0.392698	CDCA7		chr1-10294926-10296114	0.693152	-0.337738	-0.234103	CLSTN1		chr7-5270697-5271299	0.602981	0.67168	0.40501	SLC29A4		chr9-5611423-5612454	0.751432	-0.44119	-0.331525	RANBP6														chr8-19628410-19629432	0.812419	0.219643	0.178443	CSGALNACT1								chr8-27126993-27128131	0.549787
chr5-147444558-147446362	0.71672346	0.547449	0.392369	JAKMIP2		chr17-65545530-65546714	0.777221	-0.300665	-0.233683	AXIN2		chr11-79043710-79044126	0.592174	0.683707	0.404873	NARS2		chr7-151059296-151061175	0.693008	-0.477942	-0.331218	SMARCD3														chr11-118705053-118706499	0.615622	0.289805	0.17841	H2AFX								chr3-124031859-124034559	0.400947
chr13-94312299-94313389	0.53807157	0.729211	0.392368	SOX21-AS1		chr2-172213207-172214073	0.773315	-0.301903	-0.233466	PDK1		chr16-75280334-75280887	0.542077	0.74674	0.404791	BCAR1		chr16-66905308-66906111	0.702341	-0.470807	-0.330667	NAE1														chr4-169042177-169043119	0.630069	0.282724	0.178135	CBR4								chr2-132788907-132789363	0.480418
chr11-113146633-113147726	0.67029995	0.584731	0.391945	NCAM1		chr1-156399858-156402948	0.751416	-0.310676	-0.233447	SH2D2A		chr1-20069528-20070308	0.657849	0.614707	0.404384	VWA5B1		chr9-129639764-129640661	0.655615	-0.504224	-0.330577	TOR1A														chr12-50101534-50102786	0.540124	0.329408	0.177921	DIP2B								chr19-31339947-31340588	0.494876
chr7-28723274-28723661	0.57025596	0.686091	0.391247	CREB5		chr9-4235191-4236611	0.749887	-0.311194	-0.233361	SPATA6L		chr10-84226419-84227094	0.681896	0.592659	0.404132	CDHR1		chr18-44898343-44898964	0.749521	-0.440898	-0.330462	SETBP1														chr1-35885912-35886394	0.531199	0.33215	0.176438	KIAA0319L								chr2-181326501-181327925	0.410059
chr5-87751484-87752194	0.64047959	0.610266	0.390863	CCNH		chr22-26267578-26268253	0.642006	-0.363016	-0.233059	TPST2		chr12-41605642-41607271	0.65835	0.612687	0.403362	PDZRN4		chr10-74947571-74948322	0.549808	-0.600704	-0.330271	SAMD8														chr12-4278182-4278715	0.633439	0.278121	0.176173	DYRK4								chr1-202247812-202248050	0.450658
chr10-106816171-106817369	0.58851149	0.664038	0.390794	SORCS1		chr1-154485509-154486642	0.586521	-0.396987	-0.232841	SHC1		chr18-59298687-59299255	0.665457	0.605601	0.403001	RAX		chr15-74565410-74566032	0.659953	-0.499704	-0.329781	FAM219B														chr1-18158116-18158510	0.513568	0.341947	0.175613	ACTL8								chr5-114957290-114957753	0.457998
chr11-112977538-112978134	0.66809035	0.584731	0.390653	NCAM1		chr2-60422532-60423731	0.644471	-0.36081	-0.232531	REL		chr11-75465854-75466412	0.615379	0.654602	0.402829	UVRAG		chr11-93673620-93674025	0.627482	-0.524941	-0.329391	C11orf54														chr5-152606733-152608091	0.678747	0.257911	0.175056	NMUR2								chr9-14749411-14750798	0.449366
chr5-83687783-83689314	0.79482272	0.490334	0.389728	HAPLN1		chr2-101533396-101534613	0.534348	-0.434493	-0.232171	RFX8		chr3-25540022-25540626	0.623393	0.646139	0.402798	NGLY1		chr18-59298687-59299255	0.665457	-0.493361	-0.328311	SEC11C														chr19-43737871-43739140	0.502549	0.347885	0.174829	ZNF227								chr5-168831183-168831760	0.571188
chr1-108972811-108973410	0.56644696	0.687698	0.389544	PSRC1		chr7-36514036-36514950	0.599306	-0.38731	-0.232117	KIAA0895		chr12-124548802-124549464	0.70511	0.570507	0.40227	NCOR2		chr2-218734408-218734936	0.657196	-0.498872	-0.327857	USP37														chr9-132814234-132815321	0.651898	0.267482	0.174371	GFI1B								chr11-123231792-123232243	0.432632
chr9-106934520-106935292	0.70919192	0.549211	0.389496	ZNF462		chr1-84781813-84782720	0.585852	-0.395843	-0.231905	SYDE2		chr7-108010356-108011261	0.667741	0.602223	0.402129	LAMB1		chr19-58444914-58445445	0.63573	-0.515079	-0.327451	ZNF135														chr2-53509602-53510249	0.774605	0.22402	0.173527	PSME4								chr1-75400499-75401545	0.458957
chr7-152523660-152524452	0.55032611	0.70741	0.389306	ACTR3B		chr12-2902023-2902857	0.567207	-0.407832	-0.231325	TSPAN9		chr3-32843106-32844166	0.821724	0.489054	0.401867	TRIM71		chr1-26833592-26834367	0.67707	-0.483315	-0.327238	TMEM222														chr5-36605811-36607353	0.609758	0.283113	0.17263	NIPBL								chr10-33236787-33237206	0.541929
chr11-33948829-33950306	0.58660101	0.66363	0.389286	ABTB2		chr9-136541816-136542902	0.692444	-0.333788	-0.231129	CCDC183		chr21-14614999-14615824	0.593473	0.676895	0.401719	NRIP1		chr9-14293997-14294257	0.533737	-0.612922	-0.327139	NFIB														chr3-122986479-122987118	0.506433	0.340591	0.172486	SEC22A								chr1-176691367-176692799	0.519405
chr10-59318499-59320685	0.7473519	0.520531	0.38902	LINC00844		chr16-58641985-58642567	0.524808	-0.439734	-0.230776	GOT2		chr10-6785940-6787167	0.528083	0.760115	0.401404	PRKCQ		chr9-129639764-129640661	0.655615	-0.498976	-0.327136	C9orf78														chr9-132814234-132815321	0.651898	0.264326	0.172313	GBGT1								chr2-149169803-149170444	0.476522
chr12-24255953-24257076	0.55978534	0.694398	0.388714	SOX5		chr17-1880479-1881551	0.531088	-0.434403	-0.230706	MIR22HG		chr8-126588347-126589696	0.507545	0.790825	0.401379	PCAT1		chr1-26530945-26531490	0.680619	-0.480519	-0.327051	DHDDS														chr11-46946760-46948950	0.722597	0.238041	0.172007	NR1H3								chr4-90189921-90190859	0.446768
chr12-4293587-4294530	0.78685418	0.493951	0.388667	TIGAR		chr2-218015191-218016609	0.815112	-0.282996	-0.230673	TMBIM1		chr16-22357083-22358123	0.661915	0.605652	0.40089	CDR2		chr3-186236177-186236842	0.573654	-0.569853	-0.326899	TRA2B														chr8-142471776-142473262	0.539265	0.317578	0.171259	GML								chr7-30247503-30248303	0.532504
chr7-42662722-42663404	0.50370746	0.770635	0.388175	GLI3		chr17-4827073-4827759	0.684928	-0.336049	-0.230169	SPNS2		chrX-107384005-107386053	0.559081	0.716745	0.400718	PRPS1		chr3-196902264-196902618	0.507008	-0.644328	-0.326679	RNF168														chr22-19868646-19869511	0.548268	0.30438	0.166882	TBX1								chr2-48397231-48398998	0.41728
chr14-32728622-32729249	0.50202804	0.772801	0.387968	NPAS3		chr9-109241986-109243137	0.771446	-0.298336	-0.23015	FRRS1L		chr17-49865301-49866071	0.583655	0.686306	0.400566	ITGA3		chr2-237281841-237282397	0.590102	-0.553462	-0.326599	COPS8														chr18-59041794-59043035	0.528852	0.314884	0.166527	SEC11C								chr10-116913715-116914032	0.487995
chr2-33334961-33335922	0.56005346	0.692309	0.38773	LTBP1		chr10-123470173-123471006	0.631039	-0.364451	-0.229983	CPXM2		chr8-69466110-69466896	0.56121	0.713494	0.40042	SULF1		chr12-53279150-53279780	0.520822	-0.625801	-0.325931	C12orf10														chr1-203152295-203153988	0.660356	0.249616	0.164836	BTG2								chr1-33370303-33370534	0.415717
chr12-12520730-12521564	0.80885536	0.479181	0.387588	GPR19		chr17-78040351-78041707	0.653486	-0.351826	-0.229914	TNRC6C		chr7-91892147-91893328	0.673106	0.594459	0.400134	AKAP9		chr3-133547260-133548043	0.520396	-0.625156	-0.325328	TOPBP1														chr19-44344928-44346827	0.667688	0.244172	0.163031	ZNF180								chr14-30214021-30215381	0.530483
chr12-12520730-12521564	0.80885536	0.478945	0.387397	CDKN1B		chr2-218015191-218016609	0.815112	-0.282035	-0.22989	VIL1		chr8-140973010-140973339	0.605367	0.660638	0.399929	PTP4A3		chr9-128723598-128724505	0.653502	-0.497793	-0.325309	SPTAN1														chr8-53876348-53878069	0.520305	0.311435	0.162041	RGS20								chr16-52424573-52425610	0.469907
chr2-190159002-190159919	0.64025738	0.604596	0.387097	HIBCH		chr5-142063197-142064860	0.672125	-0.34185	-0.229766	ARAP3		chr14-23175653-23176258	0.714941	0.559048	0.399686	AP1G2		chr2-149994275-149994745	0.590243	-0.55096	-0.3252	AC007364.1														chr1-3440962-3442152	0.735587	0.219229	0.161262	CCDC27								chr9-19649139-19650599	0.419605
chr1-150181670-150182785	0.76409214	0.506176	0.386765	HIST2H2BE		chr3-193730476-193731345	0.599523	-0.383161	-0.229714	ATP13A5		chr14-54337026-54337620	0.69305	0.576678	0.399666	BMP4		chr17-76175289-76175744	0.540279	-0.601602	-0.325033	UBE2O														chr13-49187571-49188652	0.679531	0.231332	0.157197	ARL11								chr8-10335785-10336060	0.442173
chr15-33825985-33826862	0.63646252	0.606072	0.385742	KATNBL1		chr6-112502728-112503760	0.675704	-0.339073	-0.229113	RFPL4B		chr7-91420319-91420856	0.565065	0.706634	0.399294	FZD1		chr20-33277423-33278428	0.73086	-0.444624	-0.324958	CDK5RAP1														chr11-35477408-35479121	0.68289	0.228144	0.155797	TRIM44								chr15-88401239-88402663	0.412291
chr9-115277866-115278974	0.702791	0.54786	0.385031	DEC1		chr1-216805404-216806623	0.705416	-0.324785	-0.229109	USH2A		chr18-710357-710732	0.623296	0.640552	0.399254	ENOSF1		chr16-68328043-68328987	0.752304	-0.431749	-0.324807	DUS2														chr13-46516426-46517483	0.587022	0.264532	0.155286	LRRC63								chr11-123231792-123232243	0.432632
chr4-17687135-17688673	0.6759687	0.569258	0.384801	LCORL		chr6-138499054-138500376	0.636328	-0.359179	-0.228556	CCDC28A		chr10-5644758-5645729	0.735305	0.542939	0.399226	ASB13		chr12-50689331-50689740	0.503019	-0.644985	-0.32444	TFCP2														chr19-44344928-44346827	0.667688	0.231578	0.154622	ZNF222								chr11-57404980-57405715	0.480435
chr9-15145678-15147170	0.57124221	0.673448	0.384702	SNAPC3		chr8-69871324-69872506	0.53518	-0.42682	-0.228426	SULF1		chr7-801819-802643	0.80113	0.497939	0.398914	GPR146		chr15-50210338-50211224	0.65183	-0.497349	-0.324187	USP8														chr1-31412977-31415002	0.531843	0.289691	0.15407	PUM1								chr15-88200752-88201087	0.443178
chr15-36438606-36439524	0.57451884	0.669539	0.384663	C15orf41		chr20-13249301-13250878	0.57272	-0.398588	-0.228279	SPTLC3		chr3-69961599-69962326	0.582645	0.684213	0.398653	MITF		chr19-2446226-2446627	0.630265	-0.514037	-0.32398	ZNF555														chr20-51076593-51078159	0.517576	0.296883	0.15366	KCNG1								chr5-74431961-74432574	0.480662
chr17-72342026-72343594	0.52894596	0.726212	0.384127	SOX9-AS1		chr10-70462136-70463029	0.590727	-0.385276	-0.227593	PCBD1		chr10-6124476-6125024	0.524157	0.760115	0.39842	PRKCQ		chr5-74925267-74926029	0.588033	-0.550678	-0.323817	NSA2														chr4-112411413-112413030	0.647986	0.234695	0.152079	LARP7								chr8-92138243-92139574	0.404991
chr15-59295085-59296575	0.50890071	0.753953	0.383687	FAM81A		chr14-103501947-103502589	0.54951	-0.413204	-0.22706	PPP1R13B		chr7-23298075-23299903	0.582192	0.684302	0.398395	FAM126A		chr16-75260842-75261045	0.739688	-0.437649	-0.323724	TERF2IP														chr16-4561322-4562051	0.509226	0.29751	0.1515	NAGPA								chr2-149199827-149200569	0.44333
chr12-125329189-125330159	0.56980587	0.673185	0.383585	TMEM132B		chr17-266562-267792	0.578348	-0.392481	-0.226991	RPH3AL		chr19-47272660-47275148	0.602545	0.660691	0.398096	C5AR1		chr3-45047238-45047753	0.590774	-0.547232	-0.32329	TMEM158														chr17-29037770-29038904	0.56294	0.267061	0.150339	SPAG5								chr1-203710957-203711951	0.449982
chr7-7396078-7397086	0.54783082	0.699339	0.383119	C1GALT1		chr7-116316473-116317663	0.536425	-0.421081	-0.225879	TES		chr10-121500797-121501195	0.62672	0.634687	0.397771	ATE1		chr19-10611918-10612179	0.515216	-0.627352	-0.323222	MRPL4														chr3-158164936-158165601	0.567383	0.264356	0.149991	RSRC1								chr2-132402899-132404339	0.59974
chr22-46106742-46107668	0.62814104	0.609883	0.383092	MIRLET7BHG		chr7-130227682-130229450	0.680007	-0.331638	-0.225516	CPA2		chr10-101612734-101613577	0.547666	0.725776	0.397483	FBXW4		chr3-9669777-9670493	0.77313	-0.417646	-0.322895	IRAK2														chr1-109863704-109865448	0.592458	0.252897	0.149831	SORT1								chr19-18966335-18966534	0.442569
chr11-35874446-35875424	0.57761688	0.662977	0.382946	LDLRAD3		chr6-16331205-16332539	0.683861	-0.329439	-0.22529	GMPR		chr9-114785941-114786630	0.820596	0.483727	0.396945	WHRN		chr22-47139505-47140070	0.53193	-0.606682	-0.322713	TBC1D22A														chr1-179296232-179296628	0.686274	0.218253	0.149781	FAM20B								chr7-148589702-148590797	0.589354
chr11-129313115-129314358	0.61510893	0.622382	0.382833	ARHGAP32		chr1-85406981-85408182	0.746709	-0.301444	-0.225091	WDR63		chr1-227917054-227917595	0.664053	0.597596	0.396836	OBSCN		chr5-163884863-163885589	0.696854	-0.462924	-0.32259	NUDCD2														chr13-100530502-100531316	0.596985	0.249967	0.149226	LINC00411								chr8-105598502-105599683	0.402676
chr3-26375784-26376958	0.72344345	0.528826	0.382576	AC099754.1		chr17-266562-267792	0.578348	-0.388415	-0.224639	DOC2B		chr12-64908998-64909595	0.569812	0.694903	0.395964	TBC1D30		chr21-34671189-34672035	0.663624	-0.485992	-0.322516	RCAN1														chr11-47106637-47107407	0.622819	0.239115	0.148925	LRP4								chr5-168831183-168831760	0.571188
chr4-77800348-77801352	0.58269144	0.656167	0.382343	MRPL1		chr12-12520730-12521564	0.808855	-0.277187	-0.224204	CREBL2		chr20-32179081-32179809	0.623768	0.63445	0.395749	TTLL9		chr14-67059506-67059924	0.512013	-0.628994	-0.322053	EIF2S1														chr4-42569933-42570738	0.581852	0.253654	0.147589	ATP8A1								chr1-198520535-198521087	0.57987
chr10-74034228-74035772	0.75022346	0.50809	0.381181	CAMK2G		chr10-12777669-12778477	0.691775	-0.323585	-0.223848	CCDC3		chr2-61463684-61464216	0.578148	0.683682	0.395269	USP34		chr3-9669777-9670493	0.77313	-0.416467	-0.321983	SRGAP3														chr6-43979895-43980678	0.584908	0.251583	0.147153	MRPS18A								chr16-85696888-85697105	0.41752
chr10-59318499-59320685	0.7473519	0.509699	0.380925	FAM13C		chr1-156415588-156415876	0.511016	-0.437811	-0.223729	LMNA		chr18-59270905-59272264	0.604389	0.653712	0.395096	CCBE1		chr17-76707888-76708345	0.534132	-0.601602	-0.321335	UBE2O														chr17-67701001-67701494	0.551742	0.266671	0.147133	HELZ								chr17-50610196-50610775	0.502217
chr2-162475370-162476181	0.77193297	0.49233	0.380046	GCA		chr12-108690951-108692772	0.627925	-0.356166	-0.223646	ISCU		chr16-68328043-68328987	0.752304	0.524712	0.394743	SLC7A6OS		chr5-150506790-150507393	0.63218	-0.50753	-0.32085	RBM22														chr11-117867838-117868348	0.626329	0.233792	0.146431	FXYD2								chr1-190578049-190578818	0.463334
chr9-123522087-123522652	0.55318088	0.686353	0.379677	LHX2		chr12-122088808-122089748	0.531446	-0.420529	-0.223488	ORAI1		chr14-75401101-75401759	0.690995	0.571072	0.394608	JDP2		chr18-50760636-50761041	0.553246	-0.579824	-0.320785	SMAD4														chr7-108454171-108456683	0.559466	0.261548	0.146327	NRCAM								chr2-149884743-149885946	0.434644
chr12-123261188-123261960	0.55778021	0.680025	0.379304	VPS37B		chrX-13369269-13370176	0.526404	-0.423847	-0.223115	TMSB4X		chr12-124792783-124793411	0.690338	0.570507	0.393842	NCOR2		chr17-4477181-4477759	0.696677	-0.459759	-0.320304	ARRB2														chr22-19868646-19869511	0.548268	0.26606	0.145872	LINC00895								chr4-164081488-164082405	0.449814
chr2-178512070-178512864	0.61485887	0.616234	0.378897	OSBPL6		chr12-120413621-120414556	0.569114	-0.391472	-0.222792	RNF10		chr16-19548696-19549116	0.519682	0.757748	0.393788	CLEC19A		chr17-73536797-73537642	0.664688	-0.481309	-0.31992	FAM104A														chr11-17528934-17530291	0.695156	0.209559	0.145676	ABCC8								chr20-35248651-35249462	0.634832
chr2-98253222-98254093	0.54565859	0.694368	0.378888	VWA3B		chr12-41335943-41336549	0.7449	-0.298973	-0.222705	PDZRN4		chr18-59650240-59650771	0.650117	0.605601	0.393711	RAX		chr3-186425794-186426780	0.578283	-0.553033	-0.319809	ETV5														chr1-179296232-179296628	0.686274	0.210832	0.144688	ANGPTL1								chr22-26302366-26303176	0.433426
chr3-136801766-136803053	0.62749793	0.603781	0.378871	NCK1		chr5-142063197-142064860	0.672125	-0.330685	-0.222262	PCDH12		chr4-184937067-184938005	0.533957	0.737309	0.393691	SNX25		chr15-44340099-44340751	0.58814	-0.543612	-0.31972	CASC4														chr1-150181670-150182785	0.60661	0.237872	0.144295	VPS45								chr11-123211228-123211837	0.552933
chr9-123776526-123777495	0.55147582	0.686353	0.378507	LHX2		chr19-6241154-6242258	0.537289	-0.413035	-0.22192	TRIP10		chr9-68806500-68807255	0.652476	0.603305	0.393642	PGM5		chr15-90016556-90017031	0.543135	-0.588152	-0.319446	NGRN														chr16-1545166-1546139	0.546423	0.26389	0.144195	NUBP2								chr11-115112457-115113091	0.434659
chr4-17687135-17688673	0.6759687	0.559025	0.377883	FAM184B		chr18-48185792-48187203	0.71671	-0.309395	-0.221747	CTIF		chr21-34365792-34366068	0.52809	0.745284	0.393577	SLC5A3		chr19-38605708-38606505	0.766269	-0.416596	-0.319225	FBXO27														chr8-142471776-142473262	0.539265	0.266665	0.143803	ARC								chr17-42252606-42253486	0.422979
chr18-21693066-21693890	0.62843238	0.600989	0.377681	ABHD3		chr10-29057686-29058670	0.609765	-0.362983	-0.221334	BAMBI		chr21-34686884-34687662	0.684304	0.575031	0.393496	CLIC6		chr1-1426779-1427276	0.505301	-0.631642	-0.31917	GNB1														chr20-61369959-61371335	0.532101	0.269146	0.143213	CDH4								chr2-149199827-149200569	0.44333
chr1-60903321-60904820	0.77480571	0.486821	0.377192	NFIA-AS1		chr22-30946747-30948088	0.645489	-0.341369	-0.22035	OSBP2		chr3-58518163-58518548	0.596311	0.658767	0.39283	ACOX2		chr2-9029540-9030244	0.546291	-0.583025	-0.318501	ITGB1BP1														chr15-89389252-89390459	0.556964	0.256603	0.142918	FANCI								chr3-28148833-28149039	0.567657
chr10-125104209-125105067	0.57755742	0.652961	0.377123	CTBP2		chr20-46364920-46365852	0.820208	-0.268486	-0.220215	SPATA25		chr6-46263620-46264784	0.598015	0.655366	0.391918	RCAN2		chr22-20207892-20208350	0.656178	-0.48526	-0.318417	DGCR8														chr19-43737871-43739140	0.502549	0.284056	0.142752	PLAUR								chr3-8863706-8864794	0.698536
chr9-28024265-28025836	0.61839346	0.608673	0.376399	MOB3B		chr16-81326560-81327802	0.73368	-0.300115	-0.220188	BCO1		chr5-112342235-112342877	0.657069	0.59592	0.391561	EPB41L4A		chr10-5667106-5667463	0.602562	-0.528395	-0.31839	PFKFB3														chr5-94323441-94324474	0.62287	0.225922	0.14072	FAM172A								chr3-34014207-34014451	0.481802
chr5-122353509-122354600	0.52169418	0.721194	0.376243	SNCAIP		chr15-69557059-69558123	0.596246	-0.368626	-0.219792	RPLP1		chr1-42740014-42741500	0.722706	0.541629	0.391439	CLDN19		chr1-44669382-44669658	0.557051	-0.571474	-0.31834	PLK3														chr10-24865369-24867542	0.597053	0.235336	0.140508	ENKUR								chr13-48623769-48624270	0.557709
chr6-53837609-53838779	0.64198807	0.585964	0.376182	LRRC1		chr1-154485509-154486642	0.586521	-0.374271	-0.219518	RAB13		chr5-134127407-134128324	0.623677	0.626693	0.390854	JADE2		chr17-50501694-50502595	0.60754	-0.523928	-0.318307	RSAD1														chr5-72182725-72183601	0.61573	0.227174	0.139878	MRPS27								chr1-226134763-226135949	0.441643
chr12-19915141-19916417	0.60888412	0.617614	0.376055	PDE3A		chr17-45092659-45093937	0.722446	-0.303568	-0.219312	HEXIM2		chr12-64779529-64782136	0.690313	0.565739	0.390537	MSRB3		chr12-52964746-52965630	0.508044	-0.625801	-0.317935	C12orf10														chr11-129446672-129448009	0.613331	0.227539	0.139557	BARX2								chr1-176857497-176858880	0.474874
chr6-122832298-122833541	0.69000424	0.544889	0.375975	CLVS2		chr2-23242819-23243695	0.734642	-0.298311	-0.219151	KLHL29		chr1-42745873-42746119	0.656389	0.594326	0.390109	SLC2A1-AS1		chr15-90016556-90017031	0.543135	-0.585257	-0.317874	AP3S2														chr8-142608657-142609492	0.520802	0.266665	0.13888	ARC								chr1-46599041-46599314	0.491304
chr11-30579289-30579810	0.59429536	0.632335	0.375794	MPPED2		chr19-42351905-42353192	0.699777	-0.312984	-0.219019	RABAC1		chr12-6839867-6841087	0.731283	0.532732	0.389578	P3H3		chr19-46288788-46289572	0.736031	-0.431828	-0.317839	DACT3														chr15-89389252-89390459	0.556964	0.249253	0.138825	TICRR								chr2-231682865-231683591	0.605237
chr9-115039236-115040522	0.68478218	0.54786	0.375165	DEC1		chr10-101839358-101841423	0.63279	-0.345573	-0.218675	PPRC1		chr16-77763137-77763531	0.578585	0.673321	0.389573	VAT1L		chr3-184003546-184003992	0.679286	-0.467545	-0.317597	KLHL24														chr2-20549274-20550184	0.609386	0.22623	0.137861	AC012065.4								chr8-63451771-63452387	0.586646
chr14-30214021-30215381	0.53771844	0.696476	0.374508	PRKD1		chr3-45582429-45583782	0.650685	-0.335944	-0.218593	SLC6A20		chr11-117044990-117045704	0.778403	0.500223	0.389375	SIK3		chr1-42740014-42741500	0.722706	-0.439038	-0.317295	C1orf50														chr15-89389252-89390459	0.556964	0.247294	0.137734	MIR9-3HG								chr1-41341636-41342461	0.44065
chr17-45092659-45093937	0.72244583	0.518323	0.37446	GFAP		chr12-65015555-65016390	0.678214	-0.321632	-0.218135	WIF1		chr1-63980737-63981201	0.610052	0.637969	0.389195	CACHD1		chr3-186236177-186236842	0.573654	-0.553033	-0.31725	ETV5														chr3-124236045-124237066	0.593852	0.231601	0.137537	UMPS								chr8-132364952-132365480	0.418906
chr9-105044161-105045927	0.63952664	0.584873	0.374042	FSD1L		chr3-56727886-56728771	0.582183	-0.374363	-0.217948	IL17RD		chr18-22841655-22842259	0.724715	0.536364	0.388711	RBBP8		chr6-42694967-42695559	0.669041	-0.473919	-0.317071	RPL7L1														chr16-81693185-81693761	0.592881	0.231628	0.137328	PLCG2								chr2-48196047-48196659	0.63242
chr12-13727222-13728300	0.70538228	0.530182	0.373981	GRIN2B		chr10-117094785-117095359	0.581653	-0.374583	-0.217877	SHTN1		chr6-43149070-43150660	0.759165	0.511963	0.388664	GTPBP2		chr1-78250953-78251495	0.581154	-0.545559	-0.317054	IFI44L														chr15-75016933-75017780	0.625069	0.218852	0.136798	PPCDC								chr18-57695999-57696687	0.531563
chr7-43646546-43648947	0.67453005	0.554093	0.373752	STK17A		chr3-141794887-141795861	0.560801	-0.387661	-0.217401	ZBTB38		chr1-43036027-43036848	0.6538	0.594326	0.38857	SLC2A1-AS1		chr12-104222846-104223310	0.64347	-0.492722	-0.317052	C12orf73														chr20-5297986-5299111	0.564268	0.242422	0.136791	CDS2								chr7-3027234-3028933	0.50329
chr15-89360267-89360799	0.58615332	0.63762	0.373743	RHCG		chr17-65207506-65209340	0.721542	-0.300665	-0.216943	AXIN2		chr21-33939285-33939621	0.548352	0.708222	0.388355	MRPS6		chr14-30362092-30363382	0.670296	-0.473	-0.31705	PRKD1														chr3-196178689-196180171	0.566141	0.241566	0.13676	TFRC								chr8-144484162-144484518	0.400689
chrX-54498908-54499271	0.54195795	0.688978	0.373397	FAM120C		chr14-105340827-105341564	0.621504	-0.348996	-0.216902	CRIP1		chr6-147528473-147528837	0.525021	0.739362	0.388181	SAMD5		chr12-56596897-56597369	0.576802	-0.549469	-0.316935	ZC3H10														chr6-41638156-41640607	0.547396	0.248888	0.136241	FRS3								chr22-17379760-17381014	0.624756
chr12-20526935-20528480	0.60391437	0.617614	0.372986	PDE3A		chr14-58606589-58608016	0.604084	-0.358415	-0.216513	LINC01500		chr9-573626-574387	0.725607	0.534968	0.388177	DMRT3		chr7-108641647-108642548	0.535162	-0.591851	-0.316736	NRCAM														chr1-203152295-203153988	0.660356	0.203787	0.134572	MYOG								chr6-41560174-41561205	0.629515
chr13-106512875-106513942	0.66906215	0.557299	0.372868	EFNB2		chrX-149345873-149346952	0.566752	-0.381138	-0.216011	TMEM185A		chr8-91275448-91275977	0.530871	0.730646	0.387879	NECAB1		chr19-47848564-47849408	0.741797	-0.426829	-0.316621	ZNF114														chr2-9967023-9967798	0.527168	0.254352	0.134086	YWHAQ								chr12-76810515-76811275	0.444919
chr17-21090834-21091406	0.61935343	0.601422	0.372493	DHRS7B		chr12-108637714-108638818	0.543438	-0.397054	-0.215774	CMKLR1		chr6-147441646-147442324	0.524507	0.739362	0.3878	SAMD5		chr10-103123169-103123906	0.693644	-0.456352	-0.316546	PDCD11														chr5-37869866-37870813	0.600263	0.223168	0.133959	GDNF								chr15-88141402-88141797	0.403692
chr2-240154650-240155915	0.84265675	0.441319	0.37188	RNPEPL1		chr16-81136188-81137299	0.619903	-0.348072	-0.215771	C16orf46		chr10-23861240-23861581	0.521994	0.742325	0.387489	KIAA1217		chr7-55546678-55547445	0.522297	-0.606031	-0.316528	MRPS17														chr12-50101534-50102786	0.540124	0.24456	0.132093	AQP2								chr17-78600241-78600773	0.404409
chr14-56023127-56024186	0.7569748	0.491158	0.371794	PELI2		chr3-49518985-49519793	0.511812	-0.420508	-0.215221	KLHDC8B		chr6-120954116-120954481	0.57079	0.678686	0.387387	GJA1		chr7-73742766-73743589	0.784046	-0.403679	-0.316503	BCL7B														chr8-23922301-23923338	0.540593	0.244197	0.132011	ADAMDEC1								chr7-17094623-17095484	0.49755
chr3-146279586-146280257	0.63015263	0.589639	0.371562	PLSCR1		chr6-166912927-166913512	0.60905	-0.3532	-0.215116	RNASET2		chr15-67926512-67926923	0.537457	0.720379	0.387173	CALML4		chrX-68876790-68877005	0.715978	-0.442033	-0.316486	PJA1														chr10-121216342-121217224	0.542483	0.240823	0.130642	LINC01153								chr1-8577956-8578806	0.554387
chr6-40290460-40291411	0.71857095	0.517	0.371501	DAAM2		chr17-11736278-11737478	0.707749	-0.303909	-0.215091	DNAH9		chr10-93790278-93791438	0.643682	0.601113	0.386926	LGI1		chr14-74525142-74525640	0.607803	-0.520432	-0.31632	ISCA2														chr1-156429246-156431319	0.649577	0.20078	0.130422	TMEM79								chr5-64212938-64214449	0.557449
chr18-58100997-58102245	0.66539479	0.558187	0.371415	NEDD4L		chr1-84781813-84782720	0.585852	-0.366585	-0.214765	MCOLN3		chr17-75481260-75481936	0.546474	0.707993	0.3869	KCTD2		chr3-112283341-112283753	0.549977	-0.575112	-0.316298	ABHD10														chr6-41670895-41671817	0.519693	0.248888	0.129346	FRS3								chr8-65238207-65239263	0.403749
chr13-106467808-106469197	0.66641064	0.557299	0.37139	EFNB2		chr15-89360267-89360799	0.586153	-0.366387	-0.214759	RLBP1		chr21-34536037-34536752	0.518699	0.745284	0.386577	SLC5A3		chr19-40603251-40604289	0.559166	-0.564748	-0.315787	SNRPA														chr16-68923237-68924023	0.570549	0.225101	0.128431	TANGO6								chr1-180948163-180949303	0.541907
chr17-72560231-72561288	0.51128356	0.726212	0.3713	SOX9-AS1		chr5-151818313-151819408	0.61903	-0.346701	-0.214618	ATOX1		chr1-111967395-111968244	0.681746	0.566762	0.386388	WNT2B		chr17-44595135-44595760	0.634872	-0.497052	-0.315565	GFAP														chr1-109863704-109865448	0.592458	0.216169	0.128071	CSF1								chr13-106348880-106350484	0.486551
chr7-4650168-4651601	0.70050401	0.529667	0.371034	MMD2		chr5-169457860-169458580	0.548791	-0.390898	-0.214522	SLIT3		chr15-74574578-74575630	0.519152	0.743932	0.386213	CCDC33		chr11-120974167-120975267	0.593839	-0.530803	-0.315211	SORL1														chr9-34419461-34420484	0.609694	0.207832	0.126714	NUDT2								chr1-151727885-151728999	0.51539
chr11-115716574-115717489	0.63846802	0.58067	0.370739	AP000462.1		chr1-156399858-156402948	0.751416	-0.285178	-0.214287	INSRR		chr12-6839867-6841087	0.731283	0.527493	0.385747	CD4		chr3-15330968-15331280	0.527202	-0.597774	-0.315148	RBSN														chr15-89398817-89400848	0.510883	0.247294	0.126339	MIR9-3HG								chr1-20430903-20431554	0.582114
chr14-71235639-71236972	0.65379115	0.566263	0.370218	PCNX1		chr10-93990946-93992258	0.723464	-0.295286	-0.213629	LGI1		chr2-159226782-159227359	0.65577	0.588186	0.385715	TANC1		chr2-198040565-198041166	0.558643	-0.562242	-0.314093	RFTN2														chr17-309797-310570	0.597338	0.21139	0.126271	MRM3								chr2-223952088-223952628	0.595831
chr6-111750768-111751465	0.52131461	0.710009	0.370138	REV3L		chr2-28670454-28671596	0.578652	-0.368267	-0.213098	CLIP4		chr3-74839261-74840021	0.588588	0.654838	0.38543	CNTN3		chr5-150529251-150529932	0.618171	-0.50753	-0.31374	RBM22														chr11-67700177-67701350	0.569478	0.220615	0.125635	CLCF1								chr1-69245975-69247026	0.594384
chr2-109345548-109346725	0.64336867	0.574534	0.369637	SH3RF3		chr4-185870038-185870756	0.553165	-0.384149	-0.212498	FAM149A		chr13-33053041-33053945	0.620465	0.621118	0.385381	STARD13		chr1-42740014-42741500	0.722706	-0.434013	-0.313664	YBX1														chr1-109863704-109865448	0.592458	0.210695	0.124828	PSMA5								chr20-53735999-53736376	0.434148
chr9-27353370-27354433	0.66998145	0.551061	0.369201	C9orf72		chr5-139981801-139983169	0.549066	-0.385874	-0.21187	CXXC5		chr15-74665411-74665865	0.517937	0.743932	0.38531	CCDC33		chr1-155392695-155393445	0.67244	-0.466184	-0.313481	SYT11														chr15-89389252-89390459	0.556964	0.223172	0.124299	HAPLN3								chr11-107712814-107713421	0.488548
chr1-176958417-176959982	0.7165962	0.514885	0.368965	PAPPA2		chr7-130421029-130422058	0.63857	-0.331638	-0.211774	CPA2		chr12-64608924-64611346	0.554115	0.694903	0.385057	TBC1D30		chr17-49022054-49022764	0.576612	-0.543625	-0.313461	HOXB2														chr17-29037770-29038904	0.56294	0.214676	0.120849	NEK8								chr1-53477796-53478771	0.480006
chr18-58452425-58453077	0.63907865	0.57684	0.368646	ZNF532		chr12-2902023-2902857	0.567207	-0.372722	-0.211411	TEAD4		chr12-68620721-68621280	0.518705	0.740984	0.384352	MDM1		chr20-50731985-50732657	0.725388	-0.432003	-0.31337	KCNG1														chr2-6325238-6326127	0.505922	0.238523	0.120674	LINC01247								chr10-116244927-116245520	0.626501
chr14-51006355-51007566	0.7320165	0.503555	0.368611	TMX1		chr1-119941301-119941797	0.599653	-0.35248	-0.211366	SEC22B		chr6-44002031-44003252	0.750733	0.511963	0.384347	GTPBP2		chr8-18626495-18627551	0.655191	-0.477961	-0.313156	PSD3														chr1-156412472-156414220	0.600263	0.20078	0.120521	TMEM79								chr12-3950768-3951502	0.418895
chr16-56231928-56232750	0.51867258	0.709296	0.367893	MT3		chr9-72454525-72455797	0.764325	-0.276145	-0.211065	GDA		chr7-39415380-39415796	0.629053	0.610637	0.384123	VPS41		chr19-58444914-58445445	0.63573	-0.492329	-0.312988	ZNF497														chr10-26291466-26292500	0.595415	0.202185	0.120384	PDSS1								chr16-21089007-21089252	0.456117
chr19-20134806-20135492	0.59211117	0.620344	0.367313	ZNF93		chr1-23356062-23357554	0.653191	-0.323003	-0.210982	ID3		chr4-26412464-26413249	0.57134	0.672173	0.384039	STIM2		chr1-203086009-203086321	0.559694	-0.557959	-0.312287	BTG2														chr1-2238676-2239487	0.557178	0.215707	0.120187	PEX10								chr12-108667193-108667427	0.486226
chr20-20497949-20499109	0.72445389	0.50684	0.367182	RALGAPA2		chrX-54498908-54499271	0.541958	-0.388991	-0.210817	TSR2		chr3-130932961-130934043	0.543965	0.70495	0.383469	ATP2C1		chr5-143032042-143032694	0.624939	-0.49906	-0.311882	ARHGAP26														chr6-43979895-43980678	0.584908	0.205382	0.12013	POLH								chr2-96909327-96909746	0.537164
chr9-27497696-27498741	0.75213426	0.488041	0.367072	EQTN		chr7-130227682-130229450	0.680007	-0.309693	-0.210594	CEP41		chr3-57109726-57111190	0.817119	0.469183	0.383379	IL17RD		chr5-64502125-64502621	0.507248	-0.614786	-0.311849	RNF180														chr19-15303597-15304792	0.533819	0.222613	0.118835	AKAP8L								chr2-149169803-149170444	0.476522
chr9-14303159-14304579	0.58000617	0.632791	0.367022	NFIB		chr3-113263920-113265678	0.516227	-0.4074	-0.210311	SIDT1		chr10-93707088-93707305	0.636679	0.601113	0.382717	LGI1		chr2-109541696-109542102	0.573145	-0.544073	-0.311833	SOWAHC														chr4-24165509-24166206	0.51457	0.22863	0.117646	DHX15								chr13-26725240-26725472	0.438758
chr5-93421102-93422402	0.67149263	0.546393	0.366899	POU5F2		chr2-166125286-166126461	0.717791	-0.292743	-0.210128	GALNT3		chr6-33443655-33444419	0.713521	0.536208	0.382596	HSD17B8		chr6-33443655-33444419	0.713521	-0.437014	-0.311819	VPS52														chr2-23549549-23550976	0.517994	0.226405	0.117276	MFSD2B								chr3-45453902-45455019	0.58849
chr2-190159002-190159919	0.64025738	0.572803	0.366741	MSTN		chr3-113263920-113265678	0.516227	-0.406965	-0.210087	USF3		chr9-114785941-114786630	0.820596	0.466174	0.38254	AKNA		chr7-3164119-3164938	0.662363	-0.470556	-0.311679	AMZ1														chr2-119722528-119724036	0.56846	0.205281	0.116694	PTPN4								chr8-108849921-108850682	0.654101
chr11-35918312-35919709	0.75575767	0.484559	0.366209	PRR5L		chr1-112678101-112678460	0.521602	-0.402642	-0.210019	WNT2B		chr8-69458692-69459033	0.53562	0.713494	0.382162	SULF1		chr1-229131291-229131910	0.609777	-0.510724	-0.311428	URB2														chr11-113590811-113591598	0.534887	0.216146	0.115614	USP28								chr16-85696888-85697105	0.41752
chr1-156388207-156388845	0.61388818	0.59607	0.36592	BCAN		chr14-99592647-99593300	0.659855	-0.31792	-0.209781	CCDC85C		chr21-38902974-38904142	0.629553	0.606866	0.382055	ETS2		chrX-23286988-23287778	0.557107	-0.559002	-0.311424	SAT1														chr1-156390345-156391471	0.572567	0.20078	0.11496	TMEM79								chr20-33604331-33605339	0.473138
chr11-34631277-34632968	0.55131189	0.66363	0.365867	ABTB2		chr2-33334961-33335922	0.560053	-0.374373	-0.209669	RASGRP3		chr1-42745873-42746119	0.656389	0.582001	0.382019	CCDC30		chr17-48802094-48802528	0.572689	-0.543625	-0.311328	HOXB2														chr5-43191600-43194392	0.526747	0.206064	0.108544	NIM1K								chr2-29734001-29734263	0.539971
chr1-164800929-164802500	0.60419721	0.605313	0.365728	PBX1		chr11-35918312-35919709	0.755758	-0.277371	-0.209626	PAMR1		chr17-75524743-75526479	0.605126	0.631181	0.381944	LLGL2		chr1-10679471-10679862	0.529759	-0.587563	-0.311266	KIF1B														chr1-156247674-156248425	0.508517	0.20078	0.1021	TMEM79								chr3-115698954-115699921	0.461063
chr10-78176456-78178131	0.82317002	0.443997	0.365485	DLG5		chr19-44344928-44346827	0.684384	-0.306097	-0.209488	ZNF224		chr15-100230595-100231727	0.721652	0.529251	0.381935	SPATA41		chr11-122950716-122952745	0.598447	-0.520095	-0.31125	UBASH3B																										chr9-38213796-38214904	0.59713
chr13-95099718-95101361	0.56066846	0.651385	0.365211	LINC00391		chr1-3215558-3215961	0.583734	-0.358843	-0.209469	TPRG1L		chr19-40603251-40604289	0.559166	0.682807	0.381802	AKT2		chr10-33034713-33035471	0.611441	-0.508662	-0.311016	NRP1																										chr4-6367338-6368012	0.549117
chr4-169039187-169039698	0.51089235	0.714564	0.365065	SH3RF1		chr8-125253934-125255275	0.522289	-0.400609	-0.209234	TRIB1		chr2-21328089-21328504	0.629064	0.606832	0.381736	AC018742.1		chr2-117726002-117727008	0.637711	-0.487611	-0.310955	INSIG2																										chr1-198298542-198298993	0.506799
chr12-97074913-97076568	0.59369005	0.614505	0.364825	NEDD1		chr8-38488309-38489011	0.736347	-0.284054	-0.209162	C8orf86		chr15-40991305-40991710	0.578323	0.660045	0.381719	GCHFR		chr17-9814129-9814756	0.656512	-0.473009	-0.310536	STX8																										chr6-41670895-41671817	0.583215
chr6-111685472-111687001	0.51360474	0.710009	0.364664	REV3L		chr2-218015191-218016609	0.815112	-0.256065	-0.208722	CTDSP1		chr3-73404202-73405093	0.660303	0.57805	0.381688	PDZRN3		chr11-117044990-117045704	0.778403	-0.398293	-0.310032	BUD13																										chr17-72915478-72916173	0.542698
chr1-109088956-109089633	0.53003201	0.687698	0.364502	PSRC1		chr9-34501754-34503225	0.750211	-0.277746	-0.208368	DCTN3		chr21-34671189-34672035	0.663624	0.575031	0.381605	CLIC6		chr2-236735389-236736233	0.560095	-0.553462	-0.309991	COPS8																										chr1-25754487-25754998	0.413052
chr22-46106742-46107668	0.62814104	0.580096	0.364382	ATXN10		chr18-35165723-35166167	0.529243	-0.393652	-0.208337	INO80C		chr19-1372952-1374149	0.658061	0.579774	0.381527	ABCA7		chr3-9669777-9670493	0.77313	-0.400813	-0.309881	CAMK1																										chr15-26521119-26522297	0.467763
chr7-55774084-55775373	0.59333028	0.613653	0.364099	VOPP1		chr5-169144806-169145312	0.532054	-0.390898	-0.207979	SLIT3		chr7-74569034-74569788	0.508053	0.750936	0.381516	GTF2IRD1		chr9-128723598-128724505	0.653502	-0.472449	-0.308746	LRRC8A																										chr3-150931601-150932275	0.503127
chr9-6723387-6724361	0.55577982	0.655063	0.364071	GLDC		chr12-6924098-6926174	0.555312	-0.374462	-0.207943	TAPBPL		chr7-74044531-74045209	0.507763	0.750936	0.381298	GTF2IRD1		chr11-72705867-72706346	0.668588	-0.461732	-0.308709	CLPB																										chr1-150798243-150799387	0.569153
chr2-104834425-104834807	0.59975725	0.606998	0.364051	LINC01159		chr2-222733547-222734935	0.67253	-0.308282	-0.207329	SGPP2		chr1-211741753-211742414	0.603665	0.631529	0.381232	LPGAT1		chr20-57243505-57244953	0.543052	-0.568402	-0.308672	RAE1																										chr1-25754487-25754998	0.413052
chr11-35439811-35440652	0.50473494	0.720975	0.363901	SLC1A2		chr17-28967557-28968831	0.55649	-0.371925	-0.206973	UNC119		chr5-145837760-145838550	0.739589	0.515445	0.381218	SH3RF2		chr9-137194318-137194787	0.554687	-0.555795	-0.308292	TMEM203																										chr2-149199827-149200569	0.44333
chr12-24080866-24082250	0.52346931	0.694398	0.363496	SOX5		chr2-221895424-221897082	0.586395	-0.352943	-0.206964	EPHA4		chr16-19393357-19394110	0.66363	0.574221	0.38107	SYT17		chr12-49578537-49579056	0.578167	-0.53301	-0.308169	TUBA1A																										chr12-76957195-76957637	0.404283
chr10-24375217-24376110	0.52756081	0.68885	0.36341	ARHGAP21		chr11-19474812-19475775	0.673013	-0.306345	-0.206174	CSRP3		chr8-94739635-94740199	0.690412	0.551548	0.380795	FSBP		chr5-146307591-146308193	0.593061	-0.519541	-0.30812	PLAC8L1																										chr8-129697018-129698135	0.446151
chr12-12520730-12521564	0.80885536	0.449233	0.363365	BCL2L14		chr6-11213850-11215239	0.656042	-0.3142	-0.206129	TMEM14C		chr2-42060571-42061515	0.706918	0.538325	0.380552	KCNG3		chr19-10946874-10947637	0.768953	-0.400147	-0.307694	SWSAP1																										chr1-48920555-48921238	0.415507
chr11-46976598-46978230	0.68542785	0.529328	0.362816	DDB2		chr11-78099700-78101363	0.65218	-0.315671	-0.205874	NARS2		chr15-72583972-72584437	0.730866	0.520622	0.380505	PKM		chr3-66362411-66363343	0.5601	-0.549251	-0.307635	SLC25A26																										chr2-148601242-148602032	0.439897
chr22-25923600-25924650	0.64463143	0.56278	0.362786	SEZ6L		chr15-93302005-93302898	0.707104	-0.290869	-0.205674	FAM174B		chr10-121680693-121682361	0.599306	0.634687	0.380372	ATE1		chr7-151059296-151061175	0.693008	-0.443292	-0.307205	FASTK																										chr15-37055609-37057497	0.444203
chr17-45092659-45093937	0.72244583	0.501984	0.362657	KIF18B		chr3-133374604-133375972	0.595501	-0.345201	-0.205567	CDV3		chr9-573626-574387	0.725607	0.52391	0.380153	KANK1		chr5-135149853-135151012	0.625476	-0.491097	-0.307169	DDX46																										chr9-90523810-90524422	0.514083
chr11-46976598-46978230	0.68542785	0.528738	0.362412	LRP4		chr1-2530045-2530665	0.687926	-0.298146	-0.205103	TNFRSF14		chr1-61853416-61854363	0.580886	0.653249	0.379463	PATJ		chr18-50666216-50667017	0.529669	-0.579824	-0.307115	SMAD4																										chr19-35056376-35056698	0.442562
chr14-55101986-55103520	0.64752559	0.559547	0.362321	SOCS4		chr4-157501739-157503024	0.613298	-0.334322	-0.205039	GLRB		chr14-92376522-92376780	0.508446	0.745861	0.37923	LGMN		chr1-27010743-27011346	0.569976	-0.53879	-0.307098	ZDHHC18																										chr2-178804064-178804593	0.40919
chrX-136754454-136755404	0.59667569	0.606926	0.362138	ARHGEF6		chr8-55892512-55893929	0.581867	-0.352036	-0.204838	RPS20		chr12-69662765-69663178	0.536079	0.707252	0.379143	MYRFL		chr12-20189350-20190135	0.504268	-0.608864	-0.307031	PDE3A																										chr8-78461601-78462275	0.408717
chr2-26001442-26002709	0.68747996	0.525901	0.361546	GAREM2		chr7-127948906-127950473	0.700423	-0.292433	-0.204827	IMPDH1		chr20-50738449-50739091	0.512552	0.739319	0.37894	PARD6B		chr6-8632853-8634093	0.687345	-0.445819	-0.306431	HULC																										chr1-228490435-228490935	0.572802
chr22-26267578-26268253	0.64200573	0.56278	0.361308	SEZ6L		chr16-1681044-1681267	0.51178	-0.399866	-0.204644	SLC9A3R2		chr16-19227152-19228303	0.659775	0.574221	0.378856	SYT17		chr19-38605708-38606505	0.766269	-0.399892	-0.306425	KCNK6																										chr1-190578049-190578818	0.463334
chr18-13135945-13137274	0.51454954	0.702092	0.361261	CEP192		chr6-132445929-132446924	0.778681	-0.261924	-0.203955	RPS12		chr20-50817798-50818754	0.512372	0.739319	0.378806	PARD6B		chr2-218374849-218375651	0.578239	-0.52964	-0.306259	PLCD4																										chr9-113618612-113619266	0.5011
chr9-3862288-3864215	0.70585029	0.511801	0.361255	RFX3		chr17-77941843-77942822	0.579489	-0.351826	-0.203879	TNRC6C		chr16-4947986-4948336	0.662054	0.572166	0.378805	PPL		chr15-44340099-44340751	0.58814	-0.519802	-0.305716	FRMD5																										chr15-89490275-89491081	0.503809
chr15-45371533-45372763	0.7906285	0.456537	0.360951	SPATA5L1		chr3-23991084-23992655	0.637456	-0.319756	-0.203831	RPL15		chr12-3149614-3150356	0.596072	0.635492	0.378799	TSPAN9		chr1-31364452-31365256	0.580193	-0.526678	-0.305575	ZCCHC17																										chr14-30214021-30215381	0.530483
chr6-98365755-98367078	0.54173053	0.665534	0.36054	POU3F2		chr6-112033555-112034412	0.601068	-0.339073	-0.203806	RFPL4B		chr15-74486849-74487245	0.509015	0.743932	0.378672	CCDC33		chr8-22318464-22319241	0.619333	-0.492971	-0.305313	BIN3																										chr2-201108321-201108731	0.532569
chr12-4044767-4046811	0.68561802	0.525787	0.360489	RAD51AP1		chr11-14542180-14542686	0.567462	-0.358284	-0.203312	CALCB		chr21-33858421-33859239	0.508008	0.745284	0.37861	SLC5A3		chr15-74565410-74566032	0.659953	-0.461372	-0.304484	CSK																										chr20-3275885-3276890	0.41345
chr6-98633568-98634333	0.54158905	0.665534	0.360446	POU3F2		chr9-98551533-98553045	0.592347	-0.34302	-0.203187	TBC1D2		chr2-218374849-218375651	0.578239	0.654166	0.378264	CYP27A1		chr6-10302243-10302811	0.522094	-0.583122	-0.304444	PAK1IP1																										chr17-4527069-4527907	0.415681
chr11-112513988-112514699	0.61533688	0.584731	0.359807	NCAM1		chr15-64635351-64636816	0.603524	-0.336347	-0.202993	PPIB		chr15-67077686-67078162	0.556066	0.680223	0.378249	SMAD6		chr1-201941406-201941981	0.542474	-0.561046	-0.304353	PHLDA3																										chr9-98590052-98590496	0.483603
chr12-77318444-77319624	0.61998454	0.579607	0.359348	NAV3		chr4-38286818-38288076	0.727074	-0.27838	-0.202403	KLF3		chr1-26833592-26834367	0.67707	0.558353	0.378044	WDTC1		chr19-51046755-51047451	0.582735	-0.521726	-0.304028	CTU1																										chr17-19497724-19497972	0.441047
chr3-45666622-45668361	0.57000325	0.630112	0.359166	LARS2		chr10-14348301-14349483	0.702251	-0.28802	-0.202263	HSPA14		chr14-23358139-23358755	0.675787	0.559048	0.377797	AP1G2		chr11-109490960-109491523	0.606787	-0.500912	-0.303947	C11orf87																										chr3-45436969-45437722	0.551093
chr2-147373582-147374882	0.57756262	0.62167	0.359054	ACVR2A		chr22-26272792-26273721	0.751969	-0.268209	-0.201684	SRRD		chr12-44618983-44619668	0.627303	0.602048	0.377667	NELL2		chr5-127425005-127425398	0.549154	-0.553183	-0.303783	MARCH3																										chr1-176552399-176553663	0.402657
chr2-173019695-173020782	0.56956777	0.629852	0.358744	CDCA7		chr1-2530045-2530665	0.687926	-0.292779	-0.20141	FAAP20		chr17-19578177-19578948	0.738561	0.511284	0.377614	AC007952.4		chr3-57109726-57111190	0.817119	-0.371533	-0.303587	APPL1																										chr1-150798243-150799387	0.569153
chr18-44996887-44998206	0.5654914	0.634347	0.358718	SLC14A2		chr11-57982592-57983691	0.754894	-0.266616	-0.201266	BTBD18		chr3-51961936-51962555	0.741035	0.509514	0.377567	NISCH		chr18-23299876-23300869	0.774229	-0.391905	-0.303424	ANKRD29																										chr11-107712814-107713421	0.488548
chr12-102966218-102966839	0.57181284	0.627114	0.358592	ASCL1		chr9-128575130-128575912	0.591328	-0.339449	-0.200726	PTGES2		chr16-68298665-68300125	0.719535	0.524712	0.377548	SLC7A6OS		chr16-66905308-66906111	0.702341	-0.431525	-0.303077	CMTM3																										chr15-26521119-26522297	0.467763
chr1-155195770-155196630	0.60885563	0.588328	0.358207	KCNN3		chr5-139414490-139415837	0.749807	-0.267154	-0.200314	TMEM173		chr4-44714157-44714919	0.586954	0.640634	0.376023	KCTD8		chr14-75401101-75401759	0.690995	-0.438277	-0.302847	EIF2B2																										chr2-196514988-196515501	0.564296
chr11-115268971-115269691	0.61605065	0.58067	0.357722	AP000462.1		chr10-70462136-70463029	0.590727	-0.339073	-0.200299	PRF1		chr10-116926068-116926946	0.622721	0.603472	0.375795	PDZD8		chr6-68984780-68985187	0.507137	-0.596542	-0.302528	ADGRB3																										chr3-134878596-134879221	0.5667
chr20-56924408-56926109	0.79259236	0.451296	0.357694	RAE1		chr10-70462136-70463029	0.590727	-0.339073	-0.200299	TBATA		chr7-23298075-23299903	0.582192	0.645476	0.375791	GPNMB		chr11-637910-639337	0.694169	-0.435623	-0.302396	TALDO1																										chr2-132788907-132789363	0.480418
chr13-22880401-22881570	0.65622799	0.544049	0.35702	LINC00621		chr16-57965714-57966713	0.644526	-0.310588	-0.200182	DRC7		chr16-68328043-68328987	0.752304	0.499281	0.375611	PLA2G15		chr20-34403032-34403787	0.607682	-0.497518	-0.302333	RALY																										chr20-14313404-14313964	0.508337
chr4-17687135-17688673	0.6759687	0.528079	0.356965	NCAPG		chr16-23298252-23298934	0.583632	-0.342116	-0.19967	HS3ST2		chr2-38862265-38863695	0.570615	0.658076	0.375508	GALM		chr15-58934639-58934894	0.565793	-0.534307	-0.302307	FAM81A																										chr1-245591657-245592280	0.456367
chr13-95127558-95128679	0.54784331	0.651385	0.356857	LINC00391		chr9-99564872-99566050	0.728326	-0.273902	-0.19949	SEC61B		chr2-223836904-223838095	0.540656	0.693734	0.375071	AP1S3		chr19-46288788-46289572	0.736031	-0.410609	-0.302221	MYPOP																										chr11-96178244-96179191	0.600906
chr18-58452425-58453077	0.63907865	0.558187	0.356725	NEDD4L		chr14-90620232-90621086	0.630788	-0.315485	-0.199004	NRDE2		chr1-211359775-211360704	0.510471	0.7344	0.37489	TRAF5		chr16-66905308-66906111	0.702341	-0.430247	-0.30218	CBFB																										chr17-42252606-42253486	0.422979
chr3-182364340-182365665	0.67476352	0.528362	0.356519	ATP11B		chr7-23230245-23231503	0.721168	-0.275894	-0.198966	MALSU1		chr10-5667106-5667463	0.602562	0.621072	0.374234	NET1		chr8-37915544-37916463	0.670215	-0.45059	-0.301992	BRF2																										chr17-73403239-73403570	0.492379
chr14-71235639-71236972	0.65379115	0.544105	0.355731	SIPA1L1		chr22-46437587-46438679	0.652915	-0.304601	-0.198879	CERK		chr10-44913335-44914061	0.809378	0.462335	0.374204	TMEM72		chr4-6150042-6150563	0.585689	-0.515401	-0.301865	EVC																										chr7-153943408-153944235	0.413969
chr11-35918312-35919709	0.75575767	0.470511	0.355593	TRIM44		chr20-46364920-46365852	0.820208	-0.242354	-0.198781	SLC2A10		chr3-64462328-64463038	0.768825	0.48663	0.374133	PRICKLE2		chr7-108010356-108011261	0.667741	-0.452033	-0.301841	LAMB4																										chr2-165462320-165463162	0.482968
chr9-14314049-14317115	0.56171877	0.632791	0.35545	NFIB		chr3-56727886-56728771	0.582183	-0.340515	-0.198242	ERC2		chr21-34365792-34366068	0.52809	0.708222	0.374005	MRPS6		chr3-142629390-142629962	0.567707	-0.531428	-0.301696	TRPC1																										chr17-19410583-19411995	0.419154
chr19-13091249-13092920	0.7115016	0.499386	0.355314	IER2		chr1-28163316-28164199	0.622932	-0.318234	-0.198238	RCC1		chr2-47036148-47036550	0.853183	0.438276	0.373929	TTC7A		chr9-136283141-136284041	0.516138	-0.584135	-0.301494	NOTCH1																										chr2-23645214-23645669	0.412509
chr8-8860054-8860971	0.58560065	0.606729	0.355301	MFHAS1		chr2-26912027-26914380	0.51832	-0.382081	-0.19804	EMILIN1		chr6-33443655-33444419	0.713521	0.523757	0.373712	ZBTB9		chr8-98153191-98154345	0.750414	-0.401699	-0.30144	RPL30																										chr17-19489350-19489992	0.41739
chr6-136956705-136957428	0.60177113	0.590408	0.355291	PEX7		chr17-4827073-4827759	0.684928	-0.288994	-0.19794	KIF1C		chr15-67048103-67048677	0.51243	0.729258	0.373694	SMAD3		chr21-39867166-39867674	0.766144	-0.393293	-0.301319	SH3BGR																										chr2-53544986-53546746	0.455065
chr19-20134806-20135492	0.59211117	0.599517	0.354981	ZNF486		chr1-156399858-156402948	0.751416	-0.263073	-0.197677	PRCC		chr7-801819-802643	0.80113	0.466072	0.373385	PRKAR1B		chr3-45636716-45637247	0.550546	-0.547232	-0.301277	TMEM158																										chr5-74431961-74432574	0.480662
chr1-109088956-109089633	0.53003201	0.669711	0.354968	GPSM2		chr17-57313019-57313708	0.524107	-0.376944	-0.197559	SCPEP1		chr2-21291357-21291845	0.615057	0.606832	0.373236	AC018742.1		chr3-179709053-179709615	0.600447	-0.501611	-0.301191	ZNF639																										chr19-18992796-18993352	0.522793
chr20-41221962-41223444	0.74008836	0.479399	0.354798	CHD6		chr17-68803110-68803917	0.624463	-0.315939	-0.197292	ABCA6		chr15-57205245-57206254	0.610659	0.610188	0.372617	CGNL1		chr2-134341285-134342420	0.575732	-0.522192	-0.300643	TMEM163																										chr3-115380975-115381937	0.401266
chr15-89367343-89367782	0.50042521	0.708962	0.354782	MIR9-3HG		chr6-129992721-129993367	0.514751	-0.382866	-0.19708	SAMD3		chr2-240334325-240334807	0.521642	0.714182	0.372547	AC124861.1		chr19-32668908-32669576	0.521389	-0.57631	-0.300481	FAAP24																										chr11-123231792-123232243	0.432632
chr20-56634527-56635302	0.56960427	0.621734	0.354142	TFAP2C		chr1-173530574-173531641	0.724818	-0.271689	-0.196925	PRDX6		chr14-92380021-92380477	0.640242	0.581707	0.372434	SLC24A4		chr12-104222846-104223310	0.64347	-0.466506	-0.300183	TDG																										chr10-96233584-96234250	0.441614
chr19-13091249-13092920	0.7115016	0.49662	0.353346	NFIX		chr18-21693066-21693890	0.628432	-0.312729	-0.196529	ESCO1		chr10-101529179-101530179	0.512969	0.725776	0.372301	FBXW4		chr5-112342235-112342877	0.657069	-0.455208	-0.299103	APC																										chr11-45048884-45049650	0.520983
chr8-85132771-85133982	0.64554867	0.547089	0.353173	LRRCC1		chr2-221551844-221552662	0.55581	-0.352943	-0.196169	EPHA4		chr3-108228176-108228390	0.58266	0.638944	0.372287	IFT57		chr3-123085504-123085854	0.677887	-0.440673	-0.298727	ADCY5																										chr13-45113865-45114064	0.454961
chr16-57965714-57966713	0.64452576	0.547869	0.353116	MMP15		chr9-128381935-128384130	0.598241	-0.327834	-0.196124	C9orf16		chr15-57381876-57382622	0.737839	0.5045	0.372239	ZNF280D		chr19-2446226-2446627	0.630265	-0.473548	-0.298461	ZNF77																										chr9-38251062-38251800	0.548418
chr8-129627971-129629064	0.77592056	0.45492	0.352982	FAM49B		chr8-60875533-60876090	0.512337	-0.382432	-0.195934	CLVS1		chr11-2703361-2703665	0.619419	0.600918	0.37222	ASCL2		chr18-59270905-59272264	0.604389	-0.493361	-0.298182	SEC11C																										chr10-78059825-78060764	0.412932
chr18-27661240-27662284	0.55989383	0.629636	0.352529	CHST9		chr20-37267327-37268510	0.749936	-0.261118	-0.195822	DSN1		chr2-200050403-200051847	0.593503	0.627115	0.372195	SPATS2L		chr3-122760466-122761366	0.611247	-0.487784	-0.298157	DTX3L																										chr3-107382243-107383208	0.498333
chr11-92783974-92785128	0.80029143	0.440366	0.352421	FAT3		chr19-44344928-44346827	0.684384	-0.285554	-0.195428	NECTIN2		chr19-46288788-46289572	0.736031	0.505677	0.372194	FKRP		chr2-118477040-118477593	0.611065	-0.487611	-0.297962	INSIG2																										chr2-148601242-148602032	0.439897
chr2-163247109-163249118	0.53114987	0.663172	0.352243	KCNH7		chr12-41333462-41334672	0.65352	-0.298973	-0.195385	PDZRN4		chr6-37881237-37881990	0.609762	0.610242	0.372102	ZFAND3		chr1-42740014-42741500	0.722706	-0.412054	-0.297793	ZNF691																										chr10-92377957-92378230	0.515067
chr11-112902280-112903886	0.60194349	0.584731	0.351975	NCAM1		chr3-28684627-28685699	0.602486	-0.323951	-0.195176	AZI2		chr15-31101651-31102722	0.664162	0.559217	0.371411	TRPM1		chr1-229131291-229131910	0.609777	-0.488127	-0.297649	RAB4A																										chr1-245303721-245304108	0.421821
chr18-44742390-44745115	0.55380182	0.634347	0.351302	SLC14A2		chr3-186097407-186098525	0.618531	-0.315462	-0.195123	DGKG		chr15-40798240-40798970	0.562112	0.660045	0.371019	GCHFR		chr5-96254855-96255063	0.540568	-0.55056	-0.297615	ELL2																										chrX-21847167-21847615	0.472599
chr9-123634412-123635057	0.51160141	0.686353	0.351139	LHX2		chr11-11640737-11641901	0.654229	-0.298145	-0.195055	MICAL2		chr7-151059296-151061175	0.693008	0.535191	0.370892	TMEM176B		chr18-45669941-45670583	0.575633	-0.516726	-0.297445	SLC14A2																										chr19-48542966-48543519	0.486602
chr1-226111781-226112448	0.55561364	0.631447	0.350841	ENAH		chr5-169781139-169781799	0.506927	-0.38422	-0.194771	C5orf58		chr2-160582548-160583632	0.589623	0.62801	0.370289	RBMS1		chr1-156492681-156493600	0.767098	-0.387699	-0.297403	MEX3A																										chr16-21089007-21089252	0.456117
chr11-78099700-78101363	0.65217969	0.5377	0.350677	AAMDC		chr6-169239705-169240615	0.635616	-0.306061	-0.194538	PHF10		chr10-93778150-93778851	0.615904	0.601113	0.370228	LGI1		chr17-44595135-44595760	0.634872	-0.468369	-0.297354	HIGD1B																										chr7-112286049-112286976	0.43818
chr3-45666622-45668361	0.57000325	0.614947	0.350522	SACM1L		chr12-108637714-108638818	0.543438	-0.356166	-0.193554	ISCU		chr12-120043030-120043742	0.619095	0.597941	0.370182	BICDL1		chr19-10946874-10947637	0.768953	-0.386528	-0.297222	QTRT1																										chr11-57404980-57405715	0.480435
chr13-94312299-94313389	0.53807157	0.651385	0.350492	LINC00391		chr9-27353370-27354433	0.669981	-0.288868	-0.193537	IFT74		chr1-40798667-40799890	0.569815	0.649571	0.370135	COL9A2		chr12-109820761-109821289	0.577988	-0.514235	-0.297221	GLTP																										chr1-109133021-109134329	0.55087
chr15-89389252-89390459	0.68551937	0.511107	0.350374	HAPLN3		chr8-123284470-123285409	0.555131	-0.348255	-0.193327	DERL1		chr10-103123169-103123906	0.693644	0.533352	0.369956	CNNM2		chr22-26974888-26975254	0.572762	-0.518652	-0.297064	MIAT																										chr20-33475090-33476241	0.523149
chr1-94591475-94593150	0.80263184	0.436469	0.350324	SLC44A3		chr3-69406019-69406615	0.613142	-0.315238	-0.193285	EOGT		chr3-51961936-51962555	0.741035	0.498818	0.369641	PCBP4		chr19-34260670-34261594	0.510945	-0.581192	-0.296957	SCGB2B2																										chr7-7791382-7792726	0.420478
chr2-104807418-104808802	0.57664539	0.606998	0.350022	LINC01159		chr19-6241154-6242258	0.537289	-0.359702	-0.193264	CAPS		chr1-40795620-40796088	0.568742	0.649571	0.369438	COL9A2		chr15-34023681-34024208	0.502165	-0.590742	-0.29665	KATNBL1																										chr12-76957195-76957637	0.404283
chr12-82624941-82626004	0.74792057	0.467946	0.349986	METTL25		chr8-38440155-38441864	0.679354	-0.284054	-0.192973	C8orf86		chr8-90541574-90542063	0.571901	0.645938	0.369412	TMEM64		chr7-30895820-30896261	0.611741	-0.484699	-0.296511	ADCYAP1R1																										chr10-78059825-78060764	0.412932
chr17-57526229-57527064	0.79125633	0.44228	0.349957	VEZF1		chr1-10294926-10296114	0.693152	-0.27828	-0.19289	NMNAT1		chr8-90541574-90542063	0.571901	0.645774	0.369319	LINC00534		chr17-73536797-73537642	0.664688	-0.445871	-0.296366	CDC42EP4																										chr11-45048884-45049650	0.520983
chr9-132140996-132142196	0.77811896	0.449602	0.349844	RAPGEF1		chr1-204468072-204468677	0.551602	-0.349542	-0.192808	LRRN2		chr7-127903884-127904890	0.711418	0.51821	0.368664	LRRC4		chr13-51328376-51328791	0.620678	-0.477107	-0.296129	RNASEH2B																										chr11-110505561-110506119	0.442804
chr3-45666622-45668361	0.57000325	0.613642	0.349778	TMEM158		chr12-57868446-57870009	0.71561	-0.269374	-0.192767	OS9		chr7-47640763-47641327	0.546983	0.672508	0.36785	TNS3		chrX-54134023-54134664	0.587154	-0.504005	-0.295929	WNK3																										chr19-19280372-19281173	0.477998
chr6-150720461-150721775	0.6712797	0.520497	0.349399	PLEKHG1		chr7-137353958-137355563	0.748876	-0.257342	-0.192718	CHRM2		chr19-38605708-38606505	0.766269	0.479823	0.367674	CATSPERG		chr3-4009723-4010476	0.577097	-0.512431	-0.295722	SETMAR																										chr1-182617798-182618154	0.450122
chr10-16985887-16987594	0.70090322	0.498426	0.349348	TRDMT1		chr9-37675764-37677012	0.595852	-0.323427	-0.192714	LINC01627		chr3-140431695-140432823	0.544713	0.674534	0.367427	CLSTN2		chr4-177051604-177052938	0.718147	-0.411759	-0.295703	VEGFC																										chr8-10335785-10336060	0.442173
chrX-140511002-140512130	0.56884568	0.613711	0.349107	SOX3		chr8-129627971-129629064	0.775921	-0.248251	-0.192623	CCDC26		chr21-34536037-34536752	0.518699	0.708222	0.367354	MRPS6		chr12-112330515-112331126	0.551681	-0.535786	-0.295583	MAPKAPK5																										chr2-143191926-143193538	0.487142
chr12-12520730-12521564	0.80885536	0.4312	0.348778	APOLD1		chr20-50654489-50655851	0.521166	-0.368616	-0.19211	PARD6B		chr10-93790278-93791438	0.643682	0.570449	0.367188	SLC35G1		chr17-2551451-2552334	0.536105	-0.551194	-0.295498	TSR1																										chr5-60444655-60445202	0.432437
chr12-57868446-57870009	0.71561039	0.486936	0.348456	MARS		chr1-160061766-160062743	0.758673	-0.253163	-0.192068	COPA		chr8-24334249-24335141	0.702976	0.522249	0.367128	ADAM28		chr6-44002031-44003252	0.750733	-0.393597	-0.295486	CDC5L																										chr5-126280394-126281404	0.451861
chr15-89444595-89445142	0.54614786	0.63762	0.348235	RHCG		chr9-86575907-86577207	0.595674	-0.32197	-0.191789	ISCA1		chr5-42561533-42562011	0.545895	0.672244	0.366975	GHR		chr9-113511758-113512123	0.513764	-0.575131	-0.295482	POLE3																										chr1-226134763-226135949	0.441643
chr11-22179657-22180699	0.61100958	0.569575	0.348016	ANO5		chr10-117094785-117095359	0.581653	-0.329217	-0.19149	ENO4		chr9-131271821-131272334	0.604086	0.607442	0.366947	PRRC2B		chr9-128723598-128724505	0.653502	-0.451849	-0.295284	DOLPP1																										chr12-125140165-125140741	0.494396
chr13-106529154-106530326	0.62407533	0.557299	0.347797	EFNB2		chr3-45666622-45668361	0.570003	-0.335944	-0.191489	SLC6A20		chr20-50731985-50732657	0.725388	0.505273	0.366519	BCAS4		chr2-27208546-27208998	0.674347	-0.437873	-0.295278	ZNF513																										chrX-24759789-24760930	0.441834
chr10-24848301-24850326	0.50482911	0.68885	0.347752	ARHGAP21		chr22-30946747-30948088	0.645489	-0.296462	-0.191363	SMTN		chr9-131296368-131297315	0.603346	0.607442	0.366497	PRRC2B		chr10-102677773-102678085	0.543838	-0.542468	-0.295015	ACTR1A																										chr19-19280372-19281173	0.477998
chr15-93302005-93302898	0.70710354	0.490855	0.347085	CHD2		chr1-113615270-113616551	0.677622	-0.282316	-0.191304	HIPK1		chr17-50955620-50956166	0.771856	0.474588	0.366314	WFIKKN2		chr20-51456199-51457557	0.682384	-0.432003	-0.294792	KCNG1																										chr15-88401239-88402663	0.412291
chr1-155870700-155871844	0.54199726	0.639522	0.346619	SYT11		chr9-132140996-132142196	0.778119	-0.245529	-0.191051	CFAP77		chr8-69359251-69359996	0.51332	0.713494	0.366251	SULF1		chr10-118917870-118918733	0.521725	-0.564773	-0.294656	GRK5																										chr20-33604331-33605339	0.473138
chr11-10351545-10353055	0.53217796	0.650947	0.346419	SBF2		chr15-64635351-64636816	0.603524	-0.31642	-0.190967	SLC51B		chr10-123895633-123896711	0.631408	0.579952	0.366187	CPXM2		chr14-68018633-68019134	0.568804	-0.517921	-0.294596	VTI1B																										chr15-64207338-64207712	0.455589
chr8-68228979-68230071	0.53847529	0.643049	0.346266	PREX2		chr22-26816310-26817232	0.525888	-0.363016	-0.190906	TPST2		chr18-59270905-59272264	0.604389	0.605601	0.366018	RAX		chr1-10508553-10508894	0.501201	-0.587563	-0.294487	KIF1B																										chr19-18966335-18966534	0.442569
chr1-77103307-77103861	0.63325341	0.545621	0.345516	PIGK		chr18-45237197-45238374	0.734489	-0.259706	-0.190751	SLC14A1		chr19-32677448-32678106	0.84852	0.431334	0.365996	NUDT19		chr2-37569248-37569966	0.532718	-0.552525	-0.29434	QPCT																										chr2-144444011-144445069	0.430656
chrX-140087655-140088661	0.56285803	0.613711	0.345432	SOX3		chr19-13091249-13092920	0.711502	-0.268095	-0.19075	MAN2B1		chr6-35726737-35728333	0.593707	0.616297	0.365899	FKBP5		chr1-2360601-2361205	0.567943	-0.517205	-0.293743	PEX10																										chr2-48397231-48398998	0.41728
chr12-4044767-4046811	0.68561802	0.503813	0.345423	CCND2		chr1-156388207-156388845	0.613888	-0.310676	-0.19072	SH2D2A		chr16-22764642-22765755	0.603836	0.605652	0.365714	CDR2		chr20-3010750-3011662	0.54589	-0.537827	-0.293594	PTPRA																										chr8-10335785-10336060	0.442173
chr6-117933229-117934184	0.52545581	0.657161	0.345309	SLC35F1		chr1-55067096-55067750	0.570246	-0.333779	-0.190336	PCSK9		chr12-119990483-119990821	0.611035	0.597941	0.365363	BICDL1		chr11-125370543-125371955	0.786931	-0.372969	-0.293501	HEPN1																										chr18-8615067-8616424	0.471449
chr7-23230245-23231503	0.72116785	0.478695	0.34522	TRA2A		chr1-38257813-38258669	0.594564	-0.320111	-0.190326	C1orf122		chr17-75368148-75368595	0.515676	0.707993	0.365095	KCTD2		chr15-68231451-68231721	0.60077	-0.48832	-0.293368	CORO2B																										chr15-88200752-88201087	0.443178
chr3-114332972-114334212	0.78358617	0.43981	0.344629	DRD3		chr14-90400843-90401490	0.602915	-0.315485	-0.190211	NRDE2		chr14-103830278-103830845	0.615372	0.59319	0.365033	PPP1R13B		chr13-40386394-40386914	0.68003	-0.430554	-0.292789	MRPS31																										chr1-2238676-2239487	0.473279
chr8-145062012-145063410	0.57028494	0.601273	0.342897	ZNF251		chr8-38488309-38489011	0.736347	-0.258134	-0.190076	PLEKHA2		chr9-128723598-128724505	0.653502	0.558533	0.365003	ZDHHC12		chrX-22158116-22159410	0.689544	-0.424271	-0.292553	SMS																										chr2-23645214-23645669	0.412509
chr19-44344928-44346827	0.68438401	0.500804	0.342742	ZNF235		chr18-4906935-4909031	0.717512	-0.264703	-0.189928	LINC00667		chr11-120078147-120078857	0.586014	0.622607	0.364856	NECTIN1		chr13-32447282-32448196	0.655739	-0.446012	-0.292467	FRY																										chr2-3965869-3966244	0.406699
chr1-155195770-155196630	0.60885563	0.562734	0.342624	AC234582.1		chr12-104010291-104011498	0.595816	-0.318602	-0.189828	HSP90B1		chr1-211741753-211742414	0.603665	0.603997	0.364612	RD3		chr8-38564694-38565530	0.65968	-0.442168	-0.291689	BAG4																										chr11-115214690-115215252	0.430279
chr12-116959505-116960251	0.59577753	0.574813	0.342461	C12orf49		chr5-52502287-52502926	0.553124	-0.342545	-0.18947	PELO		chr4-148341957-148342980	0.756734	0.481571	0.364421	NR3C2		chr14-23167043-23167794	0.783447	-0.372152	-0.291562	JPH4																										chr11-44819024-44819684	0.415562
chr13-106332321-106333021	0.6137913	0.557299	0.342065	EFNB2		chr16-57965714-57966713	0.644526	-0.293518	-0.18918	DOK4		chr7-74059712-74060408	0.610067	0.596898	0.364148	CLDN4		chr6-143673557-143673975	0.741799	-0.392828	-0.2914	PEX3																										chr8-144484162-144484518	0.400689
chr16-66741102-66742171	0.6098785	0.559737	0.341371	CBFB		chr6-112502728-112503760	0.675704	-0.279636	-0.188951	LAMA4		chr18-61753128-61754374	0.568886	0.639463	0.363781	RNF152		chr2-149740475-149740970	0.527951	-0.55096	-0.29088	AC007364.1																										chr5-88483955-88484669	0.439326
chr10-72124340-72125637	0.68614936	0.497121	0.341099	CHST3		chr11-96084589-96085893	0.655897	-0.287627	-0.188654	JRKL		chr9-5611423-5612454	0.751432	0.483311	0.363176	MLANA		chr16-68413369-68413857	0.540569	-0.538072	-0.290865	DDX28																										chr8-65238207-65239263	0.403749
chr9-28024265-28025836	0.61839346	0.551061	0.340772	C9orf72		chr3-94224876-94226478	0.690591	-0.273133	-0.188623	PROS1		chr1-94532184-94532697	0.58546	0.620103	0.363045	ABCA4		chr11-31655340-31655757	0.542406	-0.536216	-0.290847	DNAJC24																										chr7-30643762-30644808	0.437046
chr22-27714904-27715669	0.50453711	0.674241	0.340179	TTC28-AS1		chr2-14492617-14493370	0.543576	-0.346861	-0.188545	LINC00276		chr5-31131109-31131702	0.659197	0.550362	0.362797	C5orf22		chr15-66747789-66748727	0.604185	-0.481031	-0.290632	ZWILCH																										chr10-12405106-12406280	0.434469
chr5-72369021-72370221	0.61941163	0.548732	0.339891	MAP1B		chr1-27087413-27088223	0.705182	-0.26648	-0.187917	WDTC1		chr7-91377666-91378689	0.513177	0.706634	0.362628	FZD1		chr19-16559692-16560105	0.522293	-0.5551	-0.289925	RAB8A																										chr18-8912084-8913067	0.443866
chr20-25135848-25137049	0.60443867	0.561574	0.339437	NINL		chr21-29486760-29487973	0.657082	-0.285826	-0.187811	GRIK1		chr3-51961936-51962555	0.741035	0.489064	0.362414	TNNC1		chr1-229715885-229716753	0.567622	-0.510724	-0.289898	URB2																										chr15-88401239-88402663	0.412291
chr1-160061766-160062743	0.75867316	0.446996	0.339124	KCNJ10		chr4-47064467-47065550	0.621767	-0.301928	-0.187729	ATP10D		chr14-23123463-23123870	0.601257	0.601367	0.361576	PABPN1		chr19-48569905-48570136	0.512763	-0.565206	-0.289817	GRIN2D																										chr11-44819024-44819684	0.415562
chr8-53421744-53422849	0.69006645	0.491053	0.338859	RGS20		chrX-140087655-140088661	0.562858	-0.333452	-0.187686	ATP11C		chr7-30933233-30933966	0.632045	0.571836	0.361426	AQP1		chr2-109541696-109542102	0.573145	-0.505551	-0.289754	SH3RF3																										chr9-28024265-28025836	0.427836
chr12-4044767-4046811	0.68561802	0.493951	0.338662	TIGAR		chr1-169868776-169870346	0.712983	-0.263148	-0.18762	SLC19A2		chr2-164976106-164977086	0.731948	0.493421	0.361159	SLC38A11		chr1-159938114-159938479	0.74401	-0.389068	-0.289471	VANGL2
chr6-155448283-155450355	0.554634	0.610445	0.338573	TFB1M		chr1-160061766-160062743	0.758673	-0.247024	-0.187411	DCAF8		chr6-52077450-52078830	0.56167	0.642577	0.360916	EFHC1		chr6-31682884-31683486	0.650173	-0.445149	-0.289424	SKIV2L
chr4-175811784-175813736	0.62965055	0.536502	0.337809	GPM6A		chr3-192844284-192845577	0.732333	-0.254881	-0.186657	FGF12		chr18-61635720-61636566	0.564298	0.639463	0.360848	RNF152		chr8-18965583-18966237	0.60548	-0.477961	-0.289396	PSD3
chr1-164634920-164636160	0.55803999	0.605313	0.337789	PBX1		chr8-8860054-8860971	0.585601	-0.318043	-0.186246	PPP1R3B		chr1-159938114-159938479	0.74401	0.484791	0.360689	IGSF9		chr3-105835505-105836036	0.514638	-0.562002	-0.289228	ALCAM
chr18-28085998-28087547	0.64846792	0.520548	0.337559	CDH2		chr14-55101986-55103520	0.647526	-0.287577	-0.186214	GCH1		chr12-124807376-124807867	0.631324	0.570507	0.360174	NCOR2		chr10-77431070-77431627	0.652502	-0.443248	-0.28922	KCNMA1
chr2-68389718-68391327	0.73381555	0.4589	0.336748	CNRIP1		chr5-150530536-150531359	0.504564	-0.368758	-0.186062	SYNPO		chr12-39541230-39541911	0.786381	0.457996	0.360159	C12orf40		chr18-35022461-35022712	0.551993	-0.523835	-0.289153	ZNF24
chr1-180836176-180837311	0.72455879	0.46435	0.336449	ACBD6		chr16-81136188-81137299	0.619903	-0.300115	-0.186042	BCO1		chr10-110636850-110637988	0.525799	0.684448	0.359882	PDCD4		chr19-46300550-46301228	0.66941	-0.431828	-0.28907	DACT3
chr1-218571293-218572903	0.60208186	0.557735	0.335802	RRP15		chr12-89349784-89350115	0.559984	-0.332226	-0.186041	ATP2B1		chr21-33858421-33859239	0.508008	0.708222	0.359783	MRPS6		chr1-32031611-32032469	0.621358	-0.465148	-0.289023	CCDC28B
chr13-106512875-106513942	0.66906215	0.50168	0.335655	ARGLU1		chr20-50993542-50994543	0.635415	-0.292002	-0.185543	PTPN1		chr2-38466542-38467649	0.5467	0.658076	0.35977	GALM		chr12-64908998-64909595	0.569812	-0.507077	-0.288938	TBK1
chr4-109665783-109666566	0.57520351	0.581893	0.334707	MCUB		chr15-69557059-69558123	0.596246	-0.310333	-0.185035	PAQR5		chr17-50838135-50838835	0.757785	0.474588	0.359636	WFIKKN2		chr1-42740014-42741500	0.722706	-0.399631	-0.288816	RIMKLA
chr6-43979895-43980678	0.6385386	0.524122	0.334672	AARS2		chr17-49845021-49845906	0.666754	-0.277087	-0.184749	PDK2		chr19-46288788-46289572	0.736031	0.488366	0.359453	DMWD		chr4-72844110-72844831	0.603131	-0.478636	-0.28868	ANKRD17
chr20-21020061-21021574	0.66014968	0.50684	0.33459	RALGAPA2		chr2-26001442-26002709	0.68748	-0.268056	-0.184283	DRC1		chr20-36543770-36544682	0.741084	0.484904	0.359355	DSN1		chr2-218374849-218375651	0.578239	-0.498872	-0.288467	USP37
chr6-98977327-98978484	0.50235328	0.665534	0.334333	POU3F2		chr6-125316350-125317022	0.576999	-0.319265	-0.184215	NCOA7		chr15-82919172-82919809	0.626523	0.573569	0.359354	CPEB1		chr1-26981003-26981584	0.535196	-0.53879	-0.288359	ZDHHC18
chr13-106467808-106469197	0.66641064	0.50168	0.334325	ARGLU1		chr10-117094785-117095359	0.581653	-0.316597	-0.18415	PDZD8		chr8-98153191-98154345	0.750414	0.478791	0.359292	ERICH5		chr2-197855089-197855486	0.512185	-0.562242	-0.287972	RFTN2
chr4-42569933-42570738	0.73267925	0.455755	0.333923	BEND4		chr2-178512070-178512864	0.614859	-0.299343	-0.184054	TTN		chr16-68298665-68300125	0.719535	0.499281	0.35925	PLA2G15		chr20-47124826-47126194	0.614041	-0.468597	-0.287738	SLC13A3
chr1-94591475-94593150	0.80263184	0.415921	0.333831	CNN3		chr6-132932433-132933550	0.702296	-0.261924	-0.183948	RPS12		chr3-51961936-51962555	0.741035	0.484684	0.359168	PHF7		chr16-30630346-30630612	0.509959	-0.564129	-0.287683	ZNF689
chr17-28967557-28968831	0.55648988	0.599836	0.333803	TAOK1		chr4-2864966-2865499	0.566889	-0.324429	-0.183915	ZFYVE28		chr1-159938114-159938479	0.74401	0.482471	0.358964	DCAF8		chr2-101860825-101861482	0.554305	-0.518336	-0.287316	MAP4K4
chr12-122891382-122892446	0.63250669	0.527606	0.333714	MPHOSPH9		chr7-137462063-137463078	0.502282	-0.36544	-0.183554	DGKI		chr6-154595327-154595803	0.525753	0.682649	0.358905	CNKSR3		chr15-33913120-33913542	0.566656	-0.504379	-0.285809	SLC12A6
chr10-125175258-125175917	0.51048713	0.652961	0.333328	CTBP2		chr15-89367343-89367782	0.500425	-0.366387	-0.183349	RLBP1		chr2-124325798-124326341	0.558288	0.642322	0.358601	CNTNAP5		chr3-65721241-65721618	0.520294	-0.549251	-0.285772	SLC25A26
chr1-150181670-150182785	0.76409214	0.435775	0.332972	ADAMTSL4-AS1		chr4-143411049-143412287	0.569568	-0.32176	-0.183264	GYPE		chr1-94144785-94145301	0.578137	0.620103	0.358504	ABCA4		chr4-72844110-72844831	0.603131	-0.473594	-0.285639	ADAMTS3
chr22-46070750-46072249	0.54531518	0.609883	0.332578	MIRLET7BHG		chr20-37267327-37268510	0.749936	-0.243761	-0.182806	SRC		chr7-111989404-111990012	0.541638	0.661549	0.35832	IMMP2L		chr6-11493938-11494363	0.502222	-0.568386	-0.285456	NEDD9
chr13-108402584-108403690	0.68686683	0.483939	0.332402	MYO16		chr1-23356062-23357554	0.653191	-0.27973	-0.182717	LYPLA2		chr8-141137569-141138002	0.542097	0.660638	0.35813	PTP4A3		chr19-38605708-38606505	0.766269	-0.372357	-0.285326	SPRED3
chr12-12520730-12521564	0.80885536	0.410149	0.331751	DDX47		chr11-35835931-35837279	0.658318	-0.277371	-0.182599	PAMR1		chr1-112905457-112906414	0.631396	0.566762	0.357851	WNT2B		chr10-102312972-102313957	0.525699	-0.542468	-0.285175	ACTR1A
chr7-74300673-74301310	0.70397229	0.470835	0.331455	GTF2I		chr11-16825003-16826202	0.509379	-0.35754	-0.182123	PLEKHA7		chr7-22856454-22856665	0.510952	0.700073	0.357704	STEAP1B		chr2-218999012-218999301	0.537628	-0.52964	-0.284749	PLCD4
chr1-156399858-156402948	0.75141614	0.440885	0.331288	RHBG		chr13-113934858-113935792	0.541863	-0.336017	-0.182075	TMCO3		chr3-50625017-50626040	0.543779	0.65719	0.357366	SEMA3F		chr19-3708201-3709002	0.685914	-0.414895	-0.284582	PIAS4
chr12-13739472-13740471	0.62475893	0.530182	0.331236	GRIN2B		chr10-110794363-110795261	0.609501	-0.297643	-0.181414	PDCD4		chr14-55509863-55510366	0.586186	0.609638	0.357361	KTN1		chr10-97760618-97761383	0.681519	-0.417342	-0.284426	PGAM1
chr3-94224876-94226478	0.69059088	0.479496	0.331136	STX19		chr12-62717059-62717971	0.576874	-0.314383	-0.181359	AVPR1A		chr16-19396325-19397009	0.621732	0.574221	0.357012	SYT17		chr7-151059296-151061175	0.693008	-0.409982	-0.284121	ABCF2
chr8-60875533-60876090	0.51233696	0.646108	0.331025	CHD7		chr9-111298044-111298457	0.649645	-0.278307	-0.180801	PTGR1		chr12-6839867-6841087	0.731283	0.487842	0.356751	CLSTN3		chr12-6839867-6841087	0.731283	-0.38839	-0.284023	LTBR
chr22-46070750-46072249	0.54531518	0.607019	0.331017	TRMU		chr1-2530045-2530665	0.687926	-0.262543	-0.18061	PANK4		chrX-107390866-107391251	0.611716	0.583056	0.356665	CLDN2		chr19-48835521-48837456	0.535448	-0.530225	-0.283908	CYTH2
chr1-156399858-156402948	0.75141614	0.440392	0.330917	IQGAP3		chr9-73426049-73426695	0.526861	-0.342358	-0.180375	ANXA1		chr19-8240144-8241233	0.607394	0.586498	0.356235	CERS4		chr16-360104-360589	0.611943	-0.463797	-0.283818	AXIN1
chr6-138993666-138993982	0.53082997	0.622785	0.330593	REPS1		chr3-127363809-127364420	0.533006	-0.337891	-0.180098	PLXNA1		chr10-121238811-121239417	0.673574	0.528531	0.356005	FGFR2		chr22-27438055-27438880	0.516881	-0.549043	-0.28379	MN1
chr5-142063197-142064860	0.6721247	0.491814	0.330561	GNPDA1		chr1-160061766-160062743	0.758673	-0.236555	-0.179468	DUSP23		chr19-32677448-32678106	0.84852	0.419118	0.35563	RGS9BP		chr1-78250953-78251495	0.581154	-0.488148	-0.283689	IFI44
chr15-93312270-93313550	0.67333561	0.490855	0.33051	CHD2		chr9-109241986-109243137	0.771446	-0.232502	-0.179362	PTPN3		chr17-1151118-1151572	0.542729	0.655221	0.355607	NXN		chr5-143032042-143032694	0.624939	-0.453943	-0.283687	FGF1
chr1-60865853-60867009	0.678654	0.486821	0.330383	NFIA-AS1		chr2-12061287-12062369	0.565792	-0.315861	-0.178712	MIR3681HG		chr1-42745873-42746119	0.656389	0.541629	0.35552	CLDN19		chr21-42198737-42199638	0.586295	-0.483824	-0.283664	PDE9A
chr1-176958417-176959982	0.7165962	0.460735	0.330161	ASTN1		chr8-19628410-19629432	0.718411	-0.248637	-0.178624	LPL		chr12-6839867-6841087	0.731283	0.486119	0.35549	GNB3		chr17-57307777-57308447	0.569399	-0.498068	-0.2836	COIL
chr7-34057996-34060522	0.79687523	0.41425	0.330105	BMPER		chr6-14784681-14785399	0.503203	-0.354597	-0.178434	JARID2		chr4-165927341-165927746	0.591913	0.600564	0.355481	TLL1		chr1-16152460-16153419	0.66857	-0.423676	-0.283257	ZBTB17
chr2-171965635-171966580	0.60681245	0.543586	0.329854	METAP1D		chr15-101486483-101487338	0.52113	-0.342215	-0.178339	CHSY1		chr3-69975396-69975832	0.519336	0.684213	0.355337	MITF		chr15-74281754-74282381	0.613395	-0.461372	-0.283003	CSK
chr2-166125286-166126461	0.71779105	0.459349	0.329717	TTC21B-AS1		chr2-26912027-26914380	0.51832	-0.344056	-0.178331	TMEM214		chr16-77869692-77870793	0.527696	0.673321	0.355308	VAT1L		chr6-11152560-11152853	0.588326	-0.480841	-0.282891	SYCP2L
chr2-201422032-201422689	0.62120427	0.530738	0.329697	ORC2		chr11-44004465-44005674	0.630054	-0.282694	-0.178113	ALX4		chr12-109147540-109148370	0.609859	0.582598	0.355303	SSH1		chr17-50955620-50956166	0.771856	-0.365905	-0.282426	MBTD1
chr4-158258410-158259280	0.61142627	0.538641	0.329339	ETFDH		chr9-128381935-128384130	0.598241	-0.295416	-0.17673	ZDHHC12		chr15-100439366-100440097	0.587134	0.604546	0.35495	ADAMTS17		chr17-83036638-83038187	0.531761	-0.5311	-0.282418	RAB40B
chr2-98253222-98254093	0.54565859	0.603445	0.329275	CNGA3		chr8-122876012-122876885	0.507446	-0.348255	-0.176721	DERL1		chr2-46183053-46183764	0.517501	0.685566	0.354781	EPAS1		chr4-44714157-44714919	0.586954	-0.480924	-0.28228	GUF1
chr1-100734728-100737049	0.63055081	0.521646	0.328925	S1PR1		chr1-84781813-84782720	0.585852	-0.301444	-0.176601	WDR63		chr6-44002031-44003252	0.750733	0.472375	0.354628	VEGFA		chr3-4355508-4356479	0.550259	-0.512431	-0.28197	SETMAR
chr18-56002848-56004052	0.51296279	0.640268	0.328433	TCF4		chr7-116316473-116317663	0.536425	-0.327358	-0.175603	TFEC		chr1-1758316-1759181	0.615913	0.575392	0.354391	PRKCZ		chr3-66362411-66363343	0.5601	-0.503356	-0.28193	LRIG1
chr3-152620194-152621837	0.6454699	0.508234	0.32805	MBNL1		chr14-51006355-51007566	0.732016	-0.239768	-0.175514	FRMD6		chr12-120668540-120669822	0.721893	0.49082	0.35432	RNF10		chr12-111431626-111432115	0.525849	-0.535786	-0.281743	MAPKAPK5
chr16-57965714-57966713	0.64452576	0.50883	0.327954	ADGRG1		chr8-38440155-38441864	0.679354	-0.258134	-0.175364	PLEKHA2		chr4-147993955-147995054	0.735521	0.481571	0.354205	NR3C2		chr11-62693461-62693885	0.590858	-0.47665	-0.281633	SNHG1
chr20-41248328-41250284	0.68387584	0.479399	0.327849	CHD6		chr1-23356062-23357554	0.653191	-0.268381	-0.175304	PITHD1		chr1-43036027-43036848	0.6538	0.541629	0.354117	CLDN19		chr4-15158629-15159217	0.556198	-0.506288	-0.281596	C1QTNF7
chr7-50690305-50691261	0.70554395	0.464531	0.327747	GRB10		chr10-122474555-122476249	0.719971	-0.243358	-0.175211	TACC2		chr14-99875529-99876159	0.670039	0.528222	0.353929	SLC25A29		chr10-101596551-101597614	0.624936	-0.450365	-0.281449	KCNIP2
chr3-142209609-142211276	0.59009358	0.554988	0.327495	XRN1		chrX-9602956-9603453	0.548383	-0.319422	-0.175166	GPR143		chr17-47676385-47677473	0.614912	0.575531	0.353901	TBKBP1		chr22-26476975-26477601	0.54211	-0.518652	-0.281166	MIAT
chr9-27353370-27354433	0.66998145	0.488041	0.326978	EQTN		chr3-113241228-113242535	0.651898	-0.268655	-0.175135	CFAP44		chr14-75401101-75401759	0.690995	0.512105	0.353862	TTLL5		chr16-3461050-3461299	0.627531	-0.447964	-0.281111	HCFC1R1
chr20-50993542-50994543	0.63541474	0.514392	0.326852	ADNP		chr1-156388207-156388845	0.613888	-0.285178	-0.175067	INSRR		chr1-10679471-10679862	0.529759	0.667884	0.353817	CASZ1		chr3-127077182-127077819	0.659623	-0.425978	-0.280985	CHCHD6
chr3-124882449-124883585	0.63030527	0.5185	0.326813	UMPS		chr2-73838872-73839416	0.596884	-0.293048	-0.174915	MOB1A		chr19-8475117-8476122	0.60306	0.586498	0.353694	CERS4		chr20-35730361-35731149	0.643516	-0.436403	-0.280832	PHF20
chr1-239857567-239858474	0.63981256	0.509763	0.326153	FMN2		chr9-128575130-128575912	0.591328	-0.295416	-0.174688	ZDHHC12		chr4-168574299-168575414	0.74138	0.476839	0.353519	PALLD		chr11-123437602-123439159	0.781122	-0.359189	-0.280571	CLMP
chr8-8496202-8496850	0.53712354	0.606729	0.325889	MFHAS1		chr1-160061766-160062743	0.758673	-0.230158	-0.174615	FCRL6		chr3-57580912-57581533	0.662557	0.533556	0.353511	FLNB		chr1-155392695-155393445	0.67244	-0.416411	-0.280011	FLAD1
chr3-65596301-65598216	0.67799539	0.480126	0.325523	MAGI1		chr20-31911056-31912001	0.585752	-0.297113	-0.174034	TTLL9		chr10-28729863-28730679	0.532737	0.663336	0.353384	BAMBI		chr15-44340099-44340751	0.58814	-0.475969	-0.279936	B2M
chr15-93347816-93349619	0.66281523	0.490855	0.325346	CHD2		chr18-30631796-30632487	0.527782	-0.329371	-0.173836	DSC2		chr2-198040565-198041166	0.558643	0.632444	0.353311	PLCL1		chr6-106397372-106397721	0.512209	-0.546511	-0.279928	ATG5
chr5-83687783-83689314	0.79482272	0.40932	0.325337	VCAN		chr11-45056282-45057011	0.568395	-0.305385	-0.17358	TP53I11		chr3-150743864-150744602	0.760985	0.4642	0.35325	MED12L		chr1-182332218-182332866	0.537023	-0.521145	-0.279867	NPL
chr14-25230657-25231486	0.60316683	0.538055	0.324537	STXBP6		chr16-19860084-19862388	0.681241	-0.254635	-0.173468	GDE1		chr6-43676636-43677276	0.689723	0.511963	0.353113	GTPBP2		chr2-23656189-23658044	0.503919	-0.555313	-0.279833	SF3B6
chr10-93990946-93992258	0.72346421	0.447657	0.323864	CEP55		chr20-1423586-1424174	0.565118	-0.306779	-0.173366	RSPO4		chr2-218734408-218734936	0.657196	0.537087	0.352972	CFAP65		chr2-26884050-26884880	0.638638	-0.437873	-0.279643	ZNF513
chr8-19628410-19629432	0.71841113	0.450627	0.323735	CSGALNACT1		chr1-173530574-173531641	0.724818	-0.238064	-0.172553	RC3H1		chr1-106677695-106678351	0.652668	0.540612	0.35284	PRMT6		chr10-103123169-103123906	0.693644	-0.402957	-0.279509	NEURL1
chr7-36514036-36514950	0.59930596	0.539368	0.323246	ANLN		chr1-230153131-230154221	0.562458	-0.306458	-0.17237	PGBD5		chr8-85469270-85470138	0.542082	0.65069	0.352728	CA2		chr13-46865879-46866568	0.759473	-0.367587	-0.279172	HTR2A
chr10-74034228-74035772	0.75022346	0.430466	0.322946	AP3M1		chr1-236705437-236706629	0.722533	-0.238527	-0.172344	LGALS8		chr1-94120973-94121308	0.568556	0.620103	0.352563	ABCA4		chr6-43149070-43150660	0.759165	-0.367628	-0.279091	MRPL2
chr5-103389191-103390736	0.72678874	0.44385	0.322585	GIN1		chr4-13850720-13851797	0.520451	-0.331011	-0.172275	LINC01182		chr5-78924955-78925502	0.574592	0.61339	0.352449	ARSB		chr10-33240553-33240976	0.54778	-0.508662	-0.278635	NRP1
chr7-130421029-130422058	0.63857002	0.505039	0.322503	AC016831.7		chr22-26267578-26268253	0.642006	-0.268209	-0.172191	SRRD		chr5-95043081-95044135	0.583911	0.603498	0.352389	MCTP1		chr2-9029540-9030244	0.546291	-0.50978	-0.278488	KIDINS220
chr11-61499687-61500568	0.72496852	0.44445	0.322212	VWCE		chr7-102310322-102310896	0.511329	-0.336544	-0.172085	LRWD1		chr16-75260842-75261045	0.739688	0.476052	0.35213	CTRB1		chr7-92916454-92917412	0.584068	-0.4767	-0.278425	FAM133B
chr15-45325953-45327250	0.70554794	0.456537	0.322109	SPATA5L1		chr1-236705437-236706629	0.722533	-0.238145	-0.172068	RYR2		chr4-99799065-99799749	0.530423	0.663621	0.352	DDIT4L		chr16-66905308-66906111	0.702341	-0.396391	-0.278402	C16orf70
chr10-12777669-12778477	0.69177491	0.464689	0.32146	MCM10		chr6-125421304-125422334	0.538269	-0.319265	-0.17185	NCOA7		chr10-110865238-110865822	0.629161	0.559064	0.351741	RBM20		chr14-23167043-23167794	0.783447	-0.355218	-0.278295	SLC7A7
chr1-77016414-77017282	0.58798322	0.545621	0.320816	PIGK		chr20-37267327-37268510	0.749936	-0.229151	-0.171848	SAMHD1		chr2-218999012-218999301	0.537628	0.654166	0.351698	CYP27A1		chr5-135069178-135069922	0.566649	-0.491097	-0.27828	DDX46
chr10-6327625-6328783	0.64188948	0.499045	0.320332	PFKFB3		chr20-20497949-20499109	0.724454	-0.23576	-0.170797	CFAP61		chr15-82942620-82943070	0.613166	0.573569	0.351693	CPEB1		chr1-156492681-156493600	0.767098	-0.362535	-0.2781	GPATCH4
chr7-4650168-4651601	0.70050401	0.45715	0.320235	FOXK1		chr8-19646777-19648109	0.686812	-0.248637	-0.170767	LPL		chr10-22822911-22823589	0.704562	0.498943	0.351536	PIP4K2A		chr20-35828143-35828834	0.513605	-0.541424	-0.278078	CEP250
chr9-14530372-14531887	0.77414763	0.413024	0.319742	ZDHHC21		chr10-5396485-5397249	0.611323	-0.278844	-0.170464	ASB13		chr11-129861594-129862418	0.772387	0.455128	0.351535	APLP2		chr4-3139246-3140292	0.617127	-0.450597	-0.278075	SH3BP2
chr19-44344928-44346827	0.68438401	0.46659	0.319327	ZNF45		chr1-28834899-28835806	0.55485	-0.30692	-0.170295	GMEB1		chr9-5611423-5612454	0.751432	0.467802	0.351521	ERMP1		chr6-42507710-42508077	0.586476	-0.473919	-0.277942	RPL7L1
chr15-89367343-89367782	0.50042521	0.63762	0.319081	RHCG		chr3-190485052-190486500	0.500872	-0.339715	-0.170154	GMNC		chr8-94739635-94740199	0.690412	0.508952	0.351386	C8orf37-AS1		chr11-123434893-123435280	0.773611	-0.359189	-0.277873	CLMP
chr3-182567503-182569254	0.60281326	0.528362	0.318503	ATP11B		chr13-24038321-24039423	0.696159	-0.244391	-0.170135	MIPEP		chr10-93778150-93778851	0.615904	0.570449	0.351342	SLC35G1		chr4-8274491-8275243	0.625299	-0.444346	-0.277849	AFAP1
chr9-27280724-27281458	0.5227054	0.608673	0.318156	MOB3B		chr2-222760012-222760904	0.550754	-0.308282	-0.169788	SGPP2		chr12-65140639-65141191	0.504566	0.694903	0.350624	TBC1D30		chr12-64779529-64782136	0.690313	-0.402426	-0.2778	C12orf56
chr18-4906935-4909031	0.71751209	0.443091	0.317923	DLGAP1		chr3-133374604-133375972	0.595501	-0.284852	-0.16963	BFSP2		chr1-198359841-198360663	0.64964	0.539264	0.350328	LHX9		chr9-129639764-129640661	0.655615	-0.423577	-0.277703	NTMT1
chr18-43048738-43049882	0.53723736	0.591349	0.317695	RIT2		chr14-93925775-93927800	0.671798	-0.252409	-0.169568	IFI27L1		chr7-101515909-101516711	0.537124	0.652115	0.350267	CUX1		chr2-99523563-99524669	0.653461	-0.424798	-0.277589	TXNDC9
chr7-151494166-151494850	0.6489736	0.489221	0.317492	SMARCD3		chr1-150181670-150182785	0.764092	-0.221769	-0.169452	CA14		chr16-81211406-81211817	0.611045	0.573001	0.35013	BCO1		chr1-156492681-156493600	0.767098	-0.361561	-0.277352	MRPL24
chr22-25900427-25901310	0.56260379	0.56278	0.316622	SEZ6L		chr1-5896437-5897709	0.524288	-0.322844	-0.169263	KCNAB2		chr7-30895820-30896261	0.611741	0.571836	0.349816	AQP1		chr11-632759-633434	0.747755	-0.370814	-0.277278	MUC6
chr8-101392283-101393786	0.69588202	0.454953	0.316594	GRHL2		chr1-209844622-209846097	0.700464	-0.241593	-0.169227	G0S2		chr7-22856454-22856665	0.510952	0.684302	0.349645	FAM126A		chr17-50838135-50838835	0.757785	-0.365905	-0.277278	MBTD1
chr11-17150381-17151395	0.74223347	0.426262	0.316386	USH1C		chrX-149101705-149102564	0.639405	-0.264244	-0.168959	IDS		chr2-159226782-159227359	0.65577	0.533157	0.349629	DAPL1		chr8-42571316-42572312	0.641433	-0.432234	-0.277249	PLAT
chr22-46070750-46072249	0.54531518	0.580096	0.316335	ATXN10		chr11-93122593-93123812	0.688965	-0.245143	-0.168895	DEUP1		chr17-28370175-28370639	0.656133	0.5328	0.349588	VTN		chr1-229715885-229716753	0.567622	-0.488127	-0.277072	RAB4A
chr4-47064467-47065550	0.62176727	0.507665	0.31565	GABRB1		chr9-4365958-4366998	0.541141	-0.311194	-0.1684	SPATA6L		chr17-44595135-44595760	0.634872	0.550597	0.349559	FAM171A2		chr10-6124476-6125024	0.524157	-0.528395	-0.276962	PFKFB3
chr14-21538783-21539528	0.54071478	0.583641	0.315583	SALL2		chr11-2590888-2591844	0.523151	-0.321435	-0.168159	ASCL2		chr7-122770621-122771290	0.710472	0.491871	0.34946	CADPS2		chr7-93977200-93977712	0.636939	-0.434526	-0.276767	BET1
chr10-31696913-31698177	0.52067764	0.606065	0.315564	ARHGAP12		chr11-113705571-113706800	0.702191	-0.239274	-0.168016	HTR3B		chr20-4636666-4637798	0.799197	0.437264	0.34946	PRND		chr3-100439959-100440442	0.629388	-0.439519	-0.276628	FILIP1L
chr15-63323540-63324669	0.71906665	0.438793	0.315522	USP3		chr12-120413621-120414556	0.569114	-0.294799	-0.167774	DYNLL1		chr18-59566546-59567166	0.534491	0.653712	0.349403	CCBE1		chr3-45091956-45092800	0.505117	-0.547232	-0.276416	TMEM158
chr19-44344928-44346827	0.68438401	0.460886	0.315423	ZNF227		chr17-50943216-50944298	0.515398	-0.32536	-0.16769	CACNA1G		chr1-112905457-112906414	0.631396	0.553382	0.349403	CAPZA1		chr2-37569248-37569966	0.532718	-0.518656	-0.276297	PRKD3
chr12-104010291-104011498	0.59581611	0.529357	0.3154	HCFC2		chr8-134521001-134521979	0.760806	-0.219996	-0.167374	AC083843.1		chr2-232203789-232204908	0.593906	0.588047	0.349245	ECEL1		chr5-160232385-160232827	0.525929	-0.525328	-0.276285	ZBED8
chr3-124882449-124883585	0.63030527	0.500276	0.315327	ZNF148		chr6-53837609-53838779	0.641988	-0.260536	-0.167261	ELOVL5		chr3-73404202-73405093	0.660303	0.528679	0.349089	EBLN2		chr1-166590015-166590619	0.72024	-0.383592	-0.276278	FAM78B
chr4-17687135-17688673	0.6759687	0.466316	0.315215	DCAF16		chr1-169868776-169870346	0.712983	-0.234473	-0.167175	F5		chr6-133755844-133756680	0.661306	0.527814	0.349047	SLC2A12		chr1-1426779-1427276	0.505301	-0.546091	-0.27594	ACAP3
chr10-112288312-112288989	0.75215066	0.419014	0.315162	TECTB		chr12-132077755-132078696	0.593615	-0.281378	-0.16703	FBRSL1		chr17-76467196-76467704	0.680225	0.513119	0.349036	AANAT		chr13-51328376-51328791	0.620678	-0.444321	-0.27578	DLEU7
chrX-70171378-70172744	0.6295659	0.500325	0.314988	KIF4A		chr11-112523156-112524206	0.52488	-0.317974	-0.166898	BCO2		chr3-49217684-49218927	0.573961	0.60808	0.349014	KLHDC8B		chr7-73742766-73743589	0.784046	-0.351571	-0.275648	LAT2
chr15-89444595-89445142	0.54614786	0.576496	0.314852	AP3S2		chr17-50051459-50052034	0.55037	-0.303093	-0.166814	SPATA20		chr4-26404570-26405146	0.519226	0.672173	0.34901	STIM2		chr19-19613386-19613789	0.555279	-0.496181	-0.275519	ZNF101
chr12-77392491-77393122	0.54213331	0.579607	0.314224	NAV3		chr12-106445736-106447664	0.662088	-0.251499	-0.166515	TCP11L2		chr1-42282034-42282909	0.599347	0.582001	0.34882	CCDC30		chr17-81164397-81166147	0.507659	-0.542454	-0.275382	FAAP100
chr2-208584144-208584960	0.63119695	0.496994	0.313701	PTH2R		chr1-41955098-41956032	0.563125	-0.294732	-0.165971	EDN2		chr3-42424837-42425529	0.599602	0.58171	0.348794	ULK4		chr19-7618367-7619420	0.636013	-0.432857	-0.275303	PEX11G
chr17-21090834-21091406	0.61935343	0.505819	0.313281	LINC01563		chr5-139981801-139983169	0.549066	-0.302273	-0.165968	CYSTM1		chr15-67048103-67048677	0.51243	0.680223	0.348567	SMAD6		chr22-19621098-19622291	0.566879	-0.48526	-0.275084	DGCR8
chr9-98551533-98553045	0.59234738	0.528214	0.312886	TRIM14		chrX-41474781-41476237	0.649944	-0.25509	-0.165795	NYX		chr4-100269461-100269749	0.524763	0.663621	0.348244	DDIT4L		chr3-38601735-38602345	0.627645	-0.438254	-0.275068	ACAA1
chr1-218273762-218274693	0.56093335	0.557735	0.312852	RRP15		chr3-41819004-41819575	0.56309	-0.294275	-0.165703	ULK4		chr14-91888686-91890457	0.598291	0.581707	0.348031	SLC24A4		chr11-121119290-121119910	0.651826	-0.421624	-0.274825	TECTA
chr12-4293587-4294530	0.78685418	0.39732	0.312633	FGF23		chr3-113297215-113298359	0.616662	-0.268655	-0.165669	CFAP44		chr3-73500224-73500901	0.601725	0.57805	0.347827	PDZRN3		chr1-156492681-156493600	0.767098	-0.358044	-0.274655	ARHGEF2
chr1-209844622-209846097	0.7004635	0.445957	0.312376	C1orf74		chr11-12251558-12252412	0.555575	-0.298145	-0.165642	MICAL2		chr2-141703206-141703836	0.590266	0.589243	0.34781	LRP1B		chr17-82758975-82759255	0.517119	-0.5311	-0.274642	RAB40B
chr14-55101986-55103520	0.64752559	0.481158	0.311562	ATG14		chr3-125280705-125281955	0.691829	-0.239371	-0.165604	SLC12A8		chr17-681670-682357	0.622978	0.558196	0.347744	RPH3AL		chr8-11966578-11967282	0.596524	-0.460369	-0.274621	FDFT1
chr1-162248540-162250232	0.52976295	0.588036	0.31152	ATF6		chr14-73833061-73834301	0.709615	-0.233134	-0.165436	BBOF1		chr14-77008005-77008724	0.623078	0.557552	0.347398	ISM2		chr3-183408218-183409367	0.586876	-0.467545	-0.274391	KLHL24
chr10-122474555-122476249	0.71997076	0.432665	0.311506	PSTK		chr1-28834899-28835806	0.55485	-0.298118	-0.165411	PTPRU		chr7-5418390-5419478	0.516832	0.67168	0.347146	SLC29A4		chr10-33201816-33202462	0.53935	-0.508662	-0.274347	NRP1
chr14-55101986-55103520	0.64752559	0.480449	0.311103	DLGAP5		chr2-129828515-129829282	0.515319	-0.320832	-0.165331	CCDC74B		chr3-52636454-52637341	0.680896	0.509514	0.346926	NISCH		chr1-204650638-204651241	0.583543	-0.47011	-0.274329	PIK3C2B
chr1-226111781-226112448	0.55561364	0.559517	0.310875	LIN9		chr11-34185979-34187020	0.821425	-0.201188	-0.165261	CAT		chr3-48433783-48434147	0.768268	0.451554	0.346914	COL7A1		chr14-54364301-54365395	0.518646	-0.528903	-0.274313	GMFB
chr15-60203767-60204965	0.5315396	0.58471	0.310796	ICE2		chr1-119941301-119941797	0.599653	-0.274756	-0.164758	HMGCS2		chr3-69875056-69875756	0.50699	0.684213	0.346889	MITF		chr13-20823036-20823468	0.50171	-0.546482	-0.274176	EEF1AKMT1
chr5-87753616-87754533	0.50913542	0.610266	0.310708	CCNH		chr15-53520594-53521487	0.754911	-0.217945	-0.164529	WDR72		chr12-1580333-1580880	0.601828	0.576256	0.346807	CACNA2D4		chr7-92916454-92917412	0.584068	-0.469255	-0.274077	SAMD9
chr9-37675764-37677012	0.59585228	0.521248	0.310587	DCAF10		chr9-34419461-34420484	0.592099	-0.277746	-0.164453	DCTN3		chr1-171653846-171654823	0.512849	0.674758	0.346049	FMO1		chr20-2922857-2923275	0.508656	-0.537827	-0.273569	PTPRA
chr13-71827124-71827674	0.50711822	0.611108	0.309904	DACH1		chr7-137305549-137307045	0.638279	-0.257342	-0.164256	CHRM2		chr18-31931111-31932123	0.507521	0.680941	0.345592	TTR		chr17-45042751-45044092	0.583991	-0.468369	-0.273523	HIGD1B
chr22-31840279-31841708	0.50596089	0.612187	0.309743	DEPDC5		chr11-61499687-61500568	0.724969	-0.226164	-0.163962	TMEM258		chr17-1244597-1245041	0.527295	0.655221	0.345495	NXN		chr3-122760466-122761366	0.611247	-0.44746	-0.273509	PARP9
chr2-153348729-153349947	0.54532802	0.567842	0.30966	RPRM		chr22-30946747-30948088	0.645489	-0.253864	-0.163866	LIMK2		chr11-19509193-19509574	0.690485	0.500347	0.345482	CSRP3		chr10-103248339-103248829	0.598581	-0.456352	-0.273163	PDCD11
chr4-88863063-88863843	0.51162039	0.605071	0.309567	HERC6		chr16-1681044-1681267	0.51178	-0.32014	-0.163841	CLCN7		chr3-48737554-48737807	0.567948	0.60808	0.345358	KLHDC8B		chr8-27387370-27388111	0.688129	-0.396279	-0.272691	SCARA3
chr3-114424134-114424744	0.70380811	0.43981	0.309542	DRD3		chr14-21538783-21539528	0.540715	-0.302982	-0.163827	LINC00641		chr4-55020554-55021583	0.622666	0.554431	0.345225	KDR		chr3-48433783-48434147	0.768268	-0.354497	-0.272349	SPINK8
chr12-20211807-20213380	0.50112855	0.617614	0.309504	PDE3A		chr1-77103307-77103861	0.633253	-0.25765	-0.163158	AK5		chr17-494721-495144	0.52658	0.655221	0.345026	NXN		chr15-50697166-50698429	0.667946	-0.407648	-0.272287	AP4E1
chr17-45092659-45093937	0.72244583	0.428388	0.309487	MAP3K14		chr12-57868446-57870009	0.71561	-0.227932	-0.16311	GLI1		chr14-103896935-103897506	0.581582	0.59319	0.344989	PPP1R13B		chr12-119990483-119990821	0.611035	-0.445016	-0.271921	RAB35
chr20-41221962-41223444	0.74008836	0.41786	0.309253	TOP1		chr1-160306617-160307762	0.644258	-0.253163	-0.163102	COPA		chr17-869038-870465	0.765909	0.450303	0.344891	C17orf97		chr19-48569905-48570136	0.512763	-0.530225	-0.27188	CYTH2
chr12-77775340-77776119	0.53293499	0.579607	0.308893	NAV3		chr1-41455399-41456303	0.552786	-0.294732	-0.162924	EDN2		chr20-13096931-13097426	0.58683	0.587505	0.344766	SPTLC3		chr3-190968636-190969160	0.511836	-0.530972	-0.27177	CCDC50
chr12-49214578-49215529	0.67880425	0.454625	0.308601	TROAP		chr9-34501754-34503225	0.750211	-0.216442	-0.162377	SIGMAR1		chr9-114499250-114499793	0.610088	0.564082	0.34414	KIF12		chr15-52003796-52004521	0.659767	-0.41141	-0.271435	SCG3
chr7-43646546-43648947	0.67453005	0.457092	0.308322	COA1		chr11-31787910-31788530	0.607742	-0.266959	-0.162242	RCN1		chr4-185832774-185833439	0.659727	0.521616	0.344124	FAM149A		chr6-43149070-43150660	0.759165	-0.357212	-0.271183	CNPY3
chr7-94587534-94588516	0.56910004	0.541695	0.308279	CASD1		chr7-151494166-151494850	0.648974	-0.249444	-0.161882	TMUB1		chr16-1018913-1020106	0.651063	0.528485	0.344077	CHTF18		chr14-69662614-69663606	0.54204	-0.500124	-0.271087	GALNT16
chr13-80009711-80011159	0.76027121	0.405319	0.308152	SPRY2		chr1-209844622-209846097	0.700464	-0.230668	-0.161575	SYT14		chr4-74715342-74716593	0.709194	0.485008	0.343964	PARM1		chr8-118017429-118018265	0.503427	-0.538392	-0.271041	MED30
chr1-47696456-47697290	0.56587608	0.544305	0.308009	STIL		chr1-156388207-156388845	0.613888	-0.263073	-0.161497	PRCC		chr2-113711822-113712375	0.603731	0.569175	0.343629	AC017074.1		chr18-409758-410446	0.703811	-0.385026	-0.270986	TYMSOS
chr12-8823153-8824368	0.59381156	0.518366	0.307812	RIMKLB		chr1-25707699-25708592	0.516559	-0.312331	-0.161337	MTFR1L		chr1-184296206-184296888	0.770592	0.44591	0.343614	COLGALT2		chr9-37414888-37415545	0.526292	-0.514849	-0.270961	POLR1E
chr1-155195770-155196630	0.60885563	0.505506	0.30778	YY1AP1		chr10-110794363-110795261	0.609501	-0.264596	-0.161272	RBM20		chr16-71258284-71258740	0.503945	0.681114	0.343244	HYDIN		chr14-68947745-68948064	0.541735	-0.500124	-0.270935	GALNT16
chr13-46389542-46390532	0.65629608	0.468548	0.307506	CPB2		chr7-117068353-117069094	0.636255	-0.252728	-0.1608	CFTR		chrX-11151299-11151937	0.529419	0.648282	0.343213	MID1		chr16-606611-606994	0.534684	-0.50633	-0.270727	LUC7L
chr5-141493521-141495400	0.78459303	0.391758	0.307371	PCDHGA11		chr9-34501754-34503225	0.750211	-0.214328	-0.160791	DNAI1		chr19-7618367-7619420	0.636013	0.539189	0.342931	PNPLA6		chr1-52702793-52703518	0.540249	-0.500689	-0.270497	ZYG11B
chr1-60895204-60896031	0.63136522	0.486821	0.307362	NFIA-AS1		chr17-32514455-32515282	0.750352	-0.214283	-0.160788	TMEM98		chr8-91275448-91275977	0.530871	0.645938	0.342909	TMEM64		chr10-97724329-97725011	0.647992	-0.417342	-0.270434	PGAM1
chr20-56924408-56926109	0.79259236	0.387727	0.307309	GCNT7		chr12-124420336-124421359	0.607854	-0.264502	-0.160778	UBC		chr16-19837164-19838688	0.703273	0.487474	0.342827	TMC5		chr11-62875859-62876318	0.566867	-0.47665	-0.270197	SNHG1
chr10-31696913-31698177	0.52067764	0.589816	0.307104	KIF5B		chr12-65015555-65016390	0.678214	-0.237052	-0.160772	MSRB3		chr2-200425122-200425423	0.546012	0.627115	0.342413	SPATS2L		chr11-117457273-117458153	0.583536	-0.462801	-0.270061	FXYD2
chr6-43926242-43927216	0.60985498	0.503261	0.306916	XPO5		chr13-113934858-113935792	0.541863	-0.296394	-0.160605	ADPRHL1		chr9-129639764-129640661	0.655615	0.521993	0.342226	ASB6		chr14-68041998-68043339	0.520968	-0.517921	-0.26982	VTI1B
chr11-112523156-112524206	0.52487985	0.584731	0.306914	NCAM1		chr6-43979895-43980678	0.638539	-0.251166	-0.160379	HSP90AB1		chr2-164541907-164543221	0.531915	0.643322	0.342193	COBLL1		chr1-173518346-173519293	0.535976	-0.503041	-0.269618	KLHL20
chr4-153210445-153211068	0.5249272	0.584443	0.30679	ARFIP1		chr8-79876503-79877813	0.544228	-0.293656	-0.159816	LINC01607		chr17-851775-852335	0.522071	0.655221	0.342072	NXN		chr19-17863558-17864067	0.69084	-0.389821	-0.269304	UNC13A
chr8-69463136-69464213	0.53531789	0.572773	0.306616	SLCO5A1		chr10-74034228-74035772	0.750223	-0.212836	-0.159675	CHCHD1		chr7-74044531-74045209	0.507763	0.673667	0.342064	CLDN3		chr1-94676252-94677374	0.65479	-0.411198	-0.269248	SLC44A3
chr2-208039358-208041008	0.61689362	0.496994	0.306592	PTH2R		chr1-15385772-15386844	0.707088	-0.225742	-0.159619	CASP9		chr3-48492308-48493074	0.645693	0.529677	0.342009	P4HTM		chr5-179581312-179581584	0.531117	-0.506189	-0.268845	RNF130
chr12-20211807-20213380	0.50112855	0.611697	0.306539	SLCO1C1		chr19-46925577-46926981	0.795117	-0.200368	-0.159316	STRN4		chr6-154156078-154156867	0.500941	0.682649	0.341967	CNKSR3		chr8-22318464-22319241	0.619333	-0.433946	-0.268757	FAM160B2
chr8-69871324-69872506	0.53517983	0.572773	0.306537	SLCO5A1		chr20-45051063-45051803	0.566155	-0.281325	-0.159273	PIGT		chr14-53998901-53999494	0.592795	0.576678	0.341852	BMP4		chr17-72175458-72176470	0.689381	-0.389431	-0.268467	SOX9-AS1
chr3-134937145-134938368	0.68576695	0.446912	0.306478	EPHB1		chr1-160306617-160307762	0.644258	-0.247024	-0.159147	DCAF8		chr1-242211156-242211836	0.558975	0.611359	0.341735	PLD5		chr6-10836906-10838789	0.558239	-0.480841	-0.268424	SYCP2L
chr9-96115981-96117117	0.64282037	0.475915	0.305928	ZNF367		chr11-44579163-44579928	0.520689	-0.305385	-0.159011	TP53I11		chr18-25478160-25478620	0.506263	0.674913	0.341683	ZNF521		chr4-88720294-88721288	0.57714	-0.465089	-0.268421	HERC3
chr6-149107562-149108644	0.60290117	0.507084	0.305721	SUMO4		chr10-71957021-71958275	0.681962	-0.232163	-0.158326	C10orf105		chr6-83169027-83169860	0.70167	0.486756	0.341542	UBE3D		chr8-41447343-41448203	0.57187	-0.468917	-0.268159	GPAT4
chr10-6398923-6399921	0.6125816	0.499045	0.305706	PFKFB3		chr14-73833061-73834301	0.709615	-0.222795	-0.158099	VSX2		chr8-141389033-141389267	0.516888	0.660638	0.341476	PTP4A3		chr1-234584322-234585529	0.514249	-0.521284	-0.26807	IRF2BP2
chr10-59133472-59134623	0.59942105	0.509699	0.305524	FAM13C		chr2-28670454-28671596	0.578652	-0.273036	-0.157993	FOSL2		chr2-29010823-29012472	0.574336	0.594448	0.341413	CLIP4		chr9-37191442-37191910	0.520663	-0.514849	-0.268063	POLR1E
chr13-100788850-100790094	0.58471337	0.522151	0.305309	TMTC4		chr17-1880479-1881551	0.531088	-0.297431	-0.157962	RILP		chr10-117469601-117470417	0.564749	0.603472	0.34081	PDZD8		chr14-44782580-44783255	0.662051	-0.404738	-0.267957	FKBP3
chr11-22370719-22371566	0.5356902	0.569575	0.305116	ANO5		chr4-185870038-185870756	0.553165	-0.284904	-0.157599	C4orf47		chr15-50697166-50698429	0.667946	0.509853	0.340555	TRPM7		chr17-44595135-44595760	0.634872	-0.42194	-0.267878	GJC1
chr4-17587136-17587757	0.54576694	0.559025	0.305097	FAM184B		chr2-234580735-234582071	0.657571	-0.239406	-0.157427	LINC01173		chr7-101822711-101823498	0.522044	0.652115	0.340433	CUX1		chr9-97406220-97406858	0.646654	-0.41411	-0.267786	TMOD1
chr14-105340827-105341564	0.62150385	0.490889	0.305089	CDCA4		chr2-44267377-44268690	0.648655	-0.242677	-0.157414	PPM1B		chr2-164951335-164952633	0.689749	0.493421	0.340337	SLC38A11		chr1-54358631-54359027	0.601518	-0.445103	-0.267738	TTC4
chr13-77831997-77833872	0.66865455	0.455873	0.304822	EDNRB		chr12-95410804-95411899	0.652091	-0.240923	-0.157104	FGD6		chr8-94456557-94457377	0.616829	0.551548	0.340211	FSBP		chr6-11152560-11152853	0.588326	-0.455071	-0.26773	TMEM170B
chr15-45325953-45327250	0.70554794	0.431009	0.304097	C15orf48		chr8-38488309-38489011	0.736347	-0.213335	-0.157088	FGFR1		chr6-134229439-134230735	0.538367	0.631416	0.339934	SGK1		chr1-27934643-27935486	0.584307	-0.458059	-0.267647	SESN2
chr8-59005398-59006422	0.53156897	0.571902	0.304005	TOX		chr10-14348301-14349483	0.702251	-0.222823	-0.156478	FAM107B		chr15-82959446-82960064	0.592655	0.573569	0.339929	CPEB1		chr20-36248643-36249817	0.612132	-0.436403	-0.267136	PHF20
chr17-78040351-78041707	0.65348647	0.464479	0.303531	BIRC5		chr3-106044421-106044816	0.541389	-0.288926	-0.156421	CBLB		chrX-113551527-113552313	0.522753	0.650213	0.339901	XACT		chr19-51046755-51047451	0.582735	-0.45725	-0.266456	LRRC4B
chr11-110133953-110134620	0.57712255	0.525763	0.303429	ZC3H12C		chr17-50943216-50944298	0.515398	-0.303093	-0.156214	SPATA20		chr2-170766722-170766989	0.565079	0.601493	0.339891	SP5		chr14-74525142-74525640	0.607803	-0.438277	-0.266386	EIF2B2
chr1-164163284-164163894	0.50077588	0.605313	0.303126	PBX1		chr3-157400593-157401762	0.678492	-0.229788	-0.155909	LINC00880		chr1-42740014-42741500	0.722706	0.470014	0.339682	SLC2A1		chr14-23175653-23176258	0.714941	-0.372152	-0.266067	JPH4
chr9-96115981-96117117	0.64282037	0.471247	0.302927	ERCC6L2		chr1-65167249-65168134	0.578445	-0.269145	-0.155686	LEPR		chr19-38605708-38606505	0.766269	0.443247	0.339647	LGALS4		chr6-43149070-43150660	0.759165	-0.350182	-0.265846	XPO5
chr10-95414293-95415740	0.59748809	0.506882	0.302856	SORBS1		chr1-204468072-204468677	0.551602	-0.281938	-0.155518	GOLT1A		chr1-32736451-32737533	0.667648	0.508496	0.339496	KIAA1522		chr5-146109274-146110006	0.658203	-0.403685	-0.265707	TCERG1
chr1-156399858-156402948	0.75141614	0.40282	0.302685	MEX3A		chr10-12777669-12778477	0.691775	-0.224616	-0.155384	CAMK1D		chr17-869038-870465	0.765909	0.443208	0.339457	ABR		chr18-33735400-33736394	0.595985	-0.44535	-0.265422	NOL4
chr7-78151042-78151876	0.67070233	0.449525	0.301497	PHTF2		chr13-45833404-45834533	0.599776	-0.258454	-0.155014	TPT1		chr19-17863558-17864067	0.69084	0.491366	0.339455	BST2		chr9-129639764-129640661	0.655615	-0.404734	-0.265349	IER5L
chr16-46857023-46858019	0.76036478	0.396365	0.301382	C16orf87		chr5-143521344-143522536	0.610084	-0.254083	-0.155012	NR3C1		chr17-75890986-75891932	0.664976	0.510452	0.339438	SMIM5		chr14-68760128-68760536	0.530467	-0.500124	-0.2653	GALNT16
chr1-203147091-203147708	0.53514968	0.563118	0.301353	BTG2		chr7-6159403-6160555	0.571865	-0.270459	-0.154666	RNF216		chr5-146109274-146110006	0.658203	0.515445	0.339268	SH3RF2		chr15-68201659-68202214	0.543187	-0.48832	-0.265249	CORO2B
chr18-8740754-8742073	0.66340279	0.45425	0.301351	ANKRD12		chr1-46094317-46094879	0.507611	-0.304448	-0.154541	FAAH		chr2-74291671-74292730	0.617757	0.548322	0.33873	MRPL53		chr11-117743187-117744051	0.572825	-0.462801	-0.265104	FXYD2
chr20-5212598-5213449	0.81285147	0.370686	0.301312	PROKR2		chr9-124000981-124001455	0.594224	-0.259954	-0.154471	ADGRD2		chr9-131422348-131423547	0.55757	0.607442	0.338691	PRRC2B		chr3-42923501-42924673	0.581582	-0.455188	-0.26473	SS18L2
chr10-75016235-75016746	0.52362881	0.572887	0.29998	KAT6B		chr5-112737165-112738673	0.614577	-0.250902	-0.154199	EPB41L4A		chr19-32677448-32678106	0.84852	0.399031	0.338586	ANKRD27		chr18-7303447-7304336	0.604313	-0.43769	-0.264502	LAMA1
chr2-104583641-104584754	0.57829514	0.518416	0.299798	AC068057.1		chr8-132486331-132487370	0.654501	-0.235506	-0.154139	TG		chr19-46300550-46301228	0.66941	0.505677	0.338505	FKRP		chr9-128723598-128724505	0.653502	-0.404734	-0.264494	IER5L
chr15-89360267-89360799	0.58615332	0.511107	0.299587	HAPLN3		chr11-74640983-74641626	0.596051	-0.25846	-0.154055	PGM2L1		chr1-40798667-40799890	0.569815	0.593068	0.337939	NFYC		chr2-74291671-74292730	0.617757	-0.427787	-0.264268	TTC31
chr19-44344928-44346827	0.68438401	0.437341	0.299309	ZNF221		chr15-64635351-64636816	0.603524	-0.254399	-0.153536	OAZ2		chr2-232501178-232502142	0.548419	0.616031	0.337843	KCNJ13		chr10-16744707-16745442	0.530102	-0.498128	-0.264059	VIM
chr2-104807418-104808802	0.57664539	0.518416	0.298942	AC068057.1		chr6-138993666-138993982	0.53083	-0.289089	-0.153457	ABRACL		chr1-40795620-40796088	0.568742	0.593068	0.337303	NFYC		chr16-68915201-68916079	0.507244	-0.52051	-0.264025	VPS4A
chr5-146588410-146589468	0.5293498	0.564541	0.29884	TCERG1		chr6-43926242-43927216	0.609855	-0.251166	-0.153175	HSP90AB1		chr14-104296449-104297020	0.568118	0.59319	0.337002	PPP1R13B		chr1-204623307-204623902	0.561471	-0.47011	-0.263953	PIK3C2B
chr11-92587937-92589207	0.67842619	0.440366	0.298756	FAT3		chr11-13101693-13102752	0.698522	-0.218758	-0.152808	LINC00958		chr2-113711822-113712375	0.603731	0.556949	0.336248	PGM5P4-AS1		chr6-11152560-11152853	0.588326	-0.448601	-0.263923	SMIM13
chr9-5557424-5558505	0.62532163	0.477401	0.298529	RANBP6		chr17-50051459-50052034	0.55037	-0.277087	-0.152501	PDK2		chr21-33939285-33939621	0.548352	0.613179	0.336238	LINC00310		chr18-59566546-59567166	0.534491	-0.493361	-0.263697	SEC11C
chr15-32842982-32843837	0.566191	0.52696	0.29836	ARHGAP11A		chr20-3390358-3391152	0.624232	-0.244273	-0.152483	HSPA12B		chr14-23123463-23123870	0.601257	0.559048	0.336131	AP1G2		chr16-69201133-69201578	0.506059	-0.52051	-0.263408	VPS4A
chr16-89923903-89924806	0.5259346	0.566814	0.298107	FANCA		chr10-18135551-18136678	0.745493	-0.204526	-0.152473	SLC39A12		chr12-47991210-47992209	0.593503	0.566092	0.335977	COL2A1		chr3-45047238-45047753	0.590774	-0.445817	-0.263377	ZNF197
chr10-78175298-78175858	0.67127599	0.443997	0.298045	DLG5		chr9-37675764-37677012	0.595852	-0.255542	-0.152265	SHB		chr2-39160901-39161393	0.509914	0.658076	0.335562	GALM		chr19-46288788-46289572	0.736031	-0.357727	-0.263298	IGFL4
chr14-93925775-93927800	0.67179756	0.442594	0.297334	FAM181A		chr20-50654489-50655851	0.521166	-0.292002	-0.152182	PTPN1		chr2-11133500-11133917	0.576264	0.581985	0.335377	ATP6V1C2		chr6-43149070-43150660	0.759165	-0.346809	-0.263286	POLH
chr1-34166149-34167416	0.70522341	0.420987	0.29689	C1orf94		chr12-57868446-57870009	0.71561	-0.212622	-0.152155	SLC26A10		chr3-72692908-72693589	0.634302	0.528679	0.335342	EBLN2		chr1-42282034-42282909	0.599347	-0.439038	-0.263136	C1orf50
chr7-152709120-152710719	0.74529111	0.398275	0.296831	XRCC2		chr11-64474593-64475245	0.548574	-0.277087	-0.152003	MAJIN		chr6-43149070-43150660	0.759165	0.441657	0.335291	CRIP3		chr3-61925591-61926123	0.626687	-0.41963	-0.262977	PTPRG-AS1
chr9-86575907-86577207	0.59567401	0.497992	0.296641	GOLM1		chr11-46976598-46978230	0.685428	-0.221406	-0.151758	ACP2		chr2-159225081-159225655	0.569796	0.588186	0.335146	TANC1		chr6-44002031-44003252	0.750733	-0.350182	-0.262893	XPO5
chr8-78726689-78727464	0.62212097	0.476427	0.296395	IL7		chrX-7638170-7638968	0.532876	-0.284776	-0.151751	PNPLA4		chr16-75260842-75261045	0.739688	0.452853	0.33497	CHST5		chr1-46466243-46467024	0.697322	-0.376591	-0.262605	UQCRH
chr11-107258262-107260056	0.5286567	0.560102	0.296101	CWF19L2		chr17-32732517-32733740	0.707316	-0.214283	-0.151566	TMEM98		chr1-112316237-112317821	0.590817	0.566762	0.334853	WNT2B		chr1-42745873-42746119	0.656389	-0.399631	-0.262314	RIMKLA
chr5-179963032-179964099	0.58031251	0.510211	0.296082	RASGEF1C		chr1-77016414-77017282	0.587983	-0.25765	-0.151494	AK5		chr13-49371477-49372248	0.564111	0.593449	0.334771	SETDB2		chr1-26530945-26531490	0.680619	-0.385163	-0.262149	TRNP1
chr10-7444333-7445789	0.51627313	0.573391	0.296027	TAF3		chr6-43979895-43980678	0.638539	-0.237065	-0.151375	GTPBP2		chr1-10508553-10508894	0.501201	0.667884	0.334744	CASZ1		chr1-229285189-229285732	0.702058	-0.37271	-0.261664	NUP133
chr8-101875043-101876681	0.64998965	0.454953	0.295715	GRHL2		chr6-43926242-43927216	0.609855	-0.248127	-0.151322	SLC29A1		chr11-119332229-119332854	0.672453	0.497721	0.334694	MFRP		chr18-409758-410446	0.703811	-0.370943	-0.261074	THOC1
chr18-13135945-13137274	0.51454954	0.574539	0.295629	SPIRE1		chr1-180836176-180837311	0.724559	-0.208753	-0.151254	KIAA1614		chr7-30859628-30860679	0.782344	0.427306	0.3343	NOD1		chr5-95043081-95044135	0.583911	-0.44701	-0.261014	SLF1
chr12-95410804-95411899	0.65209104	0.453275	0.295577	NR2C1		chr3-42733164-42733965	0.729748	-0.20722	-0.151219	POMGNT2		chr4-52550211-52550485	0.653368	0.511341	0.334094	USP46		chr19-19613386-19613789	0.555279	-0.469706	-0.260818	ZNF682
chr6-43979895-43980678	0.6385386	0.462895	0.295576	POLH		chr3-124882449-124883585	0.630305	-0.239371	-0.150877	SLC12A8		chr4-186037864-186038718	0.639807	0.521616	0.333734	FAM149A		chr7-47640763-47641327	0.546983	-0.476445	-0.260607	HUS1
chr4-25170933-25171565	0.55182151	0.535353	0.295419	PI4K2B		chr13-40189934-40191959	0.617827	-0.243713	-0.150572	FOXO1		chr7-130144404-130145044	0.65669	0.507811	0.333475	CPA2		chr3-133563499-133564637	0.574344	-0.453333	-0.260369	TF
chr9-34501754-34503225	0.75021071	0.393326	0.295078	FAM219A		chr17-28967557-28968831	0.55649	-0.270293	-0.150415	TIAF1		chr2-47031041-47031314	0.597232	0.55827	0.333417	SOCS5		chr7-101650449-101651221	0.748961	-0.347616	-0.260351	PLOD3
chr12-100452968-100453578	0.60351572	0.488758	0.294973	ACTR6		chr9-124880219-124880838	0.577206	-0.259954	-0.150047	ADGRD2		chrX-115259008-115259820	0.635832	0.524171	0.333285	LRCH2		chr19-47848564-47849408	0.741797	-0.350325	-0.25987	SLC8A2
chr17-45092659-45093937	0.72244583	0.408202	0.294904	C1QL1		chr12-29065528-29066552	0.550555	-0.272509	-0.150031	OVCH1		chr10-48791129-48791637	0.529437	0.62912	0.33308	ARHGAP22		chr11-119332229-119332854	0.672453	-0.38643	-0.259856	VPS11
chr1-100734728-100737049	0.63055081	0.467297	0.294654	GPR88		chr16-89923903-89924806	0.525935	-0.285163	-0.149977	MC1R		chr3-52636454-52637341	0.680896	0.489064	0.333002	TNNC1		chr7-91892147-91893328	0.673106	-0.385987	-0.25981	CYP51A1
chr12-77318444-77319624	0.61998454	0.474838	0.294392	E2F7		chr22-44297402-44298065	0.610063	-0.245562	-0.149808	ARHGAP8		chr15-50210338-50211224	0.65183	0.509853	0.332338	TRPM7		chr11-107857927-107859898	0.606517	-0.428178	-0.259697	RAB39A
chr2-104834425-104834807	0.59975725	0.490329	0.294079	LINC01102		chr3-183859798-183860610	0.515502	-0.290277	-0.149638	EIF4G1		chr2-159792743-159793159	0.518883	0.640384	0.332284	CD302		chr11-127273164-127273819	0.603299	-0.430434	-0.25968	KIRREL3
chr6-43896566-43897168	0.56051613	0.524122	0.293779	AARS2		chr17-266562-267792	0.578348	-0.258189	-0.149323	C17orf97		chr1-150528869-150529431	0.678886	0.488838	0.331865	ARNT		chr2-27208546-27208998	0.674347	-0.384994	-0.25962	CCDC121
chr1-53104006-53104922	0.5513477	0.532752	0.293732	COA7		chr4-86482169-86483350	0.514264	-0.289923	-0.149097	AFF1		chr4-84085570-84086283	0.50944	0.651242	0.331769	CDS1		chrX-72554153-72555107	0.670566	-0.387017	-0.25952	CITED1
chr11-125516043-125517759	0.65916894	0.445456	0.293631	CHEK1		chr15-66906617-66907682	0.531011	-0.280697	-0.149053	RPL4		chr14-54165563-54166738	0.575165	0.576678	0.331685	BMP4		chr15-74574578-74575630	0.519152	-0.499704	-0.259423	FAM219B
chr5-141017624-141018877	0.56885741	0.515595	0.2933	PCDHGA10		chr9-74443879-74444757	0.590072	-0.251918	-0.148649	TRPM6		chr13-40386394-40386914	0.68003	0.4876	0.331583	FOXO1		chr3-27031393-27031763	0.514068	-0.504385	-0.259288	LRRC3B
chr3-113241228-113242535	0.65189773	0.449888	0.293281	NEPRO		chr16-29673856-29674630	0.544569	-0.271859	-0.148046	ASPHD1		chr1-119939295-119939633	0.614001	0.539998	0.331559	NOTCH2		chr3-111585239-111585790	0.527529	-0.491511	-0.259286	TAGLN3
chr21-42621242-42622604	0.55132226	0.531701	0.293138	PDE9A		chr9-5557424-5558505	0.625322	-0.236449	-0.147856	ERMP1		chr10-110827342-110828234	0.592754	0.559064	0.331387	RBM20		chr1-228210025-228210504	0.738295	-0.350977	-0.259125	HIST3H2A
chr1-150181670-150182785	0.76409214	0.383168	0.292776	HIST2H2AB		chr3-25291263-25292596	0.71843	-0.205684	-0.147769	OXSM		chr10-121500797-121501195	0.62672	0.528531	0.331241	FGFR2		chr11-632759-633434	0.747755	-0.345613	-0.258434	CEND1
chr11-47466288-47467564	0.55276026	0.529328	0.292591	DDB2		chr15-63323540-63324669	0.719067	-0.205409	-0.147702	FBXL22		chr6-37881237-37881990	0.609762	0.542999	0.3311	MDGA1		chr17-19578177-19578948	0.738561	-0.349743	-0.258306	RNF112
chr6-111540638-111541732	0.63897916	0.457741	0.292487	MFSD4B		chr9-128381935-128384130	0.598241	-0.246893	-0.147701	ZER1		chr12-109820761-109821289	0.577988	0.572663	0.330992	TRPV4		chr2-99523563-99524669	0.653461	-0.395176	-0.258232	LYG1
chr4-125781445-125782025	0.53324389	0.547701	0.292058	FAT4		chr5-38737526-38738355	0.57679	-0.256047	-0.147685	OSMR-AS1		chr16-88770569-88771308	0.704691	0.469448	0.330816	ZNF469		chr17-50838135-50838835	0.757785	-0.34075	-0.258215	EME1
chr12-103099805-103100883	0.69238693	0.421746	0.292012	C12orf42		chr1-15383927-15384828	0.653833	-0.225742	-0.147597	CASP9		chr9-114206922-114207652	0.586137	0.564082	0.330629	KIF12		chr20-58977927-58978433	0.511157	-0.505052	-0.258161	NELFCD
chr18-56042954-56044507	0.82229663	0.354971	0.291891	LINC01415		chr9-99149162-99150043	0.538503	-0.273902	-0.147497	SEC61B		chr3-179973621-179974409	0.654694	0.504816	0.3305	ACTL6A		chr20-2922857-2923275	0.508656	-0.506943	-0.25786	NOP56
chr9-36945446-36946057	0.51358738	0.568125	0.291782	MELK		chr12-57868446-57870009	0.71561	-0.205788	-0.147264	ATP23		chr2-10460572-10461122	0.567776	0.581985	0.330437	ATP6V1C2		chr11-64040679-64041337	0.669088	-0.385304	-0.257802	ATL3
chr2-110788672-110789643	0.60958279	0.478242	0.291528	BUB1		chr1-18654910-18655766	0.525392	-0.280219	-0.147225	KLHDC7A		chr1-93960363-93961147	0.532587	0.620103	0.330259	ABCA4		chr2-27654738-27655648	0.588382	-0.437873	-0.257636	ZNF513
chr1-150181670-150182785	0.76409214	0.381494	0.291496	PLEKHO1		chr11-44579163-44579928	0.520689	-0.282694	-0.147196	ALX4		chr6-170133792-170134475	0.697627	0.473314	0.330197	PHF10		chr14-54165563-54166738	0.575165	-0.447364	-0.257308	SAMD4A
chr5-141017624-141018877	0.56885741	0.512193	0.291365	HARS		chr11-73575757-73576849	0.597659	-0.246115	-0.147093	MRPL48		chr3-52636454-52637341	0.680896	0.484684	0.33002	PHF7		chr17-50501694-50502595	0.60754	-0.423465	-0.257272	PPP1R9B
chr8-100365394-100366189	0.65980493	0.439185	0.289777	SNX31		chr10-95414293-95415740	0.597488	-0.246158	-0.147077	ENTPD1		chr3-32144117-32144619	0.569873	0.578764	0.329822	CMTM7		chr4-6150042-6150563	0.585689	-0.43906	-0.257153	CRMP1
chr2-98253222-98254093	0.54565859	0.530605	0.289529	INPP4A		chr10-119633608-119634518	0.577772	-0.254521	-0.147055	PRDX3		chr7-22856454-22856665	0.510952	0.645476	0.329807	GPNMB		chr4-152045490-152046564	0.567698	-0.452747	-0.257024	GATB
chr11-125493872-125496796	0.54103773	0.535118	0.289519	FEZ1		chr4-109665783-109666566	0.575204	-0.2554	-0.146907	COL25A1		chr19-16559692-16560105	0.522293	0.631255	0.3297	NWD1		chr1-159938114-159938479	0.74401	-0.345453	-0.257021	CASQ1
chr11-11640737-11641901	0.65422904	0.442343	0.289393	DKK3		chr3-64638671-64639554	0.603315	-0.24349	-0.146901	PRICKLE2		chr2-99523563-99524669	0.653461	0.504412	0.329614	TSGA10		chr19-3692563-3693608	0.733148	-0.350382	-0.256882	ATCAY
chrX-24876193-24878225	0.70194381	0.412175	0.289324	POLA1		chr15-78828719-78829315	0.598744	-0.245254	-0.146845	MORF4L1		chr1-112558431-112558945	0.581573	0.566762	0.329613	WNT2B		chr10-97724329-97725011	0.647992	-0.396097	-0.256668	ARHGAP19
chr8-132486331-132487370	0.65450062	0.440667	0.288417	PHF20L1		chr2-217061812-217063418	0.543376	-0.270073	-0.146751	IGFBP2		chr11-119368325-119369041	0.662049	0.497721	0.329516	MFRP		chr21-34365792-34366068	0.52809	-0.485992	-0.256647	RCAN1
chr16-81326560-81327802	0.73367973	0.393093	0.288404	GAN		chr5-139981801-139983169	0.549066	-0.267154	-0.146685	TMEM173		chr1-8669214-8669936	0.635313	0.518595	0.329471	RERE		chr14-74525142-74525640	0.607803	-0.421059	-0.255921	AREL1
chr2-73043030-73044779	0.63586902	0.453327	0.288256	SMYD5		chr7-90411240-90412018	0.679128	-0.215915	-0.146634	STEAP1		chr19-47848564-47849408	0.741797	0.443874	0.329264	CRX		chr4-25580744-25581237	0.613598	-0.417042	-0.255896	ZCCHC4
chr5-12216733-12217967	0.5774471	0.498947	0.288116	CTNND2		chr6-158548071-158549047	0.688098	-0.213056	-0.146603	SYTL3		chr2-18047773-18048527	0.816687	0.403023	0.329144	SMC6		chr1-117392689-117393112	0.539786	-0.473959	-0.255836	PTGFRN
chr1-160306617-160307762	0.64425836	0.446996	0.287981	KCNJ10		chr9-75068710-75069895	0.581561	-0.251918	-0.146505	TRPM6		chr19-45103162-45104333	0.530988	0.618949	0.328655	BCAM		chr11-119368325-119369041	0.662049	-0.38643	-0.255836	VPS11
chr15-64635351-64636816	0.60352405	0.476307	0.287463	ANKDD1A		chr3-150511068-150511800	0.508313	-0.288172	-0.146481	SIAH2		chr15-75436752-75437295	0.601737	0.545675	0.328353	NEIL1		chr17-76467196-76467704	0.680225	-0.375873	-0.255678	MGAT5B
chr10-71980562-71981993	0.57703821	0.497121	0.286858	CHST3		chr1-28834899-28835806	0.55485	-0.263832	-0.146387	TAF12		chr9-111957937-111958524	0.573941	0.571506	0.328011	UGCG		chr9-69451873-69452638	0.596156	-0.428356	-0.255367	PTAR1
chr4-54106784-54107635	0.69554438	0.412011	0.286572	GSX2		chr10-119494204-119495125	0.571375	-0.254521	-0.145427	PRDX3		chr15-50210338-50211224	0.65183	0.502032	0.32724	SLC27A2		chr5-150298883-150299303	0.503121	-0.50753	-0.255349	RBM22
chr1-160061766-160062743	0.75867316	0.376979	0.286004	LINC01133		chr22-41479102-41480680	0.627651	-0.231602	-0.145365	TEF		chr10-5667106-5667463	0.602562	0.542939	0.327155	ASB13		chr8-42467023-42467862	0.769565	-0.331743	-0.255298	RNF170
chr20-13821882-13822244	0.60914295	0.469384	0.285922	TASP1		chr5-153572112-153573899	0.596891	-0.24323	-0.145182	LINC01470		chr19-48986630-48987157	0.551352	0.593363	0.327152	BCAT2		chr15-74764485-74764938	0.510167	-0.499704	-0.254933	FAM219B
chr20-41248328-41250284	0.68387584	0.41786	0.285764	TOP1		chr8-38440155-38441864	0.679354	-0.213335	-0.14493	FGFR1		chr19-46975209-46976760	0.646924	0.505677	0.327135	FKRP		chr1-239719125-239719989	0.518461	-0.4916	-0.254875	FMN2
chr8-76686587-76688159	0.86409324	0.330701	0.285756	LINC01111		chr1-119941301-119941797	0.599653	-0.241285	-0.144687	ZNF697		chr1-112316237-112317821	0.590817	0.553382	0.326947	CAPZA1		chr16-88167525-88168836	0.533594	-0.477561	-0.254823	MVD
chr10-95476095-95477068	0.56152087	0.506882	0.284625	SORBS1		chr6-43926242-43927216	0.609855	-0.237065	-0.144575	GTPBP2		chr12-124548802-124549464	0.70511	0.463609	0.326895	SCARB1		chr15-74486849-74487245	0.509015	-0.499704	-0.254357	FAM219B
chr8-19628410-19629432	0.71841113	0.395846	0.28438	INTS10		chr4-109665783-109666566	0.575204	-0.251124	-0.144448	CFI		chr1-2360601-2361205	0.567943	0.575392	0.32679	PRKCZ		chr6-43149070-43150660	0.759165	-0.334859	-0.254213	YIPF3
chr21-32918283-32919213	0.66289834	0.428725	0.284201	IL10RB		chr8-89848076-89848985	0.604344	-0.238239	-0.143979	CALB1		chr7-1060309-1060897	0.65589	0.497939	0.326593	GPR146		chr19-1372952-1374149	0.658061	-0.386264	-0.254185	POLR2E
chr14-36019977-36020980	0.6911003	0.410472	0.283678	SFTA3		chr2-26912027-26914380	0.51832	-0.277269	-0.143714	CIB4		chrX-110026170-110026801	0.631274	0.517352	0.326591	TMEM164		chr14-23175653-23176258	0.714941	-0.355218	-0.25396	SLC7A7
chr7-158413953-158414968	0.61428634	0.461321	0.283383	NCAPG2		chr10-70431823-70432878	0.627633	-0.22883	-0.143621	TYSND1		chr5-155723899-155724219	0.520682	0.627169	0.326555	SGCD		chr1-22915409-22916885	0.63514	-0.399609	-0.253808	HNRNPR
chr3-26840045-26841107	0.53555197	0.528826	0.283214	AC099754.1		chr12-94725501-94726871	0.595707	-0.240923	-0.14352	FGD6		chr17-76467196-76467704	0.680225	0.479481	0.326155	MXRA7		chr4-16157669-16159042	0.721783	-0.351586	-0.253769	CD38
chr8-41342083-41343389	0.57423846	0.493199	0.283214	SFRP1		chr3-188905784-188906664	0.549409	-0.260792	-0.143282	TPRG1-AS1		chr12-53279150-53279780	0.520822	0.62608	0.326076	KRT8		chr12-120537795-120538925	0.570205	-0.445016	-0.25375	RAB35
chr15-59259912-59260572	0.7641404	0.370272	0.28294	CCNB2		chr17-1880479-1881551	0.531088	-0.269515	-0.143136	MYO1C		chrX-107384005-107386053	0.559081	0.583056	0.325975	CLDN2		chr7-50980155-50980715	0.655309	-0.38714	-0.253696	FIGNL1
chr15-57117835-57118611	0.56887677	0.49726	0.28288	TCF12		chr9-126439994-126441397	0.584615	-0.244654	-0.143028	ZBTB34		chr2-14419277-14419750	0.524586	0.621199	0.325872	LINC00276		chr17-9538467-9539029	0.535962	-0.473009	-0.253515	STX8
chr15-59292219-59292937	0.5653415	0.499728	0.282517	MYO1E		chr12-116959505-116960251	0.595778	-0.239788	-0.14286	NOS1		chr6-43676636-43677276	0.689723	0.472375	0.325808	VEGFA		chr1-43058278-43059314	0.577364	-0.439038	-0.253485	C1orf50
chr6-43926242-43927216	0.60985498	0.462895	0.282299	POLH		chr17-78716708-78717962	0.569755	-0.250376	-0.142653	LGALS3BP		chr1-53368383-53369543	0.591392	0.550762	0.325716	ECHDC2		chr6-71072331-71072780	0.525105	-0.482398	-0.25331	B3GAT2
chr14-71725896-71727032	0.51698173	0.544105	0.281292	SIPA1L1		chr7-151494166-151494850	0.648974	-0.219089	-0.142183	AGAP3		chr16-85306091-85306477	0.645978	0.504073	0.32562	FAM92B		chr14-54472204-54473095	0.565978	-0.447364	-0.253199	SAMD4A
chr13-45833404-45834533	0.59977591	0.468548	0.281024	CPB2		chrX-155127155-155128030	0.547389	-0.259074	-0.141814	CMC4		chr17-75368148-75368595	0.515676	0.631181	0.325485	LLGL2		chr10-49579454-49580062	0.624429	-0.405367	-0.253123	TIMM23B
chr7-77335048-77336118	0.50435116	0.556284	0.280562	PTPN12		chr9-128381935-128384130	0.598241	-0.236993	-0.141779	CERCAM		chr1-20290229-20291328	0.529482	0.614707	0.325476	VWA5B1		chr4-88720294-88721288	0.57714	-0.43855	-0.253105	PYURF
chr3-172677877-172678428	0.56191229	0.498738	0.280247	ECT2		chr22-26816310-26817232	0.525888	-0.268209	-0.141048	SRRD		chr10-20233140-20233789	0.76027	0.427943	0.325352	PLXDC2		chr10-102312972-102313957	0.525699	-0.481353	-0.253047	NOLC1
chr14-24780092-24780987	0.52053836	0.538055	0.280078	STXBP6		chr10-60350266-60351592	0.53757	-0.262292	-0.141	CCDC6		chr7-100725720-100726140	0.591091	0.550397	0.325335	PILRA		chr2-75586773-75587379	0.754408	-0.335376	-0.25301	TACR1
chr11-34631277-34632968	0.55131189	0.507962	0.280046	APIP		chr2-42659412-42660081	0.544298	-0.258809	-0.140869	COX7A2L		chr1-8372640-8373373	0.627154	0.518595	0.325239	RERE		chr21-33858421-33859239	0.508008	-0.497677	-0.252824	IFNGR2
chr11-35874446-35875424	0.57761688	0.484559	0.279889	PRR5L		chr10-6327625-6328783	0.641889	-0.219214	-0.140711	PRKCQ-AS1		chr4-103623896-103624509	0.607531	0.535327	0.325228	TACR3		chr20-371677-372296	0.702816	-0.359465	-0.252638	RBCK1
chr1-100734728-100737049	0.63055081	0.44367	0.279757	VCAM1		chr16-66741102-66742171	0.609878	-0.230354	-0.140488	TRADD		chr1-150528869-150529431	0.678886	0.478475	0.32483	CERS2		chr11-119368325-119369041	0.662049	-0.381369	-0.252485	RPS25
chr14-35558428-35559127	0.74798261	0.373547	0.279407	RALGAPA1		chr12-104010291-104011498	0.595816	-0.235401	-0.140256	CHST11		chr14-53978994-53979838	0.563261	0.576678	0.32482	BMP4		chr4-99648104-99648567	0.589395	-0.428262	-0.252415	TRMT10A
chr17-32514455-32515282	0.75035188	0.37203	0.279153	ZNF207		chr2-149152322-149152797	0.624504	-0.224178	-0.14	MMADHC		chr1-42282034-42282909	0.599347	0.541629	0.324624	CLDN19		chr19-31749113-31749665	0.643575	-0.392061	-0.252321	TSHZ3
chr18-4119095-4120466	0.62979546	0.443091	0.279057	DLGAP1		chr12-120413621-120414556	0.569114	-0.245719	-0.139842	PXN		chr4-74715342-74716593	0.709194	0.457513	0.324465	BTC		chr11-125370543-125371955	0.786931	-0.320421	-0.252149	HEPACAM
chr3-154161528-154162415	0.63547125	0.438175	0.278448	DHX36		chr8-94951028-94952462	0.554191	-0.252092	-0.139707	C8orf37-AS1		chr2-32942762-32943089	0.70501	0.459846	0.324196	RASGRP3		chrX-54134023-54134664	0.587154	-0.429144	-0.251974	FAM120C
chr4-65661322-65661837	0.50241829	0.554061	0.278371	EPHA5-AS1		chr7-102310322-102310896	0.511329	-0.272999	-0.139592	RASA4		chr2-46846551-46847907	0.739642	0.438276	0.324167	TTC7A		chr11-34773005-34774464	0.572277	-0.440269	-0.251956	ABTB2
chr12-49214578-49215529	0.67880425	0.410064	0.278353	RND1		chr10-5396485-5397249	0.611323	-0.228302	-0.139567	AKR1C3		chr4-30836721-30837491	0.581927	0.556668	0.32394	PCDH7		chr12-4036914-4038006	0.54352	-0.463375	-0.251854	PARP11
chr3-173078164-173078954	0.55687068	0.498738	0.277732	ECT2		chr3-16810340-16811167	0.524741	-0.265588	-0.139365	RFTN1		chr21-29659211-29659537	0.525885	0.615976	0.323933	BACH1		chr14-69057456-69057791	0.503454	-0.500124	-0.25179	GALNT16
chr1-100847270-100848039	0.53218354	0.521646	0.277612	S1PR1		chr8-55892512-55893929	0.581867	-0.239352	-0.139271	TGS1		chr2-197855089-197855486	0.512185	0.632444	0.323929	PLCL1		chr2-27208546-27208998	0.674347	-0.373243	-0.251695	SLC35F6
chr3-133374604-133375972	0.59550136	0.466084	0.277554	TOPBP1		chr6-43896566-43897168	0.560516	-0.248127	-0.139079	SLC29A1		chr19-8237888-8238604	0.552223	0.586498	0.323878	CERS4		chr1-190849050-190849829	0.672787	-0.373867	-0.251533	LINC01351
chr4-25439787-25440922	0.51833987	0.535353	0.277495	PI4K2B		chr1-2530045-2530665	0.687926	-0.202088	-0.139022	SKI		chr21-34365792-34366068	0.52809	0.613179	0.323814	LINC00310		chr14-23358139-23358755	0.675787	-0.372152	-0.251496	JPH4
chr11-113705571-113706800	0.70219129	0.394426	0.276962	USP28		chr12-111605949-111607465	0.618625	-0.223798	-0.138447	ERP29		chrX-115259008-115259820	0.635832	0.509266	0.323808	PLS3		chrX-40473961-40474822	0.520613	-0.482338	-0.251111	ATP6AP2
chr11-46976598-46978230	0.68542785	0.403695	0.276704	F2		chrX-20587354-20588254	0.591197	-0.233892	-0.138276	RPS6KA3		chr18-59566546-59567166	0.534491	0.605601	0.323688	RAX		chr20-18784060-18784949	0.544865	-0.460808	-0.251078	POLR3F
chr2-172213207-172214073	0.77331461	0.357778	0.276675	DLX1		chr11-64474593-64475245	0.548574	-0.251293	-0.137853	MACROD1		chr3-52649079-52650125	0.634941	0.509514	0.323511	NISCH		chr8-18954600-18955065	0.525013	-0.477961	-0.250936	PSD3
chr5-82813318-82814432	0.64860987	0.42647	0.276613	XRCC4		chr9-86575907-86577207	0.595674	-0.231371	-0.137822	GAS1RR		chr16-19393357-19394110	0.66363	0.487474	0.323502	TMC5		chr16-52179838-52180516	0.620172	-0.403953	-0.25052	TOX3
chr14-71692257-71692844	0.50765077	0.544105	0.276215	SIPA1L1		chr3-34533126-34534892	0.59383	-0.232003	-0.13777	AC018359.1		chr16-360104-360589	0.611943	0.528485	0.323403	CHTF18		chr6-10836906-10838789	0.558239	-0.448601	-0.250427	SMIM13
chr6-16331205-16332539	0.68386084	0.402998	0.275594	ATXN1		chr22-46437587-46438679	0.652915	-0.210764	-0.137611	PRR34		chr11-14132146-14132710	0.612734	0.527555	0.323251	RRAS2		chr11-120974167-120975267	0.593839	-0.421624	-0.250377	TECTA
chr7-157158001-157159097	0.63264872	0.435616	0.275592	UBE3C		chr22-30946747-30948088	0.645489	-0.212849	-0.137391	SLC35E4		chr14-23167043-23167794	0.783447	0.412179	0.32292	RBM23		chr16-3461050-3461299	0.627531	-0.398871	-0.250304	ZNF263
chr12-2902023-2902857	0.567207	0.485401	0.275323	FOXM1		chr17-68077102-68077748	0.539884	-0.254036	-0.13715	PRKAR1A		chr12-6839867-6841087	0.731283	0.441221	0.322657	CHD4		chr12-13175525-13175777	0.553743	-0.452007	-0.250296	CDKN1B
chr18-27824786-27826048	0.52852228	0.520548	0.275121	CDH2		chr5-31753700-31755028	0.502036	-0.272842	-0.136977	C5orf22		chr4-157459544-157460491	0.553511	0.582881	0.322632	PDGFC		chr17-79720761-79721291	0.625767	-0.399871	-0.250226	CBX4
chr1-77103307-77103861	0.63325341	0.434442	0.275112	ST6GALNAC5		chr14-24780092-24780987	0.520538	-0.263082	-0.136944	NFATC4		chr4-44319047-44319470	0.503489	0.640634	0.322552	KCTD8		chr1-42740014-42741500	0.722706	-0.345509	-0.249701	SVBP
chr12-108690951-108692772	0.62792542	0.437356	0.274627	CORO1C		chr10-6327625-6328783	0.641889	-0.213074	-0.13677	IL2RA		chr2-232501178-232502142	0.548419	0.588047	0.322496	ECEL1		chr19-40281698-40281967	0.739433	-0.337359	-0.249454	CNTD2
chr5-93589425-93590308	0.50258849	0.546393	0.274611	POU5F2		chr3-141986497-141987414	0.630968	-0.216323	-0.136493	ATP1B3		chr8-38564694-38565530	0.65968	0.488806	0.322456	C8orf86		chr6-90500352-90501067	0.590894	-0.422048	-0.249386	BACH2
chr4-25170933-25171565	0.55182151	0.495749	0.273565	ZCCHC4		chr13-40273174-40274307	0.560004	-0.243713	-0.13648	FOXO1		chr1-1758316-1759181	0.615913	0.523532	0.32245	CCNL2		chr2-171279985-171280397	0.530794	-0.469151	-0.249023	DYNC1I2
chr14-81385959-81386676	0.6001341	0.455074	0.273106	CEP128		chr6-71032962-71033599	0.577018	-0.236058	-0.13621	LINC00472		chr6-52456749-52457448	0.501368	0.642577	0.322168	EFHC1		chr2-23585014-23585830	0.565222	-0.440414	-0.248932	MFSD2B
chr18-70220885-70222230	0.63511483	0.429497	0.27278	RTTN		chr2-201872254-201873489	0.525087	-0.259397	-0.136206	CDK15		chr10-125768017-125768857	0.583614	0.551746	0.322007	DHX32		chr15-48530393-48531022	0.502013	-0.495802	-0.248899	SHC4
chr15-61806829-61807768	0.57843561	0.47153	0.27275	VPS13C		chr13-43766792-43767961	0.542038	-0.25052	-0.135792	CCDC122		chr1-112558431-112558945	0.581573	0.553382	0.321832	CAPZA1		chr11-2703361-2703665	0.619419	-0.401492	-0.248692	NAP1L4
chr7-88303189-88304021	0.63175824	0.431592	0.272662	DBF4		chr1-174051950-174052309	0.509493	-0.266098	-0.135575	RABGAP1L		chr2-22373104-22373744	0.561988	0.572516	0.321747	AC096570.1		chr2-189527510-189528477	0.55372	-0.448732	-0.248472	ANKAR
chr1-38727498-38728789	0.63276979	0.430741	0.27256	MACF1		chr17-17934685-17935302	0.530409	-0.255341	-0.135435	GID4		chr15-100241551-100242686	0.532116	0.604546	0.321689	ADAMTS17		chr16-72379916-72380665	0.613259	-0.405118	-0.248442	ZNF821
chr12-4044767-4046811	0.68561802	0.39732	0.27241	FGF23		chr4-52838936-52839674	0.623201	-0.21699	-0.135228	USP46		chr3-45546778-45547311	0.565719	0.568602	0.321669	SLC6A20		chr1-190849050-190849829	0.672787	-0.369233	-0.248416	BRINP3
chr20-46364920-46365852	0.82020751	0.331567	0.271954	ELMO2		chr10-95414293-95415740	0.597488	-0.225977	-0.135019	CYP2C9		chr16-19227152-19228303	0.659775	0.487474	0.321623	TMC5		chr16-48510963-48511624	0.697634	-0.356058	-0.248398	SIAH1
chr8-102340543-102342082	0.69935481	0.38883	0.27193	UBR5		chr1-156415588-156415876	0.511016	-0.263073	-0.134434	PRCC		chr2-159154357-159154700	0.546088	0.588186	0.321201	TANC1		chr9-133249896-133250508	0.567812	-0.437257	-0.24828	ADAMTS13
chr19-42351905-42353192	0.69977716	0.388535	0.271888	LIPE		chr10-6398923-6399921	0.612582	-0.219214	-0.134287	PRKCQ-AS1		chr4-103432853-103433324	0.599745	0.535327	0.32106	TACR3		chr16-53792265-53792710	0.543	-0.457142	-0.248228	RBL2
chr19-56293959-56295037	0.57302101	0.474371	0.271825	ZNF470		chr9-131960312-131961377	0.541676	-0.245529	-0.132997	CFAP77		chr1-211750656-211750945	0.507898	0.631529	0.320752	LPGAT1		chr12-124792783-124793411	0.690338	-0.359545	-0.248208	TMEM132B
chr19-44344928-44346827	0.68438401	0.396959	0.271672	ZNF285		chr6-43979895-43980678	0.638539	-0.208011	-0.132823	VEGFA		chr1-8381636-8382432	0.618303	0.518595	0.320649	RERE		chr11-118045675-118046198	0.536081	-0.462801	-0.248099	FXYD2
chr2-208584144-208584960	0.63119695	0.430317	0.271615	CRYGD		chr22-38172533-38173163	0.525094	-0.252773	-0.13273	DDX17		chr14-64186032-64186706	0.557244	0.575344	0.320607	SYNE2		chr7-5270697-5271299	0.602981	-0.411067	-0.247865	RBAKDN
chr14-78021928-78022873	0.60150772	0.450914	0.271229	C14orf178		chr8-129459905-129461015	0.534319	-0.248251	-0.132645	CCDC26		chr9-346001-346732	0.611945	0.52391	0.320604	KANK1		chr11-72605715-72606613	0.536534	-0.461732	-0.247735	CLPB
chr11-46976598-46978230	0.68542785	0.395437	0.271044	ZNF408		chr15-64454448-64455054	0.521169	-0.254399	-0.132585	OAZ2		chr6-150403231-150404184	0.679861	0.471361	0.32046	MTHFD1L		chr18-59298687-59299255	0.665457	-0.372229	-0.247703	ZNF532
chr2-208039358-208041008	0.61689362	0.438754	0.270665	METTL21A		chr14-105340827-105341564	0.621504	-0.213125	-0.132458	MTA1		chr1-112316237-112317821	0.590817	0.542125	0.320297	MOV10		chr4-51958029-51958727	0.69226	-0.35763	-0.247573	DCUN1D4
chr1-156388207-156388845	0.61388818	0.440885	0.270654	RHBG		chr15-77075477-77075854	0.648178	-0.20407	-0.132273	PEAK1		chr11-71131383-71132462	0.725253	0.44161	0.320279	SHANK2		chr15-74825961-74826761	0.53617	-0.461372	-0.247374	CSK
chr1-156388207-156388845	0.61388818	0.440392	0.270351	IQGAP3		chr1-3215558-3215961	0.583734	-0.226463	-0.132194	MEGF6		chr10-96579819-96580358	0.640976	0.499438	0.320128	BLNK		chr7-134477737-134478338	0.590747	-0.418477	-0.247214	AKR1B1
chr12-122088808-122089748	0.53144613	0.508414	0.270195	RSRC2		chr16-81136188-81137299	0.619903	-0.2128	-0.131915	ATMIN		chr12-124792783-124793411	0.690338	0.463609	0.320047	SCARB1		chr9-121288136-121289676	0.644096	-0.383741	-0.247166	PHF19
chr12-94725501-94726871	0.59570739	0.453275	0.27002	NR2C1		chr1-47696456-47697290	0.565876	-0.232636	-0.131643	CMPK1		chr13-40386394-40386914	0.68003	0.4706	0.320022	LINC00598		chr17-79890429-79891191	0.528072	-0.46802	-0.247148	TBC1D16
chr15-80379185-80380991	0.52820843	0.510927	0.269876	ARNT2		chr15-78850624-78851459	0.534382	-0.245254	-0.131059	MORF4L1		chr5-78690236-78691624	0.665783	0.480455	0.319879	LHFPL2		chr11-897306-898870	0.55549	-0.444919	-0.247148	TMEM80
chr4-98611878-98612861	0.62179504	0.434018	0.26987	RAP1GDS1		chr17-28967557-28968831	0.55649	-0.23547	-0.131037	PROCA1		chr4-15158629-15159217	0.556198	0.574558	0.319568	CPEB2		chr19-32668908-32669576	0.521389	-0.473786	-0.247027	DPY19L3
chr19-6241154-6242258	0.53728929	0.501891	0.269661	AC104532.2		chr7-151494166-151494850	0.648974	-0.201854	-0.130998	NUB1		chr11-1786466-1786968	0.531735	0.600918	0.319529	ASCL2		chr2-86333437-86333636	0.615792	-0.400918	-0.246882	RNF103
chr10-25546971-25547803	0.59896259	0.450022	0.269547	MYO3A		chr15-76954664-76955128	0.641548	-0.20407	-0.13092	PEAK1		chr10-22822911-22823589	0.704562	0.453434	0.319473	ARMC3		chr17-15121465-15121777	0.649874	-0.379748	-0.246788	CDRT1
chr9-133917899-133918505	0.65037753	0.414279	0.269438	VAV2		chr13-40189934-40191959	0.617827	-0.211557	-0.130705	LINC00598		chr10-103248339-103248829	0.598581	0.533352	0.319254	CNNM2		chr1-155392695-155393445	0.67244	-0.366991	-0.246779	RUSC1
chr7-55501801-55502992	0.63348431	0.424924	0.269183	ZNF713		chr21-43289901-43290892	0.522366	-0.249775	-0.130474	PDXK		chr10-121685147-121685478	0.603837	0.528531	0.319147	FGFR2		chr10-80204168-80205988	0.623708	-0.395519	-0.246688	TSPAN14
chr11-121772798-121773784	0.53589904	0.501851	0.268941	BLID		chr11-2590888-2591844	0.523151	-0.249294	-0.130418	SLC22A18		chr3-32144117-32144619	0.569873	0.559828	0.319031	CMTM8		chr10-101612734-101613577	0.547666	-0.450365	-0.24665	KCNIP2
chr12-8823153-8824368	0.59381156	0.452424	0.268655	A2ML1		chr19-14282526-14283062	0.518552	-0.249528	-0.129393	TECR		chr2-42931574-42932122	0.591865	0.538325	0.318616	KCNG3		chr3-37508959-37509277	0.579239	-0.425619	-0.246535	ITGA9
chr1-223802173-223803536	0.6735722	0.398594	0.268482	TP53BP2		chr11-2867503-2869484	0.518416	-0.249294	-0.129238	SLC22A18		chr5-95447547-95448137	0.527807	0.603498	0.31853	MCTP1		chr19-40603251-40604289	0.559166	-0.440759	-0.246457	C19orf54
chr1-156399858-156402948	0.75141614	0.356929	0.268202	TMEM79		chr12-75684521-75685834	0.573322	-0.224451	-0.128683	NAP1L1		chr4-148730153-148731063	0.661388	0.481571	0.318505	NR3C2		chr7-134397701-134398874	0.516614	-0.476439	-0.246135	CALD1
chr2-98176776-98178191	0.69946181	0.383328	0.268124	ZAP70		chr10-119494204-119495125	0.571375	-0.225151	-0.128645	BAG3		chr1-184024745-184025590	0.714099	0.44591	0.318424	COLGALT2		chr11-8694004-8694517	0.787186	-0.312566	-0.246047	SCUBE2
chr20-50654489-50655851	0.52116612	0.514392	0.268084	ADNP		chr11-64474593-64475245	0.548574	-0.234493	-0.128637	DNAJC4		chr1-27010743-27011346	0.569976	0.558353	0.318248	WDTC1		chr3-99911335-99911786	0.559187	-0.439519	-0.245774	FILIP1L
chr7-50690305-50691261	0.70554395	0.379352	0.26765	FIGNL1		chr10-110794363-110795261	0.609501	-0.210911	-0.128551	ADRA2A		chr3-150769925-150770918	0.685503	0.4642	0.318211	MED12L		chr16-75260842-75261045	0.739688	-0.332209	-0.245731	ZFP1
chr15-67501244-67502425	0.71128135	0.376095	0.26751	MAP2K5		chr15-78828719-78829315	0.598744	-0.214294	-0.128307	CHRNB4		chr3-73500224-73500901	0.601725	0.528679	0.31812	EBLN2		chr16-75311455-75311945	0.561144	-0.437649	-0.245584	TERF2IP
chr14-58606589-58608016	0.6040839	0.442818	0.2675	KIAA0586		chr11-72885437-72886287	0.53623	-0.239161	-0.128245	STARD10		chr12-52964746-52965630	0.508044	0.62608	0.318076	KRT8		chr3-10664110-10664741	0.587428	-0.417646	-0.245337	IRAK2
chr16-58641985-58642567	0.52480846	0.509671	0.26748	SETD6		chr9-34419461-34420484	0.592099	-0.216442	-0.128155	SIGMAR1		chr21-34536037-34536752	0.518699	0.613179	0.318055	LINC00310		chr16-68413369-68413857	0.540569	-0.45369	-0.245251	ZFP90
chr2-104320931-104322003	0.5452238	0.490329	0.267339	LINC01102		chr1-10734018-10735772	0.555516	-0.230564	-0.128082	PGD		chr14-23167043-23167794	0.783447	0.405883	0.317988	EFS		chr12-52189781-52190075	0.636387	-0.385262	-0.245176	ATG101
chr3-152656150-152658007	0.70479067	0.378686	0.266895	P2RY1		chr16-89923903-89924806	0.525935	-0.242987	-0.127795	SPATA33		chr7-169173-169650	0.590616	0.538372	0.317971	PDGFA		chr11-34773005-34774464	0.572277	-0.428362	-0.245142	APIP
chr10-95404179-95404903	0.52640823	0.506882	0.266827	SORBS1		chr3-142209609-142211276	0.590094	-0.216323	-0.127651	ATP1B3		chr19-48835521-48837456	0.535448	0.593363	0.317715	BCAT2		chr11-74675726-74675979	0.642976	-0.381003	-0.244976	P4HA3
chr8-93846475-93847609	0.54866726	0.485964	0.266633	RBM12B		chr1-28834899-28835806	0.55485	-0.229748	-0.127476	TMEM200B		chrX-54134023-54134664	0.587154	0.540561	0.317392	TSR2		chr12-14769486-14771255	0.517124	-0.473625	-0.244922	WBP11
chr2-218015191-218016609	0.81511169	0.326879	0.266443	SLC11A1		chr10-101839358-101841423	0.63279	-0.200394	-0.126807	POLL		chr7-801819-802643	0.80113	0.395914	0.317179	SUN1		chr1-199946385-199947299	0.627699	-0.390105	-0.244868	LINC00862
chr20-31911056-31912001	0.58575206	0.453697	0.265754	TPX2		chr22-44297402-44298065	0.610063	-0.207717	-0.126721	PNPLA3		chr1-177827289-177827700	0.64689	0.490157	0.317078	RASAL2		chr11-126496919-126498500	0.669187	-0.365787	-0.24478	FAM118B
chr2-208039358-208041008	0.61689362	0.430317	0.26546	CRYGD		chr2-103126708-103127910	0.501518	-0.251689	-0.126227	MFSD9		chr19-50332284-50332538	0.619363	0.511683	0.316917	CLEC11A		chr4-174402594-174403294	0.639471	-0.382751	-0.244758	FBXO8
chr2-26912027-26914380	0.51831991	0.511788	0.26527	ZNF513		chr2-237268992-237269857	0.55771	-0.226226	-0.126168	LRRFIP1		chr12-2340960-2341557	0.549735	0.576256	0.316788	CACNA2D4		chr1-40798667-40799890	0.569815	-0.429411	-0.244685	CTPS1
chr6-107819774-107821188	0.50827637	0.521887	0.265263	OSTM1-AS1		chr2-201422032-201422689	0.621204	-0.202835	-0.126002	NDUFB3		chr6-134247566-134248317	0.501708	0.631416	0.316787	SGK1		chr5-139914424-139914731	0.500497	-0.48882	-0.244653	PFDN1
chr8-79876503-79877813	0.54422793	0.487144	0.265118	MRPS28		chr8-132375940-132376983	0.534459	-0.235506	-0.125868	TG		chr10-121680693-121682361	0.599306	0.528531	0.316752	FGFR2		chr8-274084-274754	0.531029	-0.460305	-0.244435	ERICH1
chr10-25112946-25114102	0.62666536	0.423034	0.265101	ENKUR		chr5-151818313-151819408	0.61903	-0.202835	-0.125561	SLC36A1		chr7-22811652-22812820	0.793643	0.398998	0.316662	AC002480.2		chr1-40795620-40796088	0.568742	-0.429411	-0.244224	CTPS1
chr7-6159403-6160555	0.57186471	0.462598	0.264543	DAGLB		chr13-24214895-24216062	0.513177	-0.244391	-0.125416	MIPEP		chr10-80204168-80205988	0.623708	0.507536	0.316554	ANXA11		chr17-10224309-10224980	0.658251	-0.371015	-0.244221	ADPRM
chr6-161228083-161229539	0.56827663	0.465326	0.264434	MAP3K4		chr12-39405889-39407149	0.615291	-0.203782	-0.125385	C12orf40		chr17-11487226-11488228	0.50006	0.63132	0.315698	DNAH9		chr6-44002031-44003252	0.750733	-0.32531	-0.244221	AARS2
chr7-88185576-88186503	0.65364712	0.404017	0.264084	ADAM22		chr13-24202828-24203662	0.512553	-0.244391	-0.125263	MIPEP		chr16-1026874-1027513	0.573692	0.55016	0.315622	CLCN7		chr4-185304888-185306468	0.673767	-0.362347	-0.244137	UFSP2
chr2-208488594-208489877	0.53133871	0.496994	0.264072	PTH2R		chr8-128124946-128125693	0.556099	-0.224085	-0.124613	MYC		chr6-130152743-130153458	0.635826	0.496216	0.315507	SAMD3		chr18-48826978-48829001	0.5481	-0.445344	-0.244093	ZBTB7C
chr1-160061766-160062743	0.75867316	0.347191	0.263405	SLAMF6		chr2-107502125-107503262	0.605144	-0.205706	-0.124482	RGPD4		chr11-72605715-72606613	0.536534	0.587831	0.315391	FOLR1		chr13-51328376-51328791	0.620678	-0.39307	-0.24397	WDFY2
chr16-23298252-23298934	0.58363228	0.45114	0.2633	EARS2		chr12-112513102-112513915	0.54768	-0.226261	-0.123919	RPL6		chr1-112558431-112558945	0.581573	0.542125	0.315285	MOV10		chr10-72455771-72456719	0.615669	-0.396076	-0.243852	DNAJB12
chr8-40152829-40154151	0.63618404	0.413642	0.263152	IDO1		chr9-128575130-128575912	0.591328	-0.209303	-0.123767	SH3GLB2		chr7-801819-802643	0.80113	0.393396	0.315161	CYP2W1		chr9-105651858-105652063	0.517573	-0.470977	-0.243765	FSD1L
chr17-32732517-32733740	0.70731566	0.37203	0.263143	ZNF207		chr12-122100538-122100905	0.505313	-0.243303	-0.122944	RHOF		chrX-114527175-114527981	0.538528	0.585109	0.315098	HTR2C		chr7-127194299-127194979	0.656127	-0.371302	-0.243621	GCC1
chr2-28670454-28671596	0.57865209	0.454578	0.263043	TRMT61B		chr10-119494204-119495125	0.571375	-0.215148	-0.12293	NANOS1		chr2-179057606-179059500	0.689082	0.456754	0.314741	CCDC141		chr7-50980155-50980715	0.655309	-0.371731	-0.243599	COBL
chr17-67614806-67616044	0.55044723	0.477866	0.26304	PITPNC1		chr6-43926242-43927216	0.609855	-0.201478	-0.122872	TCTE1		chr8-91275448-91275977	0.530871	0.592664	0.314628	SLC26A7		chr6-10559616-10560335	0.597643	-0.407514	-0.243548	ELOVL2
chr2-103962761-103963778	0.53628239	0.490329	0.262955	LINC01102		chr12-112513102-112513915	0.54768	-0.223798	-0.122569	ERP29		chr6-37361710-37362373	0.515388	0.610242	0.314511	ZFAND3		chr17-44595135-44595760	0.634872	-0.383207	-0.243288	MEIOC
chr2-179550106-179550598	0.53805223	0.488492	0.262834	CWC22		chr7-30667968-30668900	0.604676	-0.201993	-0.122141	NOD1		chr3-64417514-64418834	0.646286	0.48663	0.314502	PRICKLE2		chr9-38079381-38079986	0.706739	-0.344105	-0.243192	FRMPD1
chr2-16406157-16407858	0.81656568	0.321791	0.262763	GACAT3		chr3-49518985-49519793	0.511812	-0.237944	-0.121783	C3orf84		chr16-66905308-66906111	0.702341	0.447473	0.314279	CES3		chr19-7269260-7269597	0.561663	-0.432857	-0.24312	PEX11G
chr12-4293587-4294530	0.78685418	0.333794	0.262647	AKAP3		chr1-25707699-25708592	0.516559	-0.235719	-0.121763	ZNF593		chr1-155010917-155011170	0.581998	0.539632	0.314065	SLC50A1		chr2-27208546-27208998	0.674347	-0.360396	-0.243032	GTF3C2
chr9-132140996-132142196	0.77811896	0.337501	0.262616	MED27		chr14-24780092-24780987	0.520538	-0.233775	-0.121689	DHRS1		chr8-98078232-98078788	0.65565	0.478791	0.313919	ERICH5		chr14-30569403-30569974	0.513787	-0.473	-0.243022	PRKD1
chr15-32842982-32843837	0.566191	0.463593	0.262482	GOLGA8O		chr1-181550483-181551873	0.50238	-0.242173	-0.121663	CACNA1E		chr14-39241344-39241996	0.56889	0.551678	0.313844	MIA2		chr12-113663892-113664751	0.593111	-0.40971	-0.243003	DDX54
chr17-50943216-50944298	0.51539824	0.506653	0.261128	SPAG9		chr11-64474593-64475245	0.548574	-0.221257	-0.121376	GPR137		chr11-102493426-102493872	0.588646	0.533074	0.313792	YAP1		chr1-227917054-227917595	0.664053	-0.365824	-0.242927	GUK1
chr14-81385959-81386676	0.6001341	0.434999	0.261057	TSHR		chr3-141794887-141795861	0.560801	-0.216323	-0.121314	ATP1B3		chr17-63171291-63172328	0.51942	0.604055	0.313758	CYB561		chr4-129370423-129371067	0.541195	-0.448791	-0.242884	SCLT1
chr6-167441732-167443321	0.69313657	0.375693	0.260406	CCR6		chr1-174051950-174052309	0.509493	-0.238064	-0.121292	RC3H1		chr2-25323615-25324074	0.564897	0.555324	0.313701	DTNB		chr1-169475568-169476226	0.740391	-0.327806	-0.242704	METTL18
chr17-45946669-45947271	0.58204127	0.446971	0.260156	LRRC37A		chr14-24780092-24780987	0.520538	-0.232943	-0.121256	NYNRIN		chr4-52883017-52883750	0.612804	0.511341	0.313352	USP46		chr17-74231862-74232281	0.528186	-0.459489	-0.242696	TTYH2
chr3-9279718-9281133	0.64112867	0.405278	0.259835	THUMPD3		chr9-124000981-124001455	0.594224	-0.20401	-0.121228	PSMB7		chr3-193227209-193227954	0.544943	0.57495	0.313315	ATP13A5		chr11-62875859-62876318	0.566867	-0.427936	-0.242582	WDR74
chr14-51006355-51007566	0.7320165	0.354507	0.259505	ABHD12B		chr21-33116885-33117492	0.535681	-0.223365	-0.119653	TMEM50B		chr14-103576267-103577018	0.52781	0.59319	0.313091	PPP1R13B		chr14-24388207-24388934	0.524586	-0.462342	-0.242538	PSME1
chr6-43896566-43897168	0.56051613	0.462895	0.25946	POLH		chr10-17138470-17140001	0.536937	-0.222569	-0.119505	CUBN		chr20-4873229-4873710	0.715984	0.437264	0.313074	PRND		chr17-72175458-72176470	0.689381	-0.351682	-0.242443	SOX9
chr5-146588410-146589468	0.5293498	0.490099	0.259434	RBM27		chr11-34299369-34301020	0.593033	-0.201188	-0.119311	CAT		chr3-45636716-45637247	0.550546	0.568602	0.313042	SLC6A20		chr1-155010917-155011170	0.581998	-0.416411	-0.242351	FLAD1
chr3-67286044-67287055	0.66856335	0.387542	0.259097	KBTBD8		chr10-70462136-70463029	0.590727	-0.201788	-0.119201	NPFFR1		chr17-32924448-32924795	0.568899	0.550179	0.312996	TMEM98		chr4-75768880-75769657	0.604573	-0.400757	-0.242287	NUP54
chr17-66423157-66424170	0.5034815	0.514507	0.259045	PRKCA		chr22-31840279-31841708	0.505961	-0.235573	-0.119191	RFPL2		chr3-179928697-179929302	0.61996	0.504816	0.312966	ACTL6A		chr10-114974431-114975359	0.601603	-0.402681	-0.242254	FAM160B1
chr2-68389718-68391327	0.73381555	0.352709	0.258823	APLF		chr13-113934858-113935792	0.541863	-0.219926	-0.11917	DCUN1D2		chr12-49578537-49579056	0.578167	0.541259	0.312938	NCKAP5L		chr2-23585014-23585830	0.565222	-0.42809	-0.241966	UBXN2A
chr4-98508779-98510048	0.5960927	0.434018	0.258715	RAP1GDS1		chr1-47631375-47631872	0.512204	-0.232636	-0.119157	CMPK1		chr2-69177198-69178856	0.542875	0.576398	0.312912	ANXA4		chr7-135625935-135626464	0.634728	-0.381046	-0.241861	CNOT4
chr11-82823328-82824826	0.60997423	0.424082	0.258679	FAM181B		chr10-95404179-95404903	0.526408	-0.225977	-0.118956	CYP2C9		chr21-27047102-27048078	0.548153	0.570813	0.312893	ADAMTS5		chr19-1372952-1374149	0.658061	-0.367038	-0.241533	RPS15
chr3-154161528-154162415	0.63547125	0.406922	0.258587	ARHGEF26		chr7-30725329-30726186	0.512492	-0.232009	-0.118903	GHRHR		chr14-103867308-103868041	0.527286	0.59319	0.312781	PPP1R13B		chr1-154093612-154094049	0.532728	-0.453306	-0.241489	CRTC2
chr9-96115981-96117117	0.64282037	0.402191	0.258536	HABP4		chr1-109088956-109089633	0.530032	-0.223704	-0.11857	GPR61		chr1-43058278-43059314	0.577364	0.541629	0.312717	CLDN19		chr11-43622647-43622953	0.535275	-0.451094	-0.241459	API5
chr14-36019977-36020980	0.6911003	0.373547	0.258159	RALGAPA1		chr13-40273174-40274307	0.560004	-0.211557	-0.118472	LINC00598		chr3-119224849-119225308	0.587711	0.531968	0.312643	COX17		chr8-23014288-23015307	0.655447	-0.368129	-0.241289	C8orf58
chr9-3862288-3864215	0.70585029	0.365538	0.258015	RFX3-AS1		chr7-91792-93287	0.528689	-0.223992	-0.118422	PDGFA		chr19-34260670-34261594	0.510945	0.61153	0.312458	WTIP		chr10-103248339-103248829	0.598581	-0.402957	-0.241202	NEURL1
chr1-86862758-86863684	0.51669068	0.499083	0.257871	LMO4		chr12-39441870-39444367	0.579162	-0.203782	-0.118023	C12orf40		chr18-35022461-35022712	0.551993	0.566023	0.312441	INO80C		chr20-47136784-47137571	0.514566	-0.468597	-0.241124	SLC13A3
chr2-70745252-70746993	0.5729195	0.449617	0.257594	ANKRD53		chr11-33948829-33950306	0.586601	-0.201188	-0.118017	CAT		chr3-150743864-150744602	0.760985	0.410539	0.312414	SIAH2		chr11-82680237-82680766	0.559802	-0.430584	-0.241041	MIR4300HG
chr19-44344928-44346827	0.68438401	0.376338	0.25756	ZNF222		chr9-124880219-124880838	0.577206	-0.20401	-0.117756	PSMB7		chr2-188401448-188402146	0.661287	0.471891	0.312055	GULP1		chr9-120730556-120731486	0.542026	-0.444183	-0.240759	PSMD5
chr12-77392491-77393122	0.54213331	0.474838	0.257426	E2F7		chr19-6241154-6242258	0.537289	-0.218324	-0.117303	ALKBH7		chr6-43859970-43860621	0.609382	0.511963	0.311981	GTPBP2		chr11-73868614-73869537	0.631816	-0.381003	-0.240724	P4HA3
chr12-6924098-6926174	0.5553118	0.46332	0.257287	NCAPD2		chr1-11245972-11246782	0.555433	-0.211153	-0.117281	FBXO44		chr5-91183906-91184800	0.541471	0.576119	0.311951	ARRDC3-AS1		chr19-46288788-46289572	0.736031	-0.326718	-0.240475	PGLYRP1
chr8-1916789-1917748	0.63222239	0.406831	0.257208	KBTBD11		chr9-135370436-135371605	0.553472	-0.209931	-0.116191	C9orf116		chr3-190092090-190093013	0.611788	0.50982	0.311902	CLDN1		chr17-19578177-19578948	0.738561	-0.325593	-0.24047	SPECC1
chr4-112402172-112404346	0.66022428	0.389206	0.256963	ZGRF1		chrX-16568747-16569499	0.502392	-0.230216	-0.115658	RBBP7		chr21-33858421-33859239	0.508008	0.613179	0.3115	LINC00310		chr1-1426779-1427276	0.505301	-0.475746	-0.240395	NOC2L
chr2-208039358-208041008	0.61689362	0.416097	0.256688	IDH1		chr1-11245972-11246782	0.555433	-0.207899	-0.115474	FBXO2		chr11-2104821-2105402	0.518213	0.600918	0.311404	ASCL2		chr19-3708201-3709002	0.685914	-0.350382	-0.240332	ATCAY
chr2-26912027-26914380	0.51831991	0.494899	0.256516	GTF3C2		chr21-43289901-43290892	0.522366	-0.220675	-0.115273	CSTB		chr19-2446226-2446627	0.630265	0.493692	0.311157	AP3D1		chr3-52649079-52650125	0.634941	-0.378488	-0.240318	NEK4
chr3-114410973-114411743	0.58283379	0.43981	0.256336	DRD3		chr22-46070750-46072249	0.545315	-0.210764	-0.114933	PRR34		chr1-112501684-112503151	0.548999	0.566762	0.311152	WNT2B		chr4-25580744-25581237	0.613598	-0.391398	-0.240161	PI4K2B
chr20-50993542-50994543	0.63541474	0.403409	0.256332	DPM1		chr16-89923903-89924806	0.525935	-0.218193	-0.114755	TCF25		chr6-129946559-129947083	0.626893	0.496216	0.311074	SAMD3		chr18-710357-710732	0.623296	-0.385026	-0.239985	TYMSOS
chr11-121721974-121723765	0.51032486	0.501851	0.256107	BLID		chr13-110826155-110827608	0.505232	-0.227032	-0.114704	ANKRD10		chr6-35533736-35535068	0.50474	0.616297	0.311069	FKBP5		chr2-74291671-74292730	0.617757	-0.388384	-0.239927	TET3
chr5-146588410-146589468	0.5293498	0.483564	0.255975	LARS		chr15-78850624-78851459	0.534382	-0.214294	-0.114515	CHRNB4		chr3-33139966-33140464	0.636054	0.489054	0.311065	TRIM71		chr11-637910-639337	0.694169	-0.345613	-0.239914	CEND1
chr21-42621242-42622604	0.55132226	0.464104	0.255871	WDR4		chr11-5366814-5368094	0.523943	-0.218537	-0.114501	UBQLNL		chrX-139642075-139643005	0.503058	0.618323	0.311053	MCF2		chr19-1372952-1374149	0.658061	-0.364517	-0.239875	CIRBP
chr15-89367343-89367782	0.50042521	0.511107	0.255771	HAPLN3		chr17-79691626-79692360	0.545156	-0.209653	-0.114293	CCDC40		chr10-6564543-6565090	0.711363	0.437145	0.310969	PRKCQ-AS1		chr6-11152560-11152853	0.588326	-0.407514	-0.239751	ELOVL2
chr18-10374261-10375141	0.7229448	0.353777	0.255761	VAPA		chr9-22356640-22357790	0.560982	-0.203162	-0.11397	CDKN2B		chr3-57580912-57581533	0.662557	0.469183	0.310861	IL17RD		chr17-10224309-10224980	0.658251	-0.364201	-0.239735	SCO1
chr2-120892653-120894502	0.74417854	0.343615	0.255711	GLI2		chr6-43896566-43897168	0.560516	-0.201478	-0.112932	TCTE1		chr15-100439366-100440097	0.587134	0.529251	0.310741	SPATA41		chr8-58135697-58136720	0.57492	-0.416731	-0.239587	SDCBP
chr1-77016414-77017282	0.58798322	0.434442	0.255445	ST6GALNAC5		chr17-65438386-65439489	0.501918	-0.224526	-0.112694	RGS9		chr3-52649079-52650125	0.634941	0.489064	0.310527	TNNC1		chr15-74574578-74575630	0.519152	-0.461372	-0.239522	CSK
chr9-36945446-36946057	0.51358738	0.49731	0.255412	RNF38		chr17-1880479-1881551	0.531088	-0.21179	-0.112479	INPP5K		chr16-70594413-70594879	0.539914	0.574976	0.310438	IL34		chr1-42282034-42282909	0.599347	-0.399631	-0.239518	RIMKLA
chr20-57684337-57685665	0.56581365	0.451296	0.255349	RAE1		chr11-34631277-34632968	0.551312	-0.201188	-0.110918	CAT		chr16-19751653-19752430	0.636762	0.487474	0.310405	TMC5		chr4-3010652-3011283	0.531369	-0.450597	-0.239433	SH3BP2
chr10-101839358-101841423	0.63278982	0.403257	0.255177	KCNIP2		chr16-85351994-85352632	0.548096	-0.200994	-0.110164	ZDHHC7		chr2-1772236-1773315	0.620202	0.500118	0.310174	PXDN		chr5-146307591-146308193	0.593061	-0.403685	-0.23941	TCERG1
chr18-54774388-54775502	0.54263296	0.470172	0.255131	STARD6		chr6-14440977-14441871	0.514846	-0.213711	-0.110028	CD83		chr12-97063067-97063882	0.681958	0.454724	0.310103	RMST		chr4-52883017-52883750	0.612804	-0.390537	-0.239322	LINC01618
chr5-72369021-72370221	0.61941163	0.411499	0.254888	TNPO1		chr3-42877059-42877740	0.529588	-0.20722	-0.109741	POMGNT2		chr1-165234552-165236482	0.675086	0.459053	0.3099	LMX1A		chr15-74665411-74665865	0.517937	-0.461372	-0.238962	CSK
chr20-37267327-37268510	0.74993642	0.339843	0.254861	RBL1		chr1-180842035-180843197	0.522064	-0.208753	-0.108982	KIAA1614		chr15-72221755-72222111	0.595129	0.520622	0.309837	PKM		chr16-19393357-19394110	0.66363	-0.359889	-0.238833	TMC7
chr2-172213207-172214073	0.77331461	0.328864	0.254315	DLX2		chr9-99149162-99150043	0.538503	-0.200658	-0.108055	ALG2		chr12-110812990-110813653	0.59031	0.524465	0.309597	TCTN1		chr13-113452191-113452965	0.803901	-0.296741	-0.23855	TMEM255B
chr15-59295085-59296575	0.50890071	0.499728	0.254312	MYO1E		chr6-91669188-91670139	0.519336	-0.205959	-0.106962	CASC6		chr15-48530393-48531022	0.502013	0.61604	0.30926	SLC24A5		chr17-37090656-37091285	0.509904	-0.467776	-0.238521	TADA2A
chr3-62427333-62428503	0.52497233	0.483252	0.253694	PTPRG-AS1		chr16-89923903-89924806	0.525935	-0.202383	-0.10644	SPIRE2		chrX-139516822-139517027	0.500145	0.618323	0.309251	MCF2		chr6-44021355-44022172	0.587365	-0.405626	-0.23825	MRPS18A
chr8-93846475-93847609	0.54866726	0.461951	0.253458	PDP1		chr21-36079851-36080803	0.510378	-0.208252	-0.106287	CBR3		chr16-69741242-69742276	0.552978	0.559019	0.309125	NFAT5		chr11-62875859-62876318	0.566867	-0.418973	-0.237502	TAF6L
chr10-25546971-25547803	0.59896259	0.423034	0.253382	ENKUR		chr16-89923903-89924806	0.525935	-0.200828	-0.105622	RPL13		chr3-32842009-32842676	0.533782	0.578764	0.308934	CMTM7		chr16-19227152-19228303	0.659775	-0.359889	-0.237445	TMC7
chr13-72566808-72567698	0.56745914	0.44646	0.253348	PIBF1		chr7-102310322-102310896	0.511329	-0.204205	-0.104416	ORAI2		chr17-75524743-75526479	0.605126	0.510452	0.308888	SMIM5		chr3-119224849-119225308	0.587711	-0.4039	-0.237376	IGSF11
chr5-103373438-103374464	0.57027085	0.44385	0.253115	GIN1		chr3-49518985-49519793	0.511812	-0.200333	-0.102533	APEH		chr11-112321464-112322282	0.68202	0.452728	0.308769	BCO2		chr13-25274604-25274921	0.519151	-0.457207	-0.237359	CENPJ
chr12-122891382-122892446	0.63250669	0.400144	0.253094	C12orf65								chr1-169110271-169110577	0.538656	0.572794	0.308539	SLC19A2		chr2-236735389-236736233	0.560095	-0.423779	-0.237356	ACKR3
chr12-8823153-8824368	0.59381156	0.426189	0.253076	KLRG1								chr1-42745873-42746119	0.656389	0.470014	0.308512	SLC2A1		chr16-75280334-75280887	0.542077	-0.437649	-0.237239	TERF2IP
chr6-163543042-163543770	0.53195473	0.474654	0.252495	CAHM								chr13-113452191-113452965	0.803901	0.383717	0.30847	TMCO3		chr17-44595135-44595760	0.634872	-0.373601	-0.237189	C1QL1
chr10-60350266-60351592	0.53756975	0.469418	0.252345	CDK1								chr3-57149948-57150588	0.571314	0.539748	0.308366	SPATA12		chr19-1372952-1374149	0.658061	-0.360193	-0.237029	TMEM259
chr12-32200762-32201482	0.52590623	0.479756	0.252307	DNM1L								chr1-211359775-211360704	0.510471	0.603997	0.308323	RD3		chr9-95204719-95205028	0.646348	-0.366614	-0.236961	PTCH1
chr4-54015121-54016029	0.61227792	0.412011	0.252265	GSX2								chr8-96592567-96592923	0.646744	0.476731	0.308323	GDF6		chr7-5995236-5995954	0.734261	-0.322648	-0.236908	DAGLB
chr8-76686587-76688159	0.86409324	0.291742	0.252092	PEX2								chr8-141028480-141028964	0.729871	0.422386	0.308288	DENND3		chr1-184822839-184823425	0.511955	-0.462587	-0.236824	EDEM3
chr16-57965714-57966713	0.64452576	0.391036	0.252033	PRSS54								chr10-73855051-73855777	0.545012	0.565627	0.308273	CFAP70		chr11-117743187-117744051	0.572825	-0.413283	-0.236739	FXYD6
chrX-25143240-25145302	0.61120598	0.412175	0.251924	POLA1								chr2-179057606-179059500	0.689082	0.447166	0.308134	TTN		chr16-68267723-68268035	0.521233	-0.45369	-0.236478	ZFP90
chr1-229614164-229615031	0.57956989	0.434673	0.251924	ABCB10								chr4-83490896-83491704	0.735148	0.419134	0.308125	GPAT3		chr2-61463684-61464216	0.578148	-0.408957	-0.236438	KIAA1841
chr3-167666140-167666945	0.57933645	0.434484	0.251713	PDCD10								chr15-57205245-57206254	0.610659	0.5045	0.308077	ZNF280D		chr5-146772830-146773384	0.585652	-0.403685	-0.236419	TCERG1
chr1-76668735-76669456	0.57887145	0.434442	0.251486	ST6GALNAC5								chr10-69287183-69287616	0.553686	0.555913	0.307801	HKDC1		chr17-47676385-47677473	0.614912	-0.384252	-0.236281	EFCAB13
chr19-44344928-44346827	0.68438401	0.367392	0.251437	ZNF155								chr3-52649079-52650125	0.634941	0.484684	0.307746	PHF7		chr20-2922857-2923275	0.508656	-0.46435	-0.236194	C20orf194
chr1-108972811-108973410	0.56644696	0.443831	0.251407	AKNAD1								chr19-47848564-47849408	0.741797	0.414403	0.307403	LIG1		chr6-170133792-170134475	0.697627	-0.338437	-0.236103	DLL1
chr7-37551686-37552745	0.58916096	0.426425	0.251233	ELMO1								chr1-43036027-43036848	0.6538	0.470014	0.307295	SLC2A1		chr20-2708012-2708420	0.602722	-0.39169	-0.23608	EBF4
chr4-38286818-38288076	0.72707423	0.345473	0.251185	PTTG2								chr2-159078352-159078790	0.522244	0.588186	0.307176	TANC1		chr15-90016556-90017031	0.543135	-0.434587	-0.23604	ZNF774
chr13-77035728-77036758	0.57321806	0.437824	0.250969	FBXL3								chr16-68413369-68413857	0.540569	0.56821	0.307156	SMPD3		chr11-115084053-115084618	0.678994	-0.347406	-0.235886	AP000462.1
chr5-100739614-100740396	0.56019332	0.447925	0.250924	ST8SIA4								chr9-114397513-114398738	0.543902	0.564082	0.306805	KIF12		chr8-38279450-38280178	0.532622	-0.442168	-0.235508	BAG4
chr2-67974229-67975673	0.7110697	0.352709	0.250801	APLF								chr1-211750656-211750945	0.507898	0.603997	0.306769	RD3		chr1-223022385-223023484	0.503299	-0.467865	-0.235476	AIDA
chr13-80009711-80011159	0.76027121	0.32947	0.250487	LINC00382								chr17-4477181-4477759	0.696677	0.440155	0.306646	SPNS3		chr15-74764485-74764938	0.510167	-0.461372	-0.235377	CSK
chr5-17115434-17116326	0.59202667	0.4231	0.250486	MYO10								chr12-124462690-124464357	0.537372	0.570507	0.306574	NCOR2		chr20-18784060-18784949	0.544865	-0.431916	-0.235336	ZNF133
chr20-5212598-5213449	0.81285147	0.308127	0.250462	PCNA								chr5-145837760-145838550	0.739589	0.414351	0.30645	PRELID2		chr4-6150042-6150563	0.585689	-0.40156	-0.235189	PPP2R2C
chr8-89848076-89848985	0.60434428	0.413736	0.250039	RIPK2								chr16-4826999-4827337	0.535471	0.572166	0.306378	PPL		chr12-93292592-93293359	0.667549	-0.352045	-0.235007	SOCS2-AS1
chr8-38440155-38441864	0.67935399	0.367725	0.249815	BAG4								chr4-61532086-61533117	0.668611	0.457649	0.305989	ADGRL3		chr14-64761730-64762959	0.600731	-0.39117	-0.234988	RAB15
chr8-28317999-28318689	0.60083768	0.415544	0.249675	PNOC								chr4-61373963-61375055	0.668537	0.457649	0.305955	ADGRL3		chr15-74486849-74487245	0.509015	-0.461372	-0.234845	CSK
chr6-170297235-170298285	0.56051401	0.445114	0.249493	DLL1								chr2-170218488-170219290	0.508397	0.601493	0.305797	SP5		chr4-8433032-8433542	0.528514	-0.444346	-0.234843	AFAP1
chr8-28317999-28318689	0.60083768	0.414739	0.249191	PBK								chr7-1060309-1060897	0.65589	0.466072	0.305692	PRKAR1B		chr1-11944318-11944966	0.544512	-0.430987	-0.234678	DRAXIN
chr14-103501947-103502589	0.54950962	0.452238	0.248509	MARK3								chr1-156492681-156493600	0.767098	0.397935	0.305255	PRCC		chr1-32736451-32737533	0.667648	-0.351466	-0.234655	ZBTB8A
chr2-42659412-42660081	0.54429762	0.455935	0.248164	HAAO								chr19-595495-595968	0.526304	0.579774	0.305137	ABCA7		chr6-104689528-104690209	0.572351	-0.409977	-0.234651	HACE1
chr2-201422032-201422689	0.62120427	0.39941	0.248115	FAM126B								chr7-30880058-30881265	0.533535	0.571836	0.305095	AQP1		chr3-100759888-100760678	0.515625	-0.454874	-0.234544	TBC1D23
chr2-104051347-104053247	0.50598795	0.490329	0.248101	LINC01102								chr6-43992676-43993191	0.595288	0.511963	0.304766	GTPBP2		chr2-202786572-202787111	0.547197	-0.428536	-0.234493	BMPR2
chr8-145062012-145063410	0.57028494	0.434843	0.247985	ZNF250								chr6-43676636-43677276	0.689723	0.441657	0.304621	CRIP3		chrX-24659584-24659934	0.57142	-0.410251	-0.234426	POLA1
chr3-173659678-173660330	0.5057153	0.490094	0.247848	NLGN1								chr2-170277921-170278330	0.506377	0.601493	0.304582	SP5		chr16-68656335-68657141	0.516448	-0.45369	-0.234308	ZFP90
chr4-82792825-82793648	0.66362277	0.373375	0.24778	LINC00575								chr18-23299876-23300869	0.774229	0.393332	0.304529	CABLES1		chr8-37751831-37752962	0.519837	-0.45059	-0.234233	BRF2
chr8-27107949-27108973	0.63767029	0.388515	0.247744	ADRA1A								chr19-30122303-30123255	0.763896	0.398499	0.304412	ZNF536		chr6-44002031-44003252	0.750733	-0.311978	-0.234212	NFKBIE
chr6-111540638-111541732	0.63897916	0.387287	0.247469	TRAF3IP2								chr19-48569905-48570136	0.512763	0.593363	0.304255	BCAT2		chr12-53279150-53279780	0.520822	-0.449395	-0.234055	MFSD5
chr2-120510972-120512628	0.71978687	0.343615	0.24733	GLI2								chr22-30392507-30393125	0.690564	0.440414	0.304134	TBC1D10A		chr12-3574539-3575310	0.505106	-0.463375	-0.234054	PARP11
chr2-120510972-120512628	0.71978687	0.342929	0.246836	INHBB								chr3-49217684-49218927	0.573961	0.529677	0.304014	P4HTM		chr18-44370697-44371225	0.530351	-0.440898	-0.233831	SETBP1
chr2-179550106-179550598	0.53805223	0.458748	0.24683	SESTD1								chr3-61925591-61926123	0.626687	0.484976	0.303928	PTPRG		chr11-73868614-73869537	0.631816	-0.370041	-0.233798	PPME1
chr11-92628095-92629063	0.56037875	0.440366	0.246772	FAT3								chr10-123900844-123901391	0.524028	0.579952	0.303911	CPXM2		chr16-1018913-1020106	0.651063	-0.359025	-0.233748	FBXL16
chr2-16019952-16020755	0.76683043	0.321791	0.246759	GACAT3								chr1-112501684-112503151	0.548999	0.553382	0.303806	CAPZA1		chr14-24388207-24388934	0.524586	-0.445546	-0.233727	NEDD8
chr2-168736647-168737665	0.54606418	0.45135	0.246466	NOSTRIN								chr2-159225081-159225655	0.569796	0.533157	0.303791	DAPL1		chr20-34403032-34403787	0.607682	-0.384219	-0.233483	RALY-AS1
chr3-114410973-114411743	0.58283379	0.422527	0.246263	TIGIT								chr3-48433783-48434147	0.768268	0.395369	0.303749	ATRIP		chr2-47036148-47036550	0.853183	-0.273653	-0.233476	ATP6V1E2
chr1-184879759-184880508	0.54669217	0.450105	0.246069	SWT1								chr21-34365792-34366068	0.52809	0.575031	0.303668	CLIC6		chr16-68413369-68413857	0.540569	-0.431749	-0.23339	DUS2
chr22-26272792-26273721	0.75196878	0.326904	0.245821	TFIP11								chr4-185304888-185306468	0.673767	0.450229	0.303349	C4orf47		chr20-2708012-2708420	0.602722	-0.387223	-0.233388	IDH3B
chr17-78040351-78041707	0.65348647	0.375765	0.245557	C17orf99								chr11-125370543-125371955	0.786931	0.385457	0.303328	PKNOX2		chr4-52873108-52874309	0.597531	-0.390537	-0.233358	LINC01618
chr16-56231928-56232750	0.51867258	0.473245	0.245459	MT1F								chr16-1026874-1027513	0.573692	0.528485	0.303188	CHTF18		chr6-143718221-143718874	0.593907	-0.392828	-0.233303	PEX3
chr6-118784407-118785086	0.59268474	0.41366	0.24517	FAM184A								chr3-179709053-179709615	0.600447	0.504816	0.303116	ACTL6A		chr7-100725720-100726140	0.591091	-0.394566	-0.233225	AGFG2
chr4-36174056-36174942	0.53823708	0.455291	0.245054	ARAP2								chr7-74044531-74045209	0.507763	0.596898	0.303083	CLDN4		chr2-23656189-23658044	0.503919	-0.462238	-0.23293	WDCP
chr9-124000981-124001455	0.59422394	0.412279	0.244986	NEK6								chr16-19396325-19397009	0.621732	0.487474	0.303078	TMC5		chr2-27208546-27208998	0.674347	-0.345107	-0.232722	DPYSL5
chr16-56231928-56232750	0.51867258	0.472001	0.244814	MT1E								chr13-29520439-29521463	0.574355	0.527464	0.302951	SLC7A1		chr18-49476318-49477103	0.529596	-0.439312	-0.232658	LIPG
chr8-94951028-94952462	0.55419074	0.441651	0.244759	CCNE2								chr19-7269260-7269597	0.561663	0.539189	0.302843	PNPLA6		chr18-61753128-61754374	0.568886	-0.408428	-0.232349	CDH20
chr15-81491837-81493447	0.57471952	0.425875	0.244759	STARD5								chr12-51696913-51697326	0.579119	0.521923	0.302255	GRASP		chr4-2363019-2363344	0.515219	-0.450597	-0.232156	SH3BP2
chr3-152620194-152621837	0.6454699	0.378686	0.244431	P2RY1								chr17-68700208-68701117	0.663452	0.455314	0.302079	ARSG		chr6-157145619-157146062	0.647937	-0.358001	-0.231962	ZDHHC14
chr4-109665783-109666566	0.57520351	0.424751	0.244318	EGF								chr8-85260163-85260557	0.634475	0.475573	0.301739	CA13		chr11-108671999-108672521	0.51335	-0.451604	-0.231831	NPAT
chr14-78021928-78022873	0.60150772	0.405832	0.244111	ALKBH1								chr14-77541946-77543228	0.540793	0.557552	0.30152	ISM2		chr22-38083793-38084635	0.522806	-0.443392	-0.231808	MICALL1
chr2-218015191-218016609	0.81511169	0.298137	0.243015	RUFY4								chr1-9593188-9594224	0.729162	0.413501	0.301509	CLSTN1		chr19-40603251-40604289	0.559166	-0.414346	-0.231688	RAB4B
chrX-24717884-24719186	0.5888986	0.412175	0.24273	POLA1								chr17-68700208-68701117	0.663452	0.454036	0.301231	SLC16A6		chr9-114499250-114499793	0.610088	-0.379747	-0.231679	COL27A1
chr2-190159002-190159919	0.64025738	0.378864	0.242571	MFSD6								chr14-102241098-102241582	0.654137	0.460451	0.301198	MOK		chr18-710357-710732	0.623296	-0.370943	-0.231208	THOC1
chr2-20574926-20575311	0.5053505	0.479105	0.242116	LDAH								chr2-113220770-113221282	0.529076	0.569175	0.301137	AC017074.1		chr10-101529179-101530179	0.512969	-0.450365	-0.231023	KCNIP2
chr10-131715133-131716144	0.60258791	0.401139	0.241721	PPP2R2D								chr16-74830496-74831030	0.632349	0.476052	0.301031	CTRB1		chr3-48492308-48493074	0.645693	-0.357752	-0.230998	SHISA5
chr3-113241228-113242535	0.65189773	0.368598	0.240288	GTPBP8								chr1-156492681-156493600	0.767098	0.392421	0.301025	CRABP2		chr20-33176055-33176395	0.519504	-0.444624	-0.230984	CDK5RAP1
chr4-139985757-139987469	0.50446718	0.476296	0.240276	CLGN								chr3-16775408-16776062	0.658043	0.457389	0.300981	DAZL		chr19-19613386-19613789	0.555279	-0.415931	-0.230958	NCAN
chr2-44267377-44268690	0.6486545	0.370275	0.24018	LRPPRC								chr3-33128672-33129033	0.615142	0.489054	0.300838	TRIM71		chr15-63249072-63249341	0.572527	-0.403357	-0.230933	USP3
chr12-108690951-108692772	0.62792542	0.382447	0.240148	ALKBH2								chr3-48737554-48737807	0.567948	0.529677	0.300829	P4HTM		chr3-184003546-184003992	0.679286	-0.339952	-0.230925	YEATS2
chr6-163092795-163093589	0.50543281	0.474654	0.239906	CAHM								chr1-150528869-150529431	0.678886	0.442839	0.300637	CA14		chr6-139191752-139192285	0.672468	-0.342985	-0.230647	HECA
chr18-58100997-58102245	0.66539479	0.360468	0.239853	ATP8B1								chr16-83911237-83911618	0.572119	0.5254	0.300591	MLYCD		chr18-61635720-61636566	0.564298	-0.408428	-0.230475	CDH20
chr9-78063826-78064696	0.6302528	0.380557	0.239847	GNAQ								chr8-35160900-35162044	0.534929	0.561763	0.300504	UNC5D		chr14-58680684-58681214	0.640124	-0.360038	-0.230469	KIAA0586
chr2-9674749-9676091	0.69391736	0.345353	0.239646	TAF1B								chr15-68231451-68231721	0.60077	0.499966	0.300365	PIAS1		chr8-37881676-37882150	0.511108	-0.45059	-0.2303	BRF2
chr3-184716445-184718058	0.83983527	0.285086	0.239425	PSMD2								chr12-44307259-44308007	0.579722	0.517889	0.300231	TMEM117		chr2-26884050-26884880	0.638638	-0.360396	-0.230163	GTF3C2
chr6-4168638-4169711	0.76283396	0.313619	0.239239	C6orf201								chr3-25540022-25540626	0.623393	0.480797	0.299725	RARB		chr16-68915201-68916079	0.507244	-0.45369	-0.230132	ZFP90
chrX-15882263-15883227	0.68156716	0.350919	0.239175	CA5B								chr18-31571550-31572608	0.642827	0.466258	0.299724	DSC2		chr1-27945311-27945736	0.501995	-0.458059	-0.229943	SESN2
chr4-177117183-177117670	0.51192697	0.467163	0.239153	NEIL3								chr1-227915690-227915941	0.501519	0.597596	0.299706	OBSCN		chr4-25620946-25621865	0.551229	-0.417042	-0.229885	ZCCHC4
chr8-41342083-41343389	0.57423846	0.416389	0.239107	GPAT4								chr9-101758272-101758956	0.76461	0.391761	0.299544	GRIN3A		chr8-37751831-37752962	0.519837	-0.442168	-0.229855	BAG4
chr18-76260962-76261444	0.53907646	0.442814	0.238711	ZNF516								chr7-128211601-128211909	0.577745	0.51821	0.299393	LRRC4		chr8-22318464-22319241	0.619333	-0.370803	-0.229651	EGR3
chr16-56231928-56232750	0.51867258	0.460121	0.238652	MT2A								chr5-134127407-134128324	0.623677	0.479784	0.29923	TCF7		chr1-180976421-180977410	0.658489	-0.348677	-0.2296	MR1
chr6-111750768-111751465	0.52131461	0.457741	0.238627	MFSD4B								chr7-127875813-127876464	0.577373	0.51821	0.299201	LRRC4		chr3-48492308-48493074	0.645693	-0.354497	-0.228896	SPINK8
chr4-169159089-169160377	0.59237646	0.40252	0.238443	NEK1								chr10-114974431-114975359	0.601603	0.497304	0.29918	ABLIM1		chr2-216188550-216189410	0.6562	-0.348624	-0.228767	TMEM169
chr8-101849439-101850281	0.52365753	0.454953	0.23824	GRHL2								chr5-56800431-56801160	0.50987	0.586467	0.299022	MAP3K1		chr6-11493938-11494363	0.502222	-0.455071	-0.228546	TMEM170B
chr12-112513102-112513915	0.54767977	0.434695	0.238074	PTPN11								chrX-40473961-40474822	0.520613	0.573861	0.298759	BCOR		chr9-97979685-97979981	0.579776	-0.39402	-0.228443	TRIM14
chr2-26001442-26002709	0.68747996	0.34612	0.23795	ADGRF3								chr4-88720294-88721288	0.57714	0.517589	0.298721	FAM13A		chr19-40281698-40281967	0.739433	-0.308854	-0.228377	MAP3K10
chr8-123284470-123285409	0.55513077	0.428603	0.237931	FAM83A								chr11-69657768-69658947	0.728882	0.409751	0.29866	CCND1		chr6-33443655-33444419	0.713521	-0.320058	-0.228368	HLA-DMA
chr6-143285965-143286834	0.55027446	0.432341	0.237906	PEX3								chr15-55742283-55744260	0.609373	0.490011	0.2986	PRTG		chr12-52964746-52965630	0.508044	-0.449395	-0.228313	MFSD5
chr1-176969508-176970202	0.51619639	0.460735	0.23783	ASTN1								chr16-19548696-19549116	0.519682	0.574221	0.298412	SYT17		chr1-233884854-233885877	0.519265	-0.439576	-0.228257	COA6
chr10-59318499-59320685	0.7473519	0.317283	0.237122	MRLN								chr22-30392507-30393125	0.690564	0.432108	0.298398	SEC14L6		chr12-13545437-13545960	0.546005	-0.417516	-0.227966	GRIN2B
chrX-8683709-8684952	0.60150774	0.393658	0.236788	ANOS1								chr21-34536037-34536752	0.518699	0.575031	0.298268	CLIC6		chr3-10664110-10664741	0.587428	-0.387852	-0.227835	HRH1
chr3-10553390-10554393	0.50690402	0.467027	0.236738	FANCD2OS								chr19-51046755-51047451	0.582735	0.511683	0.298176	CLEC11A		chr2-61463684-61464216	0.578148	-0.39404	-0.227813	PUS10
chr15-64635351-64636816	0.60352405	0.392199	0.236701	PIF1								chr7-30859628-30860679	0.782344	0.38111	0.29816	LINC01176		chr6-10836906-10838789	0.558239	-0.407514	-0.22749	ELOVL2
chr10-122474555-122476249	0.71997076	0.328662	0.236627	FAM24B								chr4-14069126-14070392	0.787659	0.378462	0.298099	LINC01182		chr1-223022385-223023484	0.503299	-0.451628	-0.227304	MIA3
chr5-163373049-163373990	0.55132873	0.428904	0.236467	HMMR								chr2-232203789-232204908	0.593906	0.501812	0.298029	GIGYF2		chr1-229131291-229131910	0.609777	-0.37271	-0.22727	NUP133
chr9-105044161-105045927	0.63952664	0.36972	0.236446	SLC44A1								chr11-62693461-62693885	0.590858	0.504313	0.297978	SLC22A8		chr14-24388207-24388934	0.524586	-0.433232	-0.227267	SDR39U1
chr10-31977353-31978176	0.64810161	0.36468	0.23635	EPC1								chr12-64779529-64782136	0.690313	0.431342	0.297761	WIF1		chr1-179938707-179939145	0.557761	-0.407368	-0.227214	TOR1AIP2
chr12-22254262-22256432	0.70381809	0.335728	0.236291	KCNJ8								chr1-112501684-112503151	0.548999	0.542125	0.297626	MOV10		chr3-182451059-182452573	0.545663	-0.416169	-0.227088	ATP11B
chr1-100847270-100848039	0.53218354	0.44367	0.236114	VCAM1								chr1-52702793-52703518	0.540249	0.550762	0.297549	ECHDC2		chr5-135069178-135069922	0.566649	-0.400705	-0.227059	PCBD2
chr9-15145678-15147170	0.57124221	0.413024	0.235937	ZDHHC21								chr1-205055951-205056664	0.612693	0.485619	0.297536	CDK18		chr12-124807376-124807867	0.631324	-0.359545	-0.22699	TMEM132B
chr14-90641284-90642764	0.62252077	0.378874	0.235857	TTC7B								chr2-69285186-69285722	0.515822	0.576398	0.297319	ANXA4		chr18-48832488-48833309	0.509576	-0.445344	-0.226936	ZBTB7C
chr22-38172533-38173163	0.52509382	0.448557	0.235534	SOX10								chr19-10946874-10947637	0.768953	0.386619	0.297292	TMED1		chr12-6839867-6841087	0.731283	-0.309673	-0.226459	MLF2
chr8-132375940-132376983	0.53445886	0.440667	0.235519	PHF20L1								chr4-185832774-185833439	0.659727	0.450229	0.297028	C4orf47		chr15-74565410-74566032	0.659953	-0.342847	-0.226263	SCAMP5
chr5-141493521-141495400	0.78459303	0.299867	0.235273	PCDHGB1								chr10-97760618-97761383	0.681519	0.435652	0.296905	SFRP5		chr2-100173820-100174533	0.598389	-0.378022	-0.226204	CHST10
chr4-176858546-176859176	0.50361713	0.467163	0.235271	NEIL3								chr3-56823361-56824537	0.550029	0.539748	0.296878	SPATA12		chr10-27197727-27198923	0.724377	-0.312271	-0.226202	ACBD5
chr18-74411784-74412713	0.67897568	0.346429	0.235217	TIMM21								chr10-116926068-116926946	0.622721	0.476673	0.296834	SHTN1		chr1-234584322-234585529	0.514249	-0.439576	-0.226051	COA6
chr22-41479102-41480680	0.62765061	0.374505	0.235059	SREBF2								chr22-30392507-30393125	0.690564	0.429763	0.296779	OSBP2		chr22-29744621-29745473	0.653793	-0.345542	-0.225913	GAS2L1
chr3-154059460-154061245	0.53615863	0.438175	0.234931	DHX36								chr16-81447671-81447953	0.517866	0.573001	0.296738	BCO1		chr19-17863558-17864067	0.69084	-0.327003	-0.225907	RPL18A
chr10-31017612-31019644	0.69252228	0.338725	0.234574	ZNF438								chr10-22822911-22823589	0.704562	0.420773	0.296461	SPAG6		chr19-10756726-10757176	0.58435	-0.386528	-0.225867	QTRT1
chr10-30722539-30723460	0.69243255	0.338725	0.234544	ZNF438								chr4-74715342-74716593	0.709194	0.418011	0.296451	EREG		chr17-75018771-75020204	0.664983	-0.339263	-0.225604	NAT9
chr15-64635351-64636816	0.60352405	0.388532	0.234488	ZNF609								chr17-47676385-47677473	0.614912	0.482091	0.296444	NFE2L1		chr17-75018771-75020204	0.664983	-0.339228	-0.225581	GGA3
chr2-203664476-203665218	0.53712693	0.436124	0.234254	ABI2								chr10-44910601-44911387	0.641122	0.462335	0.296413	TMEM72		chr2-69177198-69178856	0.542875	-0.415323	-0.225469	AAK1
chr4-169351437-169352622	0.58175042	0.40252	0.234166	NEK1								chr13-33053041-33053945	0.620465	0.477691	0.29639	STARD13-AS		chr11-72705867-72706346	0.668588	-0.337209	-0.225454	ATG16L2
chr10-119494204-119495125	0.57137459	0.40965	0.234064	TIAL1								chr3-15499485-15500215	0.622349	0.476164	0.29634	BTD		chr8-11966578-11967282	0.596524	-0.377812	-0.225374	FAM66A
chr1-162248540-162250232	0.52976295	0.441804	0.234051	UHMK1								chr22-47139505-47140070	0.53193	0.557055	0.296314	CERK		chr13-30509997-30510673	0.748634	-0.300743	-0.225147	KATNAL1
chr2-31850626-31851267	0.63263087	0.369571	0.233802	SLC30A6								chr16-68267723-68268035	0.521233	0.56821	0.29617	SMPD3		chr16-68267723-68268035	0.521233	-0.431749	-0.225042	DUS2
chr14-81385959-81386676	0.6001341	0.38948	0.23374	GTF2A1								chr6-130096286-130097384	0.596823	0.496216	0.296153	SAMD3		chr2-225487800-225488288	0.627697	-0.358498	-0.225028	DOCK10
chr6-16906079-16906562	0.57956949	0.402998	0.233565	ATXN1								chr14-92376522-92376780	0.508446	0.581707	0.295767	SLC24A4		chr9-127276980-127277672	0.728207	-0.308962	-0.224988	RALGPS1
chr16-56231928-56232750	0.51867258	0.449207	0.232991	GNAO1								chr11-129861594-129862418	0.772387	0.382322	0.295301	ZBTB44		chr9-97406220-97406858	0.646654	-0.347776	-0.22489	NCBP1
chr16-58317334-58318035	0.59579132	0.391036	0.232976	PRSS54								chr7-150347315-150347694	0.54022	0.546372	0.295161	REPIN1		chr17-75018771-75020204	0.664983	-0.337984	-0.224754	SLC25A19
chr15-29225901-29227373	0.5207409	0.447315	0.232935	APBA2								chr9-114499250-114499793	0.610088	0.483727	0.295116	WHRN		chr6-43149070-43150660	0.759165	-0.296022	-0.22473	SRF
chr3-113263920-113265678	0.51622707	0.449888	0.232244	NEPRO								chr1-112905457-112906414	0.631396	0.467325	0.295067	ST7L		chr9-121288136-121289676	0.644096	-0.348813	-0.224669	CNTRL
chrX-70171378-70172744	0.6295659	0.368822	0.232198	DLG3								chr1-112531550-112532575	0.520405	0.566762	0.294945	WNT2B		chr4-88720294-88721288	0.57714	-0.388725	-0.224349	HERC5
chr9-14314049-14317115	0.56171877	0.413024	0.232003	ZDHHC21								chr14-23175653-23176258	0.714941	0.412179	0.294683	RBM23		chr1-201941406-201941981	0.542474	-0.413175	-0.224137	CSRP1
chr10-122457813-122458241	0.53528044	0.432665	0.231597	PSTK								chr2-113220770-113221282	0.529076	0.556949	0.294668	PGM5P4-AS1		chr1-151187134-151187480	0.542587	-0.412553	-0.223846	SCNM1
chr11-33948829-33950306	0.58660101	0.39364	0.230909	KIAA1549L								chr11-93673620-93674025	0.627482	0.469507	0.294608	DEUP1		chr11-118045675-118046198	0.536081	-0.417496	-0.223812	UBE4A
chr8-5206704-5208024	0.62442162	0.369173	0.23052	CSMD1								chr2-218734408-218734936	0.657196	0.447953	0.294393	PRKAG3		chr16-19396325-19397009	0.621732	-0.359889	-0.223754	TMC7
chr2-166125286-166126461	0.71779105	0.32048	0.230038	TTC21B								chr4-76475822-76476884	0.643964	0.457109	0.294362	ART3		chr1-181250069-181251367	0.640626	-0.348677	-0.223371	MR1
chr2-207163556-207164794	0.52390463	0.438754	0.229865	METTL21A								chr9-109203198-109204415	0.525904	0.559696	0.294347	EPB41L4B		chr4-82774571-82775209	0.617035	-0.361906	-0.223309	HNRNPDL
chr10-35684098-35685278	0.68438823	0.335521	0.229626	FZD8								chr15-74202392-74203116	0.625251	0.47066	0.294281	LOXL1		chr20-18784060-18784949	0.544865	-0.409749	-0.223258	DZANK1
chr3-137854323-137855310	0.63430043	0.361821	0.229503	ARMC8								chr2-22638173-22638769	0.513901	0.572516	0.294217	AC096570.1		chr16-1018913-1020106	0.651063	-0.342467	-0.222968	C16orf91
chr13-110136597-110137487	0.60524355	0.379117	0.229458	IRS2								chr10-110636850-110637988	0.525799	0.559064	0.293955	RBM20		chr16-21611422-21612354	0.68409	-0.325833	-0.222899	UQCRC2
chr11-44911081-44912053	0.61902774	0.370563	0.229389	TSPAN18								chr17-494721-495144	0.52658	0.558196	0.293935	RPH3AL		chr6-105304683-105305527	0.543624	-0.409977	-0.222873	HACE1
chr1-74504645-74505525	0.6284699	0.36467	0.229184	ERICH3								chr2-159226782-159227359	0.65577	0.447956	0.293756	MARCH7		chr11-632759-633434	0.747755	-0.297843	-0.222714	CDHR5
chr6-166912927-166913512	0.60905008	0.375693	0.228816	CCR6								chr3-190092090-190093013	0.611788	0.480064	0.293698	CLDN16		chr17-43068732-43069705	0.539426	-0.41259	-0.222562	EZH1
chr3-136801766-136803053	0.62749793	0.364596	0.228783	SLC35G2								chr16-68656335-68657141	0.516448	0.56821	0.293451	SMPD3		chr16-66905308-66906111	0.702341	-0.316782	-0.222489	KIAA0895L
chr2-208488594-208489877	0.53133871	0.430317	0.228644	CRYGD								chr10-121732200-121733496	0.555209	0.528531	0.293445	FGFR2		chr11-66569798-66571007	0.531334	-0.418726	-0.222484	CNIH2
chr14-90400843-90401490	0.60291531	0.378874	0.228429	TTC7B								chr4-140653345-140654611	0.580077	0.505702	0.293346	TBC1D9		chr8-86953474-86954130	0.520967	-0.426908	-0.222405	RMDN1
chr7-127535356-127537137	0.70872098	0.322194	0.228346	GCC1								chr6-136407962-136408517	0.52488	0.558787	0.293296	MAP7		chr13-20823036-20823468	0.50171	-0.442919	-0.222217	IL17D
chr20-41221962-41223444	0.74008836	0.308455	0.228284	PLCG1								chr3-51982430-51983686	0.574696	0.509514	0.292816	NISCH		chr17-28370175-28370639	0.656133	-0.338494	-0.222097	TLCD1
chr18-54774388-54775502	0.54263296	0.42042	0.228133	C18orf54								chr3-73485445-73486237	0.506428	0.57805	0.292741	PDZRN3		chr2-23656189-23658044	0.503919	-0.440414	-0.221933	MFSD2B
chr16-51541303-51542112	0.70011004	0.325443	0.227846	LINC01571								chr4-15331899-15332339	0.509471	0.574558	0.292721	CPEB2		chr1-154940305-154940824	0.617864	-0.358508	-0.221509	ADAM15
chrX-44143904-44145042	0.63007904	0.361472	0.227756	NDP								chr12-124807376-124807867	0.631324	0.463609	0.292687	SCARB1		chr8-29736600-29737941	0.652094	-0.339631	-0.221471	LEPROTL1
chr15-89389252-89390459	0.68551937	0.332095	0.227658	POLG								chr11-31655340-31655757	0.542406	0.539338	0.29254	PAX6		chr8-23014288-23015307	0.655447	-0.337867	-0.221454	TNFRSF10D
chr6-43979895-43980678	0.6385386	0.356404	0.227578	MRPS18A								chr4-25237008-25237303	0.543281	0.537404	0.291961	SOD3		chr20-50738449-50739091	0.512552	-0.432003	-0.221424	KCNG1
chr11-115716574-115717489	0.63846802	0.356413	0.227559	CADM1								chr18-33735400-33736394	0.595985	0.489847	0.291941	CCDC178		chr4-74543340-74543794	0.521042	-0.424808	-0.221343	MTHFD2L
chr11-59198630-59199190	0.57369166	0.396404	0.227413	GLYATL1								chr17-17751998-17752648	0.535037	0.545631	0.291933	DRC3		chr17-50312214-50312756	0.649523	-0.34075	-0.221325	EME1
chr9-123776526-123777495	0.55147582	0.412279	0.227362	NEK6								chr14-92380021-92380477	0.640242	0.45595	0.291918	RIN3		chr16-10538862-10539569	0.541398	-0.408734	-0.221288	TVP23A
chr21-32523845-32524682	0.53596782	0.423592	0.227032	EVA1C								chr17-4477181-4477759	0.696677	0.419009	0.291914	CXCL16		chr9-120715285-120715899	0.57635	-0.383741	-0.221169	PHF19
chr12-75684521-75685834	0.57332168	0.39552	0.22676	PHLDA1								chr11-117457273-117458153	0.583536	0.500223	0.291898	SIK3		chr14-58831767-58832585	0.614209	-0.360038	-0.221139	KIAA0586
chr16-57965714-57966713	0.64452576	0.351442	0.226513	ADGRG3								chr11-102157068-102157557	0.547536	0.533074	0.291877	YAP1		chr20-3010750-3011662	0.54589	-0.404753	-0.220951	ATRN
chr19-44344928-44346827	0.68438401	0.329471	0.225485	ZNF223								chr4-168374729-168375574	0.612017	0.476839	0.291833	PALLD		chr7-150347315-150347694	0.54022	-0.408584	-0.220725	ATP6V0E2
chr1-156415588-156415876	0.51101622	0.440885	0.225299	RHBG								chr11-34773005-34774464	0.572277	0.509756	0.291721	CAT		chr7-50781250-50781802	0.570068	-0.38714	-0.220696	FIGNL1
chr19-46925577-46926981	0.79511664	0.283334	0.225283	ARHGAP35								chr3-48492308-48493074	0.645693	0.451554	0.291565	COL7A1		chr7-127903884-127904890	0.711418	-0.310189	-0.220674	FSCN3
chr9-131868433-131870179	0.66745328	0.337501	0.225266	MED27								chr17-851775-852335	0.522071	0.558196	0.291418	RPH3AL		chr19-40603251-40604289	0.559166	-0.394539	-0.220613	PLD3
chr1-156415588-156415876	0.51101622	0.440392	0.225047	IQGAP3								chr11-8694004-8694517	0.787186	0.370156	0.291382	LMO1		chr16-30630346-30630612	0.509959	-0.432214	-0.220411	ZNF629
chr15-69939137-69941315	0.76671714	0.293204	0.224804	TLE3								chr3-63964501-63965092	0.598039	0.48663	0.291024	PRICKLE2		chr2-26884050-26884880	0.638638	-0.345107	-0.220398	DPYSL5
chr11-34185979-34187020	0.82142476	0.273277	0.224476	LMO2								chr1-224760905-224761380	0.586248	0.496372	0.290997	DNAH14		chr10-114704310-114705006	0.547226	-0.402681	-0.220358	FAM160B1
chr12-100452968-100453578	0.60351572	0.371773	0.224371	DEPDC4								chr8-38512181-38513016	0.594878	0.488806	0.29078	C8orf86		chr2-171279985-171280397	0.530794	-0.415071	-0.220317	DCAF17
chr5-139981801-139983169	0.54906574	0.408554	0.224323	ANKHD1								chr5-139914424-139914731	0.500497	0.580466	0.290522	CYSTM1		chr9-132934813-132935740	0.50376	-0.437257	-0.220273	ADAMTS13
chr15-69885058-69886009	0.67691842	0.331138	0.224154	KIF23								chr12-51873822-51874357	0.556418	0.521923	0.290407	GRASP		chr11-1073140-1073776	0.637264	-0.345613	-0.220247	CEND1
chr6-43979895-43980678	0.6385386	0.351036	0.22415	POLR1C								chr22-45290444-45291002	0.510198	0.568903	0.290253	RIBC2		chr9-105651858-105652063	0.517573	-0.425526	-0.220241	SLC44A1
chr8-76402826-76404895	0.67771429	0.330701	0.224121	LINC01111								chr14-23175653-23176258	0.714941	0.405883	0.290183	EFS		chr12-109147540-109148370	0.609859	-0.360874	-0.220082	CORO1C
chr4-70709420-70710113	0.61856111	0.362201	0.224043	DCK								chr10-102677773-102678085	0.543838	0.533352	0.290057	CNNM2		chr16-3931972-3932292	0.528497	-0.416285	-0.220005	PAM16
chr11-18117457-18118041	0.52781156	0.424271	0.223935	HPS5								chr10-49579454-49580062	0.624429	0.464259	0.289897	ERCC6		chr2-236735389-236736233	0.560095	-0.392309	-0.21973	ASB18
chr1-160306617-160307762	0.64425836	0.347191	0.223681	SLAMF6								chr11-8333273-8334146	0.783061	0.370156	0.289855	LMO1		chr16-360104-360589	0.611943	-0.359025	-0.219703	FBXL16
chr5-96088160-96089123	0.50528222	0.442677	0.223677	ELL2								chr1-209420321-209420901	0.687344	0.421679	0.289839	G0S2		chr19-2446226-2446627	0.630265	-0.348541	-0.219673	LMNB2
chr6-43979895-43980678	0.6385386	0.350291	0.223674	SPATS1								chr16-4370675-4371918	0.539152	0.537522	0.289806	VASN		chr21-26096860-26097319	0.553272	-0.39702	-0.21966	MRPL39
chr3-62420865-62422298	0.52375827	0.426732	0.223504	CADPS								chr14-39241344-39241996	0.56889	0.509293	0.289732	TRAPPC6B		chr1-111345885-111347454	0.510369	-0.429972	-0.219444	LRIF1
chrX-18394383-18395580	0.65648976	0.340406	0.223473	RS1								chr10-49278469-49279059	0.623323	0.464259	0.289383	ERCC6		chr2-65070053-65070751	0.724664	-0.302774	-0.219409	SPRED2
chr15-80379185-80380991	0.52820843	0.422254	0.223038	ABHD17C								chr3-49217684-49218927	0.573961	0.503982	0.289266	CCDC71		chr10-72455771-72456719	0.615669	-0.356339	-0.219387	MICU1
chr10-124690870-124692271	0.69137382	0.322596	0.223035	ZRANB1								chr11-46607212-46607919	0.602288	0.480058	0.289134	AMBRA1		chr14-91888686-91890457	0.598291	-0.366563	-0.219311	FBLN5
chr12-116717427-116720413	0.72943498	0.305172	0.222603	MED13L								chr19-7618367-7619420	0.636013	0.454517	0.289079	INSR		chr15-50857925-50858330	0.537459	-0.407648	-0.219094	AP4E1
chr11-57982592-57983691	0.75489361	0.294688	0.222458	MED19								chr3-16768780-16769459	0.631349	0.457389	0.288772	DAZL		chr14-24723260-24723771	0.614796	-0.356316	-0.219062	KHNYN
chr9-14418191-14419890	0.53815276	0.413024	0.22227	ZDHHC21								chr2-218999012-218999301	0.537628	0.537087	0.288753	CFAP65		chr22-30392507-30393125	0.690564	-0.317113	-0.218987	RNF215
chr22-26272792-26273721	0.75196878	0.295384	0.222119	HPS4								chr15-74281754-74282381	0.613395	0.47066	0.288701	LOXL1		chr19-48569905-48570136	0.512763	-0.426829	-0.218862	ZNF114
chr9-136541816-136542902	0.69244367	0.320473	0.221909	DNLZ								chr13-33053041-33053945	0.620465	0.464757	0.288365	KL		chr4-145920913-145921553	0.526186	-0.415736	-0.218754	LSM6
chr1-176958417-176959982	0.7165962	0.309404	0.221718	BRINP2								chr16-68915201-68916079	0.507244	0.56821	0.288221	SMPD3		chr22-38083793-38084635	0.522806	-0.418007	-0.218536	POLR2F
chr7-2975664-2976312	0.55791856	0.397379	0.221705	TTYH3								chr1-40798667-40799890	0.569815	0.50577	0.288195	SCMH1		chr9-38107765-38108856	0.623151	-0.350629	-0.218495	TRMT10B
chr14-71692257-71692844	0.50765077	0.436639	0.22166	RGS6								chr1-112531550-112532575	0.520405	0.553382	0.287982	CAPZA1		chr20-36543770-36544682	0.741084	-0.294822	-0.218488	EPB41L1
chr9-136229054-136229744	0.5389495	0.410048	0.220995	CAMSAP1								chr16-88770569-88771308	0.704691	0.408598	0.287935	APRT		chr18-49476318-49477103	0.529596	-0.412398	-0.218404	ACAA2
chr21-32918283-32919213	0.66289834	0.333246	0.220908	IFNGR2								chr5-60350800-60351238	0.542519	0.530644	0.287884	ELOVL7		chr7-74044531-74045209	0.507763	-0.429782	-0.218228	VPS37D
chr3-114660050-114661400	0.50163727	0.43981	0.220625	DRD3								chr15-50697166-50698429	0.667946	0.430991	0.287879	HDC		chr2-132651779-132653014	0.666506	-0.327364	-0.21819	AC097532.2
chr13-91240970-91241952	0.56843285	0.387664	0.220361	MIR17HG								chr6-43859970-43860621	0.609382	0.472375	0.287857	VEGFA		chr3-9669777-9670493	0.77313	-0.282199	-0.218177	LHFPL4
chr5-160800449-160801289	0.50150212	0.439103	0.220211	ZBED8								chr16-4826999-4827337	0.535471	0.537522	0.287827	VASN		chr16-48510963-48511624	0.697634	-0.311974	-0.217643	ABCC11
chr8-122876012-122876885	0.50744637	0.433794	0.220127	ZHX1								chr14-23167043-23167794	0.783447	0.367188	0.287672	AJUBA		chr16-85306091-85306477	0.645978	-0.335972	-0.21703	COX4I1
chr2-8636053-8637472	0.716969	0.306537	0.219777	KIDINS220								chr1-40795620-40796088	0.568742	0.50577	0.287653	SCMH1		chr2-75586773-75587379	0.754408	-0.287502	-0.216894	GCFC2
chr1-68216752-68217986	0.54161999	0.405172	0.219449	DEPDC1								chr18-22447563-22448470	0.536193	0.536364	0.287595	RBBP8		chr14-92380021-92380477	0.640242	-0.338709	-0.216856	ATXN3
chr2-209670671-209672005	0.68390426	0.320873	0.219446	RPE								chr2-25473579-25474425	0.610415	0.471098	0.287566	DNMT3A		chr19-3708201-3709002	0.685914	-0.316127	-0.216836	HMG20B
chr17-68077102-68077748	0.53988417	0.406083	0.219238	BPTF								chr3-10664110-10664741	0.587428	0.488867	0.287174	ATP2B2		chr15-55618246-55618732	0.582113	-0.371767	-0.21641	NEDD4
chr1-156388207-156388845	0.61388818	0.356929	0.219114	TMEM79								chr4-140717180-140717748	0.567847	0.505702	0.287161	TBC1D9		chr12-13175525-13175777	0.553743	-0.390591	-0.216287	GPR19
chr5-7793877-7795749	0.62839913	0.348036	0.218706	MTRR								chr1-112338040-112338366	0.506562	0.566762	0.2871	WNT2B		chr12-56596897-56597369	0.576802	-0.374924	-0.216257	ZBTB39
chr20-50993542-50994543	0.63541474	0.344149	0.218677	KCNG1								chr16-83911237-83911618	0.572119	0.501717	0.287041	MBTPS1		chr3-42923501-42924673	0.581582	-0.371816	-0.216242	ZBTB47
chr12-57868446-57870009	0.71561039	0.305506	0.218623	INHBC								chr2-148938647-148939606	0.703558	0.40773	0.286862	LYPD6		chr1-94971360-94971889	0.525848	-0.411198	-0.216228	SLC44A3
chr11-35874446-35875424	0.57761688	0.378334	0.218532	FJX1								chr22-34001126-34002008	0.601213	0.476859	0.286693	LARGE1		chr6-42694967-42695559	0.669041	-0.323156	-0.216204	CUL9
chr11-121928640-121930561	0.57708372	0.378393	0.218365	SORL1								chr3-51982430-51983686	0.574696	0.498818	0.286669	PCBP4		chr3-45546778-45547311	0.565719	-0.381953	-0.216078	LIMD1
chr3-184716445-184718058	0.83983527	0.259924	0.218293	EPHB3								chr5-135657650-135658222	0.631408	0.453767	0.286512	SLC25A48		chr17-68034000-68034410	0.540933	-0.399354	-0.216024	KPNA2
chr5-141493521-141495400	0.78459303	0.278099	0.218195	PCDHB9								chr3-73100582-73101571	0.541441	0.528679	0.286248	EBLN2		chr1-228210025-228210504	0.738295	-0.292565	-0.215999	ARF1
chr11-114374974-114375990	0.55310409	0.394426	0.218158	USP28								chr3-48737554-48737807	0.567948	0.503982	0.286236	CCDC71		chr4-25620946-25621865	0.551229	-0.391398	-0.21575	PI4K2B
chr5-151818313-151819408	0.61903017	0.352278	0.218071	G3BP1								chr11-62875859-62876318	0.566867	0.504313	0.285878	SLC22A8		chr2-23656189-23658044	0.503919	-0.42809	-0.215723	UBXN2A
chr6-158548071-158549047	0.68809765	0.316696	0.217918	C6orf99								chr9-97406220-97406858	0.646654	0.44193	0.285775	CCDC180		chr16-22357083-22358123	0.661915	-0.325833	-0.215673	UQCRC2
chr6-125316350-125317022	0.5769988	0.377472	0.217801	RNF217								chr2-135743883-135744125	0.661797	0.431582	0.28562	R3HDM1		chr15-40091713-40093085	0.704946	-0.305883	-0.215631	SRP14
chr17-77941843-77942822	0.5794894	0.375765	0.217752	C17orf99								chr12-65140639-65141191	0.504566	0.565739	0.285452	MSRB3		chr14-68947745-68948064	0.541735	-0.397797	-0.2155	EXD2
chr14-81105468-81106319	0.50007544	0.434999	0.217532	TSHR								chr15-98785559-98786336	0.555994	0.513298	0.28539	LRRC28		chr1-154093612-154094049	0.532728	-0.404202	-0.21533	SNAPIN
chr4-128456433-128456966	0.57639444	0.377373	0.217516	JADE1								chr11-92855678-92856657	0.607789	0.469507	0.285361	DEUP1		chr2-189527510-189528477	0.55372	-0.388804	-0.215289	OSGEPL1
chr5-103498727-103499772	0.71707255	0.303182	0.217403	NUDT12								chr15-55618246-55618732	0.582113	0.490011	0.285242	PRTG		chr19-47253330-47253710	0.655587	-0.32833	-0.215249	C5AR2
chr6-138499054-138500376	0.63632805	0.341459	0.21728	GVQW2								chr5-31408135-31408632	0.521581	0.54661	0.285102	CDH6		chr1-223022385-223023484	0.503299	-0.427361	-0.21509	BROX
chr9-132768730-132770560	0.57711714	0.376269	0.217151	GTF3C5								chr18-22841655-22842259	0.724715	0.393332	0.285054	CABLES1		chr11-122950716-122952745	0.598447	-0.359189	-0.214956	CLMP
chr5-82813318-82814432	0.64860987	0.334739	0.217115	LINC01338								chr2-43933393-43934123	0.675406	0.422031	0.285042	PLEKHH2		chr4-3139246-3140292	0.617127	-0.347583	-0.214503	GRK4
chr2-171965635-171966580	0.60681245	0.357778	0.217104	DLX1								chr4-105759929-105760798	0.577201	0.493739	0.284987	GSTCD		chr7-74059712-74060408	0.610067	-0.351571	-0.214482	LAT2
chr12-32200762-32201482	0.52590623	0.412697	0.21704	BICD1								chr1-40798667-40799890	0.569815	0.499905	0.284853	KCNQ4		chr9-38107765-38108856	0.623151	-0.344105	-0.214429	FRMPD1
chr19-13091249-13092920	0.7115016	0.304583	0.216711	GCDH								chr1-63980737-63981201	0.610052	0.466901	0.284834	ROR1		chr20-39134531-39134960	0.512629	-0.41776	-0.214156	DHX35
chr16-66741102-66742171	0.6098785	0.355185	0.21662	CMTM3								chrX-48045400-48046523	0.534751	0.532304	0.28465	ZNF630		chr3-186487046-186488056	0.525002	-0.407812	-0.214102	DNAJB11
chr10-95414293-95415740	0.59748809	0.361217	0.215823	ACSM6								chr14-77515968-77516381	0.510528	0.557552	0.284646	ISM2		chr17-72301855-72302233	0.549555	-0.389431	-0.214014	SOX9-AS1
chr5-7793877-7795749	0.62839913	0.342823	0.21543	ADCY2								chr10-6124476-6125024	0.524157	0.542939	0.284586	ASB13		chr2-189527510-189528477	0.55372	-0.386365	-0.213938	ORMDL1
chr22-46437587-46438679	0.65291473	0.329882	0.215385	GTSE1								chr5-80487559-80488727	0.569408	0.499675	0.284519	SERINC5		chr20-3010750-3011662	0.54589	-0.39169	-0.21382	EBF4
chr4-98603591-98604571	0.72524978	0.296805	0.215258	TSPAN5								chr2-218734408-218734936	0.657196	0.432762	0.284409	VIL1		chr11-125281612-125281829	0.573109	-0.372969	-0.213752	HEPN1
chr9-27497696-27498741	0.75213426	0.285581	0.214795	IFNK								chr9-114499250-114499793	0.610088	0.466174	0.284407	AKNA		chr1-155010917-155011170	0.581998	-0.366991	-0.213588	RUSC1
chr20-31911056-31912001	0.58575206	0.366115	0.214453	MYLK2								chr4-40635313-40636233	0.606395	0.469	0.284399	NSUN7		chr11-126608179-126608940	0.545748	-0.391121	-0.213453	FOXRED1
chr5-16712163-16713992	0.50636002	0.4231	0.214241	MYO10								chr9-109002150-109002430	0.507983	0.559696	0.284316	EPB41L4B		chr5-155214034-155214641	0.663539	-0.321447	-0.213292	FAXDC2
chr1-113615270-113616551	0.67762249	0.316123	0.214212	PHTF1								chrX-139642075-139643005	0.503058	0.565132	0.284294	ATP11C		chr16-30630346-30630612	0.509959	-0.418137	-0.213233	BOLA2B
chr6-43926242-43927216	0.60985498	0.351036	0.214081	POLR1C								chr6-134229439-134230735	0.538367	0.527814	0.284158	SLC2A12		chr4-44319047-44319470	0.503489	-0.423334	-0.213144	YIPF7
chr2-44267377-44268690	0.6486545	0.329949	0.214023	ABCG8								chr16-3931972-3932292	0.528497	0.537522	0.284079	VASN		chr4-25237008-25237303	0.543281	-0.391398	-0.212639	PI4K2B
chr1-25707699-25708592	0.5165595	0.41424	0.21398	RHCE								chr17-47676385-47677473	0.614912	0.461504	0.283785	SCRN2		chr7-5418390-5419478	0.516832	-0.411067	-0.212453	RBAKDN
chr3-136801766-136803053	0.62749793	0.340856	0.213886	IL20RB								chr20-4636666-4637798	0.799197	0.355006	0.283719	PRNP		chr2-109541696-109542102	0.573145	-0.37064	-0.21243	RGPD5
chr10-124690870-124692271	0.69137382	0.309015	0.213645	LHPP								chr16-68413369-68413857	0.540569	0.524712	0.283643	SLC7A6OS		chr19-46975209-46976760	0.646924	-0.32833	-0.212405	C5AR2
chr2-8636053-8637472	0.716969	0.297753	0.213479	ID2								chr9-114206922-114207652	0.586137	0.483727	0.283531	WHRN		chr7-102009480-102010055	0.631196	-0.335981	-0.21207	ALKBH4
chr7-55179952-55180694	0.54957591	0.38801	0.213241	EGFR								chr4-40584837-40585382	0.604504	0.469	0.283513	NSUN7		chr5-138974020-138975444	0.631203	-0.335969	-0.212065	PAIP2
chr14-69363987-69364411	0.54699937	0.389545	0.213081	DCAF5								chr1-42740014-42741500	0.722706	0.392042	0.283331	FAM183A		chr10-73855051-73855777	0.545012	-0.389094	-0.212061	AP3M1
chr19-54420028-54421356	0.73986097	0.287871	0.212984	LILRA6								chr3-50625017-50626040	0.543779	0.521008	0.283313	SEMA3B		chr2-27654738-27655648	0.588382	-0.360396	-0.21205	GTF3C2
chr17-49063346-49064436	0.5941614	0.357811	0.212597	HOXB6								chr17-76467196-76467704	0.680225	0.416072	0.283023	FOXJ1		chr8-10531623-10532946	0.785479	-0.269795	-0.211919	MSRA
chr1-55067096-55067750	0.57024626	0.372625	0.212488	PARS2								chr12-5063080-5063487	0.58637	0.482641	0.283006	KCNA1		chr8-85260163-85260557	0.634475	-0.333821	-0.211801	LRRCC1
chr1-160306617-160307762	0.64425836	0.329612	0.212355	CD84								chr13-99855366-99856380	0.6368	0.444405	0.282997	CLYBL		chr17-51289424-51290145	0.57796	-0.365905	-0.211478	MBTD1
chr3-114660050-114661400	0.50163727	0.422527	0.211955	TIGIT								chr16-75455474-75456211	0.594252	0.476052	0.282895	CTRB1		chr6-105474003-105474767	0.63804	-0.331407	-0.211451	BVES
chr8-78726689-78727464	0.62212097	0.339664	0.211312	PKIA-AS1								chr14-22817586-22818315	0.68592	0.412179	0.282722	RBM23		chr20-3010750-3011662	0.54589	-0.387223	-0.211381	IDH3B
chr2-66574557-66575585	0.55121006	0.383257	0.211255	MEIS1								chr6-43680319-43680641	0.552018	0.511963	0.282613	GTPBP2		chr11-125419228-125419788	0.566315	-0.372969	-0.211218	HEPN1
chr5-141493521-141495400	0.78459303	0.269192	0.211206	PCDHGA1								chr16-606611-606994	0.534684	0.528485	0.282573	CHTF18		chr14-68760128-68760536	0.530467	-0.397797	-0.211018	EXD2
chr18-54674773-54675488	0.50225317	0.42042	0.211157	C18orf54								chr1-11944318-11944966	0.544512	0.518804	0.282495	MTHFR		chr17-28370175-28370639	0.656133	-0.321171	-0.210731	TNFAIP1
chr19-13091249-13092920	0.7115016	0.296682	0.21109	SYCE2								chr3-48433783-48434147	0.768268	0.367526	0.282359	PLXNB1		chr12-104414362-104415498	0.729515	-0.288679	-0.210595	NFYB
chr20-41248328-41250284	0.68387584	0.308455	0.210945	PLCG1								chr1-78061705-78062232	0.614951	0.459151	0.282355	USP33		chr7-151470550-151471125	0.513116	-0.409982	-0.210369	ABCF2
chr11-96084589-96085893	0.65589723	0.321522	0.210885	MAML2								chr12-110790202-110791132	0.538268	0.524465	0.282302	TCTN1		chr7-22811652-22812820	0.793643	-0.264999	-0.210315	TOMM7
chr1-23356062-23357554	0.65319118	0.32284	0.210876	HNRNPR								chr10-97724329-97725011	0.647992	0.435652	0.282299	SFRP5		chr3-45636716-45637247	0.550546	-0.381953	-0.210283	LIMD1
chr6-167441732-167443321	0.69313657	0.303622	0.210451	AFDN								chr1-119939295-119939633	0.614001	0.459682	0.282245	HMGCS2		chr18-23971494-23972063	0.534815	-0.391905	-0.209597	ANKRD29
chr3-137962075-137963787	0.58107236	0.361821	0.210244	ARMC8								chr1-156492681-156493600	0.767098	0.36786	0.282184	LRRC71		chr20-33277423-33278428	0.73086	-0.286731	-0.209561	BPIFB2
chr20-50654489-50655851	0.52116612	0.403409	0.210243	DPM1								chr1-112531550-112532575	0.520405	0.542125	0.282125	MOV10		chr8-96081049-96081674	0.50508	-0.414714	-0.209464	PTDSS1
chr11-14542180-14542686	0.56746172	0.370271	0.210115	PDE3B								chr1-169475568-169476226	0.740391	0.381005	0.282093	CCDC181		chr3-71857628-71858854	0.692571	-0.301939	-0.209114	EIF4E3
chr8-101875043-101876681	0.64998965	0.322892	0.209876	RRM2B								chr12-29882692-29883276	0.652365	0.432275	0.282001	TMTC1		chrX-119858530-119859029	0.51391	-0.406472	-0.20889	NKAP
chr1-116008592-116009624	0.6328951	0.331599	0.209867	MAB21L3								chr16-794352-794846	0.53352	0.528485	0.281957	CHTF18		chr11-131815567-131815971	0.730549	-0.285884	-0.208852	NTM-AS1
chr12-57868446-57870009	0.71561039	0.293074	0.209727	DCTN2								chr16-3931972-3932292	0.528497	0.532952	0.281663	NAA60		chr7-5270697-5271299	0.602981	-0.346333	-0.208832	MMD2
chr12-120413621-120414556	0.56911412	0.367816	0.209329	GATC								chr15-100241551-100242686	0.532116	0.529251	0.281623	SPATA41		chr1-155010917-155011170	0.581998	-0.358508	-0.208651	ADAM15
chr6-166365177-166366096	0.57532715	0.363677	0.209233	MPC1								chr21-45178418-45179232	0.657065	0.4284	0.281486	SLC19A1		chr17-39762813-39763701	0.650171	-0.320879	-0.208626	FBXL20
chr11-13101693-13102752	0.69852249	0.299498	0.209206	RASSF10								chr3-150769925-150770918	0.685503	0.410539	0.281425	SIAH2		chr1-31125350-31126256	0.717546	-0.290673	-0.208571	FABP3
chr3-141986497-141987414	0.63096838	0.331444	0.20913	RASA2								chr12-12815482-12815769	0.511492	0.549983	0.281312	CREBL2		chr12-51696913-51697326	0.579119	-0.360033	-0.208502	DAZAP2
chr1-12335985-12336870	0.6950292	0.300749	0.209029	VPS13D								chr1-12353970-12354373	0.54949	0.511779	0.281218	PLOD1		chr6-43992676-43993191	0.595288	-0.350182	-0.208459	XPO5
chr1-23356062-23357554	0.65319118	0.319959	0.208994	LINC01355								chr19-10946874-10947637	0.768953	0.365596	0.281126	EPOR		chr17-75368148-75368595	0.515676	-0.404188	-0.20843	SAP30BP
chr12-69701631-69702241	0.65784343	0.317309	0.20874	FRS2								chr3-51982430-51983686	0.574696	0.489064	0.281063	TNNC1		chr19-17863558-17864067	0.69084	-0.301699	-0.208426	MVB12A
chr14-51006355-51007566	0.7320165	0.285005	0.208628	LINC00640								chr15-91716247-91717071	0.671232	0.418614	0.280987	SLCO3A1		chr11-125401547-125402026	0.558331	-0.372969	-0.20824	HEPN1
chr17-1880479-1881551	0.53108783	0.392382	0.208389	SERPINF2								chr15-50210338-50211224	0.65183	0.430991	0.280933	HDC		chr9-120730556-120731486	0.542026	-0.383741	-0.207998	PHF19
chr1-156399858-156402948	0.75141614	0.277286	0.208357	NTRK1								chr2-26884050-26884880	0.638638	0.439784	0.280863	CIB4		chr20-37505251-37506040	0.607051	-0.342606	-0.20798	NNAT
chr21-37854948-37856385	0.62808997	0.330808	0.207777	DYRK1A								chr10-68870971-68872344	0.50505	0.555913	0.280764	HKDC1		chr19-595495-595968	0.526304	-0.395095	-0.20794	FSTL3
chr12-103772900-103774423	0.52199814	0.397628	0.207561	NFYB								chr13-113452191-113452965	0.803901	0.349063	0.280612	GRTP1		chr8-38564694-38565530	0.65968	-0.315173	-0.207913	PLPP5
chr1-27087413-27088223	0.70518247	0.294297	0.207533	WASF2								chr17-681670-682357	0.622978	0.450303	0.280529	C17orf97		chr17-60403841-60404214	0.586266	-0.354479	-0.207819	RNFT1
chr15-59292219-59292937	0.5653415	0.366838	0.207389	BNIP2								chr4-61462055-61463021	0.61271	0.457649	0.280406	ADGRL3		chr5-146758766-146759553	0.514096	-0.403685	-0.207533	TCERG1
chr13-72566808-72567698	0.56745914	0.365316	0.207302	MZT1								chr2-46829353-46830045	0.502264	0.55827	0.280399	SOCS5		chr1-236471439-236473256	0.586086	-0.353895	-0.207412	GPR137B
chr22-46106742-46107668	0.62814104	0.329882	0.207212	GTSE1								chr14-23167043-23167794	0.783447	0.357832	0.280342	CDH24		chr17-50501694-50502595	0.60754	-0.34075	-0.207019	EME1
chr3-114424134-114424744	0.70380811	0.294347	0.207163	ZBTB20-AS3								chr16-69483545-69483884	0.501328	0.559019	0.280252	NFAT5		chr2-202786572-202787111	0.547197	-0.37805	-0.206868	FAM117B
chr8-52327460-52328269	0.60418467	0.342757	0.207089	RB1CC1								chr9-84274645-84275126	0.614819	0.455496	0.280047	SLC28A3		chr9-120920112-120920804	0.538709	-0.383741	-0.206725	PHF19
chr4-161670320-161672178	0.57600484	0.358683	0.206603	FSTL5								chr18-6561097-6562241	0.720746	0.388406	0.279942	ARHGAP28		chr6-43992676-43993191	0.595288	-0.346809	-0.206452	POLH
chr2-120739120-120739615	0.60081954	0.343615	0.206451	GLI2								chr12-120537795-120538925	0.570205	0.49082	0.279868	RNF10		chr17-64192559-64192942	0.528845	-0.390377	-0.206449	CCDC47
chr7-43646546-43648947	0.67453005	0.305801	0.206272	UBE2D4								chr6-37361710-37362373	0.515388	0.542999	0.279855	MDGA1		chr7-74059712-74060408	0.610067	-0.338377	-0.206432	RFC2
chr14-105340827-105341564	0.62150385	0.331633	0.206111	PLD4								chr17-75890986-75891932	0.664976	0.420398	0.279554	UNC13D		chr3-100759888-100760678	0.515625	-0.400108	-0.206305	ABI3BP
chr15-76954664-76955128	0.64154806	0.321208	0.20607	RCN2								chr1-239269613-239270257	0.62645	0.446027	0.279413	CHRM3		chr7-23298075-23299903	0.582192	-0.354331	-0.206289	STK31
chr12-101939775-101940605	0.60563325	0.340164	0.206015	MYBPC1								chr1-167467154-167467659	0.587899	0.47517	0.279352	DUSP27		chr20-50738449-50739091	0.512552	-0.402161	-0.206128	MOCS3
chr11-74140994-74141718	0.64744888	0.318168	0.205997	UCP2								chr17-73536797-73537642	0.664688	0.42026	0.279342	SDK2		chr11-897306-898870	0.55549	-0.370814	-0.205984	MUC6
chr11-128532078-128533245	0.67740916	0.303206	0.205395	KCNJ1								chr20-35262819-35263874	0.741433	0.375973	0.278759	CPNE1		chr16-1026874-1027513	0.573692	-0.359025	-0.20597	FBXL16
chr6-161228083-161229539	0.56827663	0.360621	0.204932	AGPAT4								chr2-226424660-226425409	0.677525	0.411425	0.27875	IRS1		chr17-74231862-74232281	0.528186	-0.389818	-0.205897	RPL38
chr17-45092659-45093937	0.72244583	0.283347	0.204703	MEIOC								chr1-9242266-9242894	0.537362	0.518595	0.278674	RERE		chr2-135743883-135744125	0.661797	-0.310919	-0.205765	UBXN4
chr15-64454448-64455054	0.52116924	0.392199	0.204402	PIF1								chr1-11944318-11944966	0.544512	0.511779	0.27867	PLOD1		chr1-27934643-27935486	0.584307	-0.351563	-0.205421	THEMIS2
chr5-141493521-141495400	0.78459303	0.260399	0.204307	PCDHGA8								chr9-573626-574387	0.725607	0.384029	0.278655	DOCK8		chr2-86333437-86333636	0.615792	-0.333456	-0.20534	MRPL35
chr2-132549718-132550804	0.67999052	0.30025	0.204167	GPR39								chr3-51982430-51983686	0.574696	0.484684	0.278546	PHF7		chr11-14132146-14132710	0.612734	-0.335045	-0.205294	FAR1
chr11-107258262-107260056	0.5286567	0.386068	0.204097	ALKBH8								chr14-23358139-23358755	0.675787	0.412179	0.278545	RBM23		chr17-75524743-75526479	0.605126	-0.339228	-0.205276	GGA3
chr11-72885437-72886287	0.53623001	0.380555	0.204065	CLPB								chr2-159078352-159078790	0.522244	0.533157	0.278438	DAPL1		chr1-201136400-201137060	0.782936	-0.262092	-0.205201	IGFN1
chr2-168736647-168737665	0.54606418	0.373539	0.203976	SPC25								chr4-103482295-103483165	0.519492	0.535327	0.278098	TACR3		chr11-637910-639337	0.694169	-0.29556	-0.205169	AP2A2
chr2-103126708-103127910	0.50151811	0.406274	0.203754	AC073987.1								chr15-34721670-34722710	0.548367	0.507124	0.27809	GOLGA8A		chr1-155010917-155011170	0.581998	-0.352436	-0.205117	KCNN3
chr1-87560019-87561500	0.58039523	0.349829	0.203039	LINC01364								chr4-1109752-1110235	0.527199	0.527216	0.277947	PDE6B		chr17-66750614-66751501	0.730007	-0.280847	-0.20502	CACNG1
chr1-209844622-209846097	0.7004635	0.289538	0.202811	AL022397.1								chr6-125261783-125262950	0.593513	0.468282	0.277932	HDDC2		chr5-89280228-89281199	0.564404	-0.362683	-0.2047	MEF2C
chr19-54420028-54421356	0.73986097	0.273735	0.202526	LILRB5								chr17-41803401-41803957	0.589817	0.47109	0.277857	STAT5A		chr6-43149070-43150660	0.759165	-0.269615	-0.204682	ZNF318
chr15-64454448-64455054	0.52116924	0.388532	0.202491	ZNF609								chr17-44595135-44595760	0.634872	0.437328	0.277647	ITGA2B		chr6-11493938-11494363	0.502222	-0.407514	-0.204662	ELOVL2
chrX-155127155-155128030	0.5473894	0.369844	0.202449	VBP1								chr4-185773430-185773752	0.531927	0.521616	0.277462	FAM149A		chr17-75524743-75526479	0.605126	-0.337984	-0.204523	SLC25A19
chr13-45833404-45834533	0.59977591	0.336966	0.202104	LRRC63								chr1-44669382-44669658	0.557051	0.497197	0.276964	BEST4		chr1-27934643-27935486	0.584307	-0.349898	-0.204448	STX12
chr14-22254528-22255719	0.58406302	0.345763	0.201947	OR6J1								chr17-75890986-75891932	0.664976	0.416072	0.276678	FOXJ1		chr1-32736451-32737533	0.667648	-0.306126	-0.204384	ZBTB8B
chr6-111750768-111751465	0.52131461	0.387287	0.201899	TRAF3IP2								chr4-75768880-75769657	0.604573	0.457109	0.276356	ART3		chr15-87763848-87765326	0.690723	-0.29577	-0.204296	NTRK3-AS1
chr9-27497696-27498741	0.75213426	0.26835	0.201835	TEK								chr16-21611422-21612354	0.68409	0.403952	0.276339	NPIPB3		chr6-132362465-132363057	0.506444	-0.403264	-0.204231	MOXD1
chr16-57965714-57966713	0.64452576	0.312138	0.201181	NDRG4								chr1-112316237-112317821	0.590817	0.467325	0.276103	ST7L		chr5-42561533-42562011	0.545895	-0.373571	-0.203931	CCDC152
chr9-132601549-132602303	0.53436869	0.376269	0.201067	GTF3C5								chr5-78924955-78925502	0.574592	0.480455	0.276066	LHFPL2		chr6-44021355-44022172	0.587365	-0.346809	-0.203704	POLH
chr5-141493521-141495400	0.78459303	0.256081	0.200919	PCDHB3								chr7-19224688-19225423	0.555298	0.497026	0.275998	AC007091.1		chr3-14425561-14426262	0.577156	-0.352942	-0.203703	C3orf20
chr12-49214578-49215529	0.67880425	0.2959	0.200858	RHEBL1								chr17-1554494-1555560	0.622522	0.443208	0.275907	ABR		chr2-136215110-136215871	0.654604	-0.310919	-0.203529	UBXN4
chr14-51006355-51007566	0.7320165	0.274008	0.200578	NIN								chr9-128723598-128724505	0.653502	0.422122	0.275857	CRAT		chr7-127194299-127194979	0.656127	-0.310189	-0.203523	FSCN3
chr3-161689496-161690564	0.62507681	0.320519	0.200349	SPTSSB								chr3-33083785-33084368	0.563478	0.489054	0.275571	TRIM71		chr7-125335516-125336675	0.514356	-0.395597	-0.203478	POT1
chr20-23611961-23612942	0.71663447	0.279547	0.200333	NAPB								chr4-183796844-183799172	0.695788	0.395643	0.275284	STOX2		chr11-63874469-63874726	0.528012	-0.385304	-0.203445	ATL3
chr3-23991084-23992655	0.63745558	0.313723	0.199985	NKIRAS1								chr4-118823199-118823958	0.63054	0.436175	0.275026	PRSS12		chr10-72085226-72085468	0.512599	-0.396076	-0.203028	DNAJB12
chr8-101392283-101393786	0.69588202	0.287281	0.199914	ZNF706								chr6-130152743-130153458	0.635826	0.432081	0.274728	TMEM200A		chr3-94303628-94304362	0.595267	-0.340973	-0.20297	STX19
chr3-114332972-114334212	0.78358617	0.254713	0.19959	QTRT2								chr12-6450285-6452209	0.51566	0.532732	0.274709	P3H3		chr22-42289480-42290409	0.564924	-0.358778	-0.202682	SREBF2
chr2-171965635-171966580	0.60681245	0.328864	0.199559	DLX2								chr1-112338040-112338366	0.506562	0.542125	0.27462	MOV10		chr14-91888686-91890457	0.598291	-0.338709	-0.202647	ATXN3
chr6-79170533-79171306	0.50021285	0.398831	0.1995	PHIP								chr12-64682532-64683478	0.63645	0.431342	0.274528	WIF1		chr18-23299876-23300869	0.774229	-0.261555	-0.202504	TMEM241
chr12-39405889-39407149	0.61529076	0.324221	0.19949	KIF21A								chr10-103123169-103123906	0.693644	0.395762	0.274518	SFXN2		chr2-46846551-46847907	0.739642	-0.273653	-0.202405	ATP6V1E2
chr19-54420028-54421356	0.73986097	0.269564	0.19944	FCAR								chr18-22492881-22494336	0.511524	0.536364	0.274363	RBBP8		chr4-52824521-52825647	0.51815	-0.390537	-0.202357	LINC01618
chr12-116717427-116720413	0.72943498	0.273001	0.199136	HRK								chr16-88770569-88771308	0.704691	0.389268	0.274313	PIEZO1		chr6-139191752-139192285	0.672468	-0.300536	-0.202101	TXLNB
chr8-58376860-58378521	0.70575903	0.282104	0.199098	FAM110B								chr17-51289424-51290145	0.57796	0.474588	0.274293	WFIKKN2		chr1-155392695-155393445	0.67244	-0.300508	-0.202073	HCN3
chr7-127535356-127537137	0.70872098	0.280571	0.198846	ZNF800								chr14-23358139-23358755	0.675787	0.405883	0.274291	EFS		chr4-84582189-84583923	0.663881	-0.303916	-0.201764	NKX6-1
chr7-24199354-24201478	0.5709145	0.348054	0.198709	NPY								chr6-52077450-52078830	0.56167	0.488328	0.274279	PKHD1		chr3-71857628-71858854	0.692571	-0.290787	-0.201391	LINC00877
chr6-18527541-18528625	0.58336856	0.340611	0.198702	DEK								chr3-50003272-50004210	0.526323	0.521008	0.274219	SEMA3B		chr16-360104-360589	0.611943	-0.329033	-0.201349	POLR3K
chr15-69885058-69886009	0.67691842	0.293204	0.198475	TLE3								chr16-86042226-86043046	0.664796	0.412357	0.274134	C16orf74		chr19-1372952-1374149	0.658061	-0.305811	-0.201242	NDUFS7
chr10-74034228-74035772	0.75022346	0.263694	0.19783	NDST2								chr2-22373104-22373744	0.561988	0.487767	0.274119	AC096570.2		chr17-41803401-41803957	0.589817	-0.341105	-0.201189	RAB5C
chr12-57868446-57870009	0.71561039	0.276088	0.197571	DTX3								chr17-76707888-76708345	0.534132	0.513119	0.274073	AANAT		chr9-120715285-120715899	0.57635	-0.348813	-0.201038	CNTRL
chr17-28967557-28968831	0.55648988	0.355016	0.197563	SPAG5								chr15-50857925-50858330	0.537459	0.509853	0.274025	TRPM7		chr19-20503368-20504798	0.670502	-0.298915	-0.200423	ZNF90
chr12-75684521-75685834	0.57332168	0.344061	0.197258	KRR1								chr4-75998683-75998884	0.599363	0.457109	0.273974	ART3		chr14-69057456-69057791	0.503454	-0.397797	-0.200273	EXD2
chr8-41342083-41343389	0.57423846	0.343087	0.197014	GOLGA7								chr14-100783555-100784292	0.518622	0.528222	0.273948	SLC25A29		chr3-111414457-111414806	0.584149	-0.342842	-0.200271	PLCXD2
chr17-32732517-32733740	0.70731566	0.278475	0.19697	SPACA3								chr16-24116639-24117429	0.632836	0.432839	0.273916	TNRC6A		chr4-15158629-15159217	0.556198	-0.359998	-0.20023	CC2D2A
chr8-132486331-132487370	0.65450062	0.30082	0.196887	KCNQ3								chr13-20823036-20823468	0.50171	0.54595	0.273908	LATS2		chrX-68876790-68877005	0.715978	-0.279564	-0.200162	OPHN1
chr4-140093784-140095188	0.62726539	0.313203	0.196461	MAML3								chr7-135625935-135626464	0.634728	0.431427	0.273839	SLC13A4		chr5-513628-514316	0.579928	-0.34504	-0.200099	NKD2
chr6-43896566-43897168	0.56051613	0.350291	0.196344	SPATS1								chr10-103230926-103231583	0.512946	0.533352	0.273581	CNNM2		chr12-2537653-2538693	0.520587	-0.383783	-0.199792	TULP3
chr9-34501754-34503225	0.75021071	0.261105	0.195884	KIF24								chr5-95043081-95044135	0.583911	0.468428	0.27352	FAM81B		chr12-12815482-12815769	0.511492	-0.390591	-0.199785	GPR19
chr2-85215144-85216721	0.56067524	0.348905	0.195622	GNLY								chr16-68267723-68268035	0.521233	0.524712	0.273497	SLC7A6OS		chr14-77541946-77543228	0.540793	-0.369228	-0.199676	TMED8
chr2-68389718-68391327	0.73381555	0.266421	0.195504	PLEK								chr12-71693835-71694675	0.609552	0.448623	0.273459	LGR5		chr11-126608179-126608940	0.545748	-0.365787	-0.199628	FAM118B
chr3-197835906-197836792	0.64488327	0.302639	0.195167	AC128709.2								chr16-22314544-22315027	0.716464	0.381409	0.273266	HS3ST2		chr3-183408218-183409367	0.586876	-0.339952	-0.19951	YEATS2
chr1-59985986-59987395	0.64528509	0.301921	0.194825	CYP2J2								chr12-104683643-104684122	0.736005	0.371007	0.273063	SLC41A2		chr2-38261909-38262920	0.752666	-0.265023	-0.199474	GEMIN6
chr7-151494166-151494850	0.6489736	0.299995	0.194689	ABCB8								chr19-17863558-17864067	0.69084	0.395218	0.273033	PLVAP		chr20-2922857-2923275	0.508656	-0.39169	-0.199236	EBF4
chr5-122182170-122183836	0.62523892	0.310624	0.194214	SRFBP1								chr1-167467154-167467659	0.587899	0.464356	0.272995	GPA33		chr9-136283141-136284041	0.516138	-0.385213	-0.198823	QSOX2
chr8-107494742-107496152	0.57597282	0.337081	0.19415	ANGPT1								chr5-146109274-146110006	0.658203	0.414351	0.272727	PRELID2		chr1-151187134-151187480	0.542587	-0.366127	-0.198656	BNIPL
chr9-132140996-132142196	0.77811896	0.249394	0.194058	BARHL1								chr11-117044990-117045704	0.778403	0.350293	0.272669	APOA4		chr22-26476975-26477601	0.54211	-0.365646	-0.19822	SEZ6L
chrX-57655935-57657057	0.62380638	0.311014	0.194013	FAAH2								chr17-64192559-64192942	0.528845	0.515568	0.272655	PRR29		chr21-25997861-25998792	0.741614	-0.267044	-0.198044	JAM2
chr1-34166149-34167416	0.70522341	0.274872	0.193846	CSMD2								chr1-18107231-18107885	0.793836	0.343019	0.272301	IGSF21		chr16-28267263-28267891	0.542988	-0.364067	-0.197684	XPO6
chr9-121819225-121820181	0.53848572	0.359735	0.193712	TTLL11-IT1								chr14-99875529-99876159	0.670039	0.406196	0.272167	CCDC85C		chr12-93338122-93338489	0.55964	-0.352045	-0.197019	SOCS2-AS1
chr1-218571293-218572903	0.60208186	0.321603	0.193631	TGFB2								chr8-73466085-73466845	0.582557	0.467137	0.272134	RDH10		chr20-2922857-2923275	0.508656	-0.387223	-0.196963	IDH3B
chr4-185870038-185870756	0.55316523	0.349999	0.193607	UFSP2								chr9-127276980-127277672	0.728207	0.373651	0.272095	CFAP157		chr2-61463684-61464216	0.578148	-0.340667	-0.196956	CCT4
chr7-102310322-102310896	0.51132884	0.378416	0.193495	PRKRIP1								chr7-75722421-75723012	0.543061	0.500981	0.272063	TRIM73		chr11-1073140-1073776	0.637264	-0.308714	-0.196732	DUSP8
chr1-155870700-155871844	0.54199726	0.356929	0.193455	TMEM79								chr12-6450285-6452209	0.51566	0.527493	0.272007	CD4		chr5-127425005-127425398	0.549154	-0.35806	-0.19663	MEGF10
chr11-121721974-121723765	0.51032486	0.378393	0.193103	SORL1								chr1-112558431-112558945	0.581573	0.467325	0.271783	ST7L		chr9-137194318-137194787	0.554687	-0.354438	-0.196602	TOR4A
chr5-168164998-168165968	0.61509451	0.313902	0.193079	PANK3								chr1-42740014-42741500	0.722706	0.376063	0.271783	FOXJ3		chr1-43036027-43036848	0.6538	-0.300558	-0.196505	PPIH
chr12-108690951-108692772	0.62792542	0.307383	0.193013	TMEM119								chr2-119350482-119351323	0.598887	0.453639	0.271679	CFAP221		chr14-52072405-52072710	0.626574	-0.313252	-0.196275	TXNDC16
chr5-90680555-90681919	0.7755897	0.248815	0.192978	CETN3								chr13-29551653-29552141	0.515045	0.527464	0.271668	SLC7A1		chr11-76792941-76794320	0.791576	-0.247787	-0.196142	B3GNT6
chr6-138993666-138993982	0.53082997	0.363278	0.192839	TXLNB								chr8-141028480-141028964	0.729871	0.371588	0.271212	SLC45A4		chr16-1018913-1020106	0.651063	-0.300835	-0.195862	METTL26
chr11-78099700-78101363	0.65217969	0.295397	0.192652	THRSP								chr6-105474003-105474767	0.63804	0.425006	0.271171	PREP		chr7-80806576-80807463	0.708427	-0.276131	-0.195619	CD36
chr5-153572112-153573899	0.59689086	0.322107	0.192263	GRIA1								chr17-50312214-50312756	0.649523	0.417449	0.271143	PDK2		chr5-115722548-115723731	0.592428	-0.330045	-0.195528	TMED7
chr11-47466288-47467564	0.55276026	0.347525	0.192098	ARFGAP2								chr16-68656335-68657141	0.516448	0.524712	0.270986	SLC7A6OS		chr1-78250953-78251495	0.581154	-0.336126	-0.195341	PTGFR
chr11-17150381-17151395	0.74223347	0.258185	0.191634	ABCC8								chr4-87224124-87224451	0.554424	0.488736	0.270967	AFF1		chr20-36543770-36544682	0.741084	-0.263403	-0.195204	NDRG3
chr13-46389542-46390532	0.65629608	0.291915	0.191583	RUBCNL								chr6-129946559-129947083	0.626893	0.432081	0.270869	TMEM200A		chr15-72583972-72584437	0.730866	-0.266988	-0.195132	SENP8
chr13-44785208-44786059	0.70946353	0.270019	0.191568	LINC00407								chr16-83911237-83911618	0.572119	0.473375	0.270827	DNAAF1		chrX-10970706-10971751	0.730499	-0.266607	-0.194756	HCCS
chr11-46976598-46978230	0.68542785	0.27944	0.191536	NR1H3								chr6-125245526-125246493	0.578235	0.468282	0.270777	HDDC2		chr20-2922857-2923275	0.508656	-0.382407	-0.194514	LZTS3
chr9-27353370-27354433	0.66998145	0.285581	0.191334	IFNK								chr21-45012196-45012685	0.703821	0.38459	0.270682	TSPEAR		chr11-637910-639337	0.694169	-0.279489	-0.194013	B4GALNT4
chr13-112940025-112940576	0.52869515	0.361547	0.191148	PCID2								chr16-77561091-77561796	0.653994	0.413314	0.270305	SYCE1L		chr1-229285189-229285732	0.702058	-0.276167	-0.193885	ABCB10
chr11-74640983-74641626	0.59605081	0.320094	0.190792	NEU3								chr7-29442018-29442498	0.597491	0.452163	0.270163	CPVL		chr12-47991210-47992209	0.593503	-0.326015	-0.193491	RPAP3
chr2-26912027-26914380	0.51831991	0.367255	0.190356	CENPA								chr6-143673557-143673975	0.741799	0.364185	0.270152	STX11		chr16-87821637-87822974	0.624009	-0.309842	-0.193344	ZCCHC14
chr4-143411049-143412287	0.56956753	0.334034	0.190255	FREM3								chr7-30933233-30933966	0.632045	0.427306	0.270076	NOD1		chr22-29744621-29745473	0.653793	-0.295724	-0.193343	UQCR10
chr11-73575757-73576849	0.59765862	0.318168	0.190156	UCP2								chr2-77807394-77808103	0.542392	0.497813	0.27001	AC012494.1		chr19-58444914-58445445	0.63573	-0.304085	-0.193316	ZSCAN22
chr11-114374974-114375990	0.55310409	0.343599	0.190046	C11orf71								chr16-68413369-68413857	0.540569	0.499281	0.269896	PLA2G15		chr4-3483359-3483871	0.610228	-0.316724	-0.193274	RGS12
chr12-39137773-39138720	0.58557041	0.324221	0.189854	KIF21A								chr13-94088723-94089434	0.555917	0.485113	0.269682	DCT		chr6-42507710-42508077	0.586476	-0.32938	-0.193173	GUCA1B
chr6-105452467-105454356	0.69284761	0.273903	0.189773	BVES								chr1-204650638-204651241	0.583543	0.462114	0.269663	GOLT1A		chr1-54904192-54904965	0.694638	-0.27782	-0.192984	LEXM
chr2-132477884-132479511	0.63195248	0.30025	0.189744	GPR39								chr10-117469601-117470417	0.564749	0.476673	0.2692	SHTN1		chr3-45091956-45092800	0.505117	-0.381953	-0.192931	LIMD1
chr22-26267578-26268253	0.64200573	0.295384	0.189638	HPS4								chr1-1758316-1759181	0.615913	0.437024	0.269169	CFAP74		chr9-131271821-131272334	0.604086	-0.319094	-0.19276	RAPGEF1
chr1-100734728-100737049	0.63055081	0.300515	0.18949	DPH5								chr3-15511981-15512873	0.565158	0.476164	0.269108	BTD		chr2-231986840-231987755	0.709414	-0.271716	-0.192759	LINC00471
chr1-202687278-202688104	0.58401418	0.324362	0.189432	UBE2T								chr12-52081285-52081674	0.515421	0.521923	0.26901	GRASP		chr2-27208546-27208998	0.674347	-0.285735	-0.192684	CENPA
chr1-160306617-160307762	0.64425836	0.293972	0.189394	ATP1A4								chr17-28370175-28370639	0.656133	0.409831	0.268904	UNC119		chr10-73855051-73855777	0.545012	-0.353482	-0.192652	ADK
chr4-112402172-112404346	0.66022428	0.285737	0.188651	LARP7								chr18-33735400-33736394	0.595985	0.451089	0.268843	ASXL3		chr6-5129986-5130340	0.6374	-0.301709	-0.192309	RPP40
chr2-171965635-171966580	0.60681245	0.310607	0.18848	SLC25A12								chr4-147993955-147995054	0.735521	0.365418	0.268773	PRMT9		chr1-25553033-25553629	0.562462	-0.341794	-0.192246	RHCE
chr4-4254221-4255022	0.53155149	0.354429	0.188397	STX18								chr11-632759-633434	0.747755	0.35936	0.268713	PHRF1		chr16-606611-606994	0.534684	-0.359025	-0.191965	FBXL16
chr3-62427333-62428503	0.52497233	0.358826	0.188374	FEZF2								chr15-67926512-67926923	0.537457	0.499966	0.26871	PIAS1		chr17-73536797-73537642	0.664688	-0.288477	-0.191747	C17orf80
chr11-74640983-74641626	0.59605081	0.31595	0.188322	C2CD3								chr12-21429934-21430446	0.567405	0.473523	0.26868	PYROXD1		chr5-91183906-91184800	0.541471	-0.353825	-0.191586	ARRDC3
chr10-121154309-121155592	0.75850242	0.247874	0.188013	LINC01153								chr14-96694657-96695167	0.514754	0.52192	0.268661	AK7		chr1-156492681-156493600	0.767098	-0.249738	-0.191573	RHBG
chr3-62420865-62422298	0.52375827	0.358826	0.187938	FEZF2								chr3-186236177-186236842	0.573654	0.468226	0.2686	IGF2BP2		chr7-139852314-139852783	0.520315	-0.367909	-0.191429	KDM7A
chr13-43370467-43371218	0.51157162	0.367273	0.187887	ENOX1								chr1-228210025-228210504	0.738295	0.363375	0.268278	WNT9A		chr1-231040863-231041697	0.70468	-0.271486	-0.19131	CAPN9
chr6-136956705-136957428	0.60177113	0.311694	0.187568	IFNGR1								chr10-75498249-75499113	0.776711	0.345279	0.268182	ZNF503		chr3-186487046-186488056	0.525002	-0.36423	-0.191221	TBCCD1
chr2-67974229-67975673	0.7110697	0.262907	0.186945	PNO1								chr3-50003272-50004210	0.526323	0.509494	0.268159	RBM5		chr16-360104-360589	0.611943	-0.312444	-0.191198	STUB1
chr7-30667968-30668900	0.60467628	0.308848	0.186753	CRHR2								chr10-100816595-100817056	0.520456	0.51517	0.268123	LZTS2		chr6-44021355-44022172	0.587365	-0.32531	-0.191075	AARS2
chrX-112355491-112356626	0.69141267	0.270086	0.186741	AMOT								chr3-57149948-57150588	0.571314	0.469183	0.268051	IL17RD		chr4-1109752-1110235	0.527199	-0.362432	-0.191074	CPLX1
chr1-221708667-221709710	0.75317945	0.247821	0.186654	DUSP10								chr4-168893680-168894071	0.562086	0.476839	0.268024	PALLD		chr19-8475117-8476122	0.60306	-0.316789	-0.191043	RAB11B
chr2-168736647-168737665	0.54606418	0.341697	0.186589	CERS6								chr19-8475117-8476122	0.60306	0.444405	0.268003	ZNF558		chr19-48835521-48837456	0.535448	-0.356782	-0.191038	PPFIA3
chr11-129313115-129314358	0.61510893	0.303206	0.186505	KCNJ1								chr16-85650364-85651458	0.649718	0.412357	0.267916	C16orf74		chr2-46049949-46050632	0.697902	-0.273653	-0.190983	ATP6V1E2
chr10-125104209-125105067	0.57755742	0.322596	0.186318	ZRANB1								chr14-99545564-99546456	0.659239	0.406196	0.267781	CCDC85C		chr7-55546678-55547445	0.522297	-0.36532	-0.190805	ZNF713
chr3-125280705-125281955	0.69182923	0.268953	0.18607	ITGB5								chr3-73485445-73486237	0.506428	0.528679	0.267738	EBLN2		chr7-101650449-101651221	0.748961	-0.254669	-0.190737	VGF
chr8-28317999-28318689	0.60083768	0.309439	0.185923	FZD3								chr2-43464611-43465526	0.634157	0.422031	0.267634	PLEKHH2		chr6-154554646-154555688	0.739817	-0.25756	-0.190548	SCAF8
chr2-222760012-222760904	0.55075441	0.337566	0.185916	FARSB								chr1-216422904-216423556	0.503384	0.53163	0.267614	USH2A		chr9-129639764-129640661	0.655615	-0.290549	-0.190488	PRRX2
chr14-68312826-68314048	0.56900525	0.326563	0.185816	RAD51B								chr7-150347315-150347694	0.54022	0.495362	0.267605	RARRES2		chr11-117743187-117744051	0.572825	-0.332527	-0.19048	DSCAML1
chr2-166125286-166126461	0.71779105	0.258496	0.185546	SCN9A								chr9-137194318-137194787	0.554687	0.482434	0.2676	ANAPC2		chr14-81344512-81345023	0.52466	-0.362947	-0.190424	GTF2A1
chr9-5557424-5558505	0.62532163	0.296477	0.185393	RLN1								chr9-128723598-128724505	0.653502	0.408999	0.267282	COQ4		chr2-218734408-218734936	0.657196	-0.289524	-0.190274	PNKD
chr16-89923903-89924806	0.5259346	0.352023	0.185141	ANKRD11								chr1-78250953-78251495	0.581154	0.459151	0.266837	USP33		chr1-32031611-32032469	0.621358	-0.306126	-0.190214	ZBTB8B
chr17-57526229-57527064	0.79125633	0.233873	0.185053	MSI2								chr2-200425122-200425423	0.546012	0.488493	0.266723	CLK1		chr2-27208546-27208998	0.674347	-0.282021	-0.19018	EIF2B4
chr1-85406981-85408182	0.7467092	0.247518	0.184824	BCL10								chr10-19872886-19873475	0.623142	0.427943	0.266669	PLXDC2		chr12-56596897-56597369	0.576802	-0.329657	-0.190147	PA2G4
chr18-70220885-70222230	0.63511483	0.290711	0.184635	GTSCR1								chr5-138974020-138975444	0.631203	0.422332	0.266577	MATR3		chr10-125027752-125028876	0.802743	-0.236753	-0.190052	FAM53B
chr4-98611878-98612861	0.62179504	0.296805	0.184552	TSPAN5								chr16-85306091-85306477	0.645978	0.412357	0.266374	C16orf74		chr11-73868614-73869537	0.631816	-0.300231	-0.189691	FAM168A
chr2-28670454-28671596	0.57865209	0.318913	0.18454	SPDYA								chr2-25323615-25324074	0.564897	0.471098	0.266122	DNMT3A		chr6-104689528-104690209	0.572351	-0.331407	-0.189682	BVES
chr11-5366814-5368094	0.52394314	0.352165	0.184514	TRIM22								chr17-76467196-76467704	0.680225	0.391127	0.266054	MFSD11		chr4-152045490-152046564	0.567698	-0.334114	-0.189676	FBXW7
chr17-13140706-13141404	0.6126275	0.301158	0.184497	ELAC2								chr14-92962992-92963754	0.583226	0.45595	0.265922	RIN3		chr19-595495-595968	0.526304	-0.360193	-0.189571	TMEM259
chr8-8323683-8325398	0.84791467	0.217587	0.184495	FAM66E								chr3-52507279-52507639	0.521768	0.509514	0.265848	NISCH		chr14-91888686-91890457	0.598291	-0.316533	-0.189379	CPSF2
chr9-131976306-131977332	0.54563772	0.337501	0.184153	MED27								chr4-25237008-25237303	0.543281	0.488645	0.265472	CCDC149		chr1-201941406-201941981	0.542474	-0.348912	-0.189276	IPO9
chr7-2975664-2976312	0.55791856	0.329493	0.18383	GNA12								chr6-35533736-35535068	0.50474	0.525395	0.265188	ZNF76		chr12-6839867-6841087	0.731283	-0.258804	-0.189259	COPS7A
chr11-2867503-2869484	0.51841625	0.354429	0.183742	CARS								chr10-89647165-89647440	0.654614	0.404995	0.265116	PANK1		chr9-120730556-120731486	0.542026	-0.348813	-0.189066	CNTRL
chr2-26912027-26914380	0.51831991	0.354399	0.183692	DPYSL5								chr2-237281841-237282397	0.590102	0.449115	0.265024	RAB17		chr3-127572044-127572489	0.549755	-0.343763	-0.188985	PODXL2
chr5-1582882-1583810	0.6605033	0.277987	0.183611	MRPL36								chr7-93977200-93977712	0.636939	0.415987	0.264958	AC003092.1		chr14-77515968-77516381	0.510528	-0.369228	-0.188501	TMED8
chr6-25014277-25015552	0.55328069	0.331183	0.183237	GMNN								chr4-52824521-52825647	0.51815	0.511341	0.264951	USP46		chr1-31364452-31365256	0.580193	-0.324855	-0.188479	SERINC2
chr17-32514455-32515282	0.75035188	0.244081	0.183147	PSMD11								chr15-72242369-72243218	0.508843	0.520622	0.264915	PKM		chr10-16744707-16745442	0.530102	-0.35536	-0.188377	TRDMT1
chr2-70745252-70746993	0.5729195	0.319574	0.18309	ADD2								chr6-134247566-134248317	0.501708	0.527814	0.264809	SLC2A12		chr6-21679687-21680983	0.627895	-0.299858	-0.18828	NBAT1
chr7-94587534-94588516	0.56910004	0.320954	0.182655	PEG10								chr11-72705867-72706346	0.668588	0.396026	0.264779	STARD10		chr6-33443655-33444419	0.713521	-0.26385	-0.188263	COL11A2
chr18-10374261-10375141	0.7229448	0.25248	0.182529	LINC01254								chr20-37505251-37506040	0.607051	0.436003	0.264676	SRC		chr5-84113051-84114516	0.585151	-0.321686	-0.188234	HAPLN1
chr2-217061812-217063418	0.5433761	0.335874	0.182506	DIRC3-AS1								chr7-122738007-122739183	0.538099	0.491871	0.264675	CADPS2		chr1-54358631-54359027	0.601518	-0.312927	-0.188231	PARS2
chr20-56634527-56635302	0.56960427	0.320219	0.182398	AURKA								chr1-220329348-220330741	0.56287	0.469875	0.264479	C1orf115		chr9-120920112-120920804	0.538709	-0.348813	-0.187909	CNTRL
chr19-14282526-14283062	0.51855163	0.351457	0.182249	CLEC17A								chr15-72583972-72584437	0.730866	0.361585	0.26427	HEXA		chr20-60045685-60046279	0.507629	-0.369838	-0.18774	FAM217B
chr8-76867782-76868353	0.55098543	0.330701	0.182211	LINC01111								chr6-31682884-31683486	0.650173	0.406451	0.264264	EGFL8		chr19-32668908-32669576	0.521389	-0.359904	-0.18765	CEP89
chr4-13850720-13851797	0.52045056	0.3501	0.18221	RAB28								chr3-51961936-51962555	0.741035	0.356393	0.264099	ABHD14A		chr15-50697166-50698429	0.667946	-0.280789	-0.187552	TNFAIP8L3
chr6-118306067-118307113	0.60841308	0.299475	0.182204	PLN								chr2-17827361-17828421	0.65523	0.403023	0.264073	SMC6		chr16-48888997-48889516	0.526579	-0.356058	-0.187493	SIAH1
chr18-56002848-56004052	0.51296279	0.354971	0.182087	LINC01415								chr2-170218488-170219290	0.508397	0.519109	0.263913	MYO3B		chr19-6021981-6022660	0.52	-0.359858	-0.187126	RPL36
chr5-147444558-147446362	0.71672346	0.253955	0.182015	PPP2R2B								chr9-38079381-38079986	0.706739	0.372722	0.263417	SHB		chr6-14252038-14252403	0.507014	-0.369006	-0.187091	MCUR1
chr16-51650785-51651662	0.55915304	0.325443	0.181972	LINC01571								chr10-5644758-5645729	0.735305	0.358217	0.263398	IL2RA		chr13-30509997-30510673	0.748634	-0.249616	-0.186871	LINC00365
chr10-74034228-74035772	0.75022346	0.242418	0.181868	AGAP5								chr3-56257323-56258246	0.608407	0.432764	0.263296	ERC2		chr11-62875859-62876318	0.566867	-0.32927	-0.186652	TTC9C
chr10-75016235-75016746	0.52362881	0.346717	0.181551	ZNF503-AS1								chr3-49217684-49218927	0.573961	0.458712	0.263283	C3orf84		chr9-129639764-129640661	0.655615	-0.284579	-0.186574	C9orf50
chr21-33116885-33117492	0.53568124	0.338771	0.181473	DNAJC28								chr7-127903884-127904890	0.711418	0.370079	0.263281	SND1		chr11-9612925-9614430	0.513591	-0.363169	-0.186521	IPO7
chr3-192844284-192845577	0.73233322	0.247785	0.181461	MB21D2								chr1-231040863-231041697	0.70468	0.373612	0.263277	ARV1		chr11-62693461-62693885	0.590858	-0.315582	-0.186464	EEF1G
chr15-89444595-89445142	0.54614786	0.332095	0.181373	POLG								chr17-75368148-75368595	0.515676	0.510452	0.263228	SMIM5		chr4-52550211-52550485	0.653368	-0.285324	-0.186421	USP46-AS1
chr6-138993666-138993982	0.53082997	0.341459	0.181257	GVQW2								chr9-114397513-114398738	0.543902	0.483727	0.2631	WHRN		chr14-99545564-99546456	0.659239	-0.282722	-0.186381	EVL
chr20-56924408-56926109	0.79259236	0.228447	0.181066	MTRNR2L3								chr6-16240777-16241253	0.679005	0.387428	0.263065	MYLIP		chr21-31878915-31880328	0.665776	-0.279666	-0.186195	TIAM1
chr9-135370436-135371605	0.55347196	0.327111	0.181047	LINC01502								chr2-170277921-170278330	0.506377	0.519109	0.262865	MYO3B		chr7-127903884-127904890	0.711418	-0.2615	-0.186036	PRRT4
chr4-99467685-99468549	0.58019164	0.311893	0.180958	LAMTOR3								chr8-22318464-22319241	0.619333	0.424428	0.262862	PPP3CC		chr6-43676636-43677276	0.689723	-0.269615	-0.18596	ZNF318
chr11-2590888-2591844	0.52315058	0.345545	0.180772	NAP1L4								chr3-48433783-48434147	0.768268	0.342074	0.262805	ARIH2OS		chr8-27387370-27388111	0.688129	-0.269844	-0.185687	STMN4
chr5-150530536-150531359	0.50456426	0.35822	0.180745	RBM22								chr6-15401679-15402050	0.531809	0.493896	0.262658	DTNBP1		chr1-170166612-170167231	0.566301	-0.327806	-0.185637	METTL18
chrX-15882263-15883227	0.68156716	0.265168	0.18073	ACE2								chr22-26476975-26477601	0.54211	0.484315	0.262552	LINC01422		chr3-19651984-19652947	0.513078	-0.360964	-0.185202	PP2D1
chr2-120894988-120895248	0.52594651	0.343615	0.180723	GLI2								chr1-42740014-42741500	0.722706	0.363246	0.26252	CFAP57		chr13-41613669-41614961	0.564876	-0.327775	-0.185152	RGCC
chr11-34631277-34632968	0.55131189	0.327748	0.180691	PDHX								chr14-23175653-23176258	0.714941	0.367188	0.262518	AJUBA		chr1-246617173-246617890	0.56029	-0.330113	-0.184959	ZNF670
chr11-116533260-116534021	0.5781099	0.31255	0.180688	ZPR1								chr18-31571550-31572608	0.642827	0.408301	0.262467	B4GALT6		chr12-5063080-5063487	0.58637	-0.315004	-0.184709	GALNT8
chr15-76954664-76955128	0.64154806	0.281265	0.180445	TSPAN3								chr2-178905932-178906381	0.574372	0.456754	0.262347	CCDC141		chr16-80028754-80029386	0.505501	-0.365227	-0.184623	LINC01229
chr6-132445929-132446924	0.77868094	0.231548	0.180302	VNN1								chr16-19393357-19394110	0.66363	0.395264	0.262309	GDE1		chr2-163167846-163168478	0.563608	-0.32742	-0.184537	KCNH7
chr17-5769365-5770825	0.50747235	0.355252	0.180281	RPAIN								chr6-82494233-82494841	0.618771	0.423594	0.262107	TPBG		chr9-37414888-37415545	0.526292	-0.350629	-0.184533	TRMT10B
chr10-78176456-78178131	0.82317002	0.218868	0.180165	DLG5-AS1								chr2-47031041-47031314	0.597232	0.438276	0.261752	TTC7A		chr6-47476173-47476521	0.571567	-0.32233	-0.184233	TNFRSF21
chr1-25707699-25708592	0.5165595	0.348601	0.180073	MAN1C1								chr22-19169446-19169901	0.599751	0.436272	0.261655	CLDN5		chr16-360104-360589	0.611943	-0.300835	-0.184094	METTL26
chr14-35558428-35559127	0.74798261	0.240744	0.180072	PPP2R3C								chr20-4636666-4637798	0.799197	0.327321	0.261594	SLC23A2		chr1-180765014-180765457	0.527826	-0.348677	-0.18404	MR1
chr2-177030035-177030918	0.68084141	0.264346	0.179978	HNRNPA3								chr4-3139246-3140292	0.617127	0.423796	0.261536	TNIP2		chr20-35262819-35263874	0.741433	-0.248127	-0.18397	ERGIC3
chr5-169781139-169781799	0.50692732	0.354861	0.179889	DOCK2								chr11-119332229-119332854	0.672453	0.388892	0.261512	SLC37A4		chr12-7904510-7905790	0.500734	-0.366949	-0.183744	LINC00937
chr9-27353370-27354433	0.66998145	0.26835	0.17979	TEK								chr5-135643633-135644218	0.576117	0.453767	0.261423	SLC25A48		chr2-170218488-170219290	0.508397	-0.361247	-0.183657	SSB
chr3-114424134-114424744	0.70380811	0.254713	0.179269	QTRT2								chr1-204697564-204698274	0.587237	0.445173	0.261422	PLEKHA6		chr3-48433783-48434147	0.768268	-0.23889	-0.183531	CELSR3
chr11-2867503-2869484	0.51841625	0.345545	0.179136	NAP1L4								chr7-30895820-30896261	0.611741	0.427306	0.261401	NOD1		chr12-51696913-51697326	0.579119	-0.316846	-0.183492	SLC4A8
chr5-141493521-141495400	0.78459303	0.22804	0.178918	PCDHB1								chr1-40798667-40799890	0.569815	0.458487	0.261253	RIMS3		chr16-68298665-68300125	0.719535	-0.254484	-0.18311	LCAT
chr1-28834899-28835806	0.55485027	0.322334	0.178847	SRSF4								chr20-35837305-35838056	0.694083	0.375973	0.260956	CPNE1		chr2-158131504-158132448	0.59885	-0.305757	-0.183103	UPP2
chr1-86862758-86863684	0.51669068	0.346061	0.178807	SH3GLB1								chr16-19227152-19228303	0.659775	0.395264	0.260785	GDE1		chr6-43149070-43150660	0.759165	-0.241069	-0.183011	SLC22A7
chr10-35684098-35685278	0.68438823	0.261187	0.178754	CCNY								chr1-40795620-40796088	0.568742	0.458487	0.260761	RIMS3		chr6-170252075-170252648	0.539664	-0.338437	-0.182642	DLL1
chr1-154485509-154486642	0.58652115	0.304757	0.178747	ADAR								chr6-43680319-43680641	0.552018	0.472375	0.26076	VEGFA		chr19-1372952-1374149	0.658061	-0.277482	-0.1826	DAZAP1
chr4-65661322-65661837	0.50241829	0.355741	0.178731	EPHA5								chr18-76662486-76662891	0.528887	0.492887	0.260681	MBP		chr9-127644789-127645325	0.569075	-0.320577	-0.182432	RPL12
chr11-78099700-78101363	0.65217969	0.273595	0.178433	ALG8								chr1-169475568-169476226	0.740391	0.35208	0.260677	F5		chr1-204979681-204980268	0.722684	-0.252094	-0.182185	KLHDC8A
chr5-6206274-6206964	0.50125199	0.355686	0.178288	LINC01018								chr1-227922568-227923360	0.717018	0.363375	0.260546	WNT9A		chr4-87224124-87224451	0.554424	-0.328482	-0.182118	C4orf36
chr21-32918283-32919213	0.66289834	0.268714	0.17813	OLIG1								chr7-12865428-12866483	0.77091	0.337955	0.260532	SCIN		chr6-43149070-43150660	0.759165	-0.239677	-0.181954	KLHDC3
chr2-171965635-171966580	0.60681245	0.293481	0.178088	ITGA6								chr3-48737554-48737807	0.567948	0.458712	0.260525	C3orf84		chr17-43597513-43597972	0.646729	-0.281333	-0.181946	DHX8
chr22-46437587-46438679	0.65291473	0.272137	0.177682	WNT7B								chr19-58444914-58445445	0.63573	0.409734	0.26048	SLC27A5		chr10-44913335-44914061	0.809378	-0.224792	-0.181942	OR13A1
chr6-118784407-118785086	0.59268474	0.299475	0.177494	PLN								chr15-50148302-50148641	0.518847	0.502032	0.260478	SLC27A2		chr5-150311317-150311580	0.550571	-0.33001	-0.181694	NDST1
chrX-24357004-24357672	0.55489219	0.319472	0.177273	PCYT1B								chr19-40281698-40281967	0.739433	0.35226	0.260473	ITPKC		chr1-32736451-32737533	0.667648	-0.271824	-0.181482	AZIN2
chr17-4827073-4827759	0.68492759	0.258622	0.177138	PELP1								chr16-68267723-68268035	0.521233	0.499281	0.260242	PLA2G15		chr5-115722548-115723731	0.592428	-0.306291	-0.181455	CCDC112
chrX-111411349-111412559	0.52724877	0.3359	0.177103	PAK3								chr19-47863421-47864640	0.585407	0.443874	0.259847	CRX		chr14-68018633-68019134	0.568804	-0.318835	-0.181355	PIGH
chr4-98508779-98510048	0.5960927	0.296805	0.176923	TSPAN5								chr12-92403808-92404200	0.56728	0.457779	0.259689	LINC01619		chrX-48045400-48046523	0.534751	-0.339127	-0.181348	ZNF182
chr22-31840279-31841708	0.50596089	0.349168	0.176665	SFI1								chr7-1060309-1060897	0.65589	0.395914	0.259676	SUN1		chr12-19411007-19412061	0.737179	-0.245955	-0.181313	PLEKHA5
chr13-80009711-80011159	0.76027121	0.232174	0.176515	LINC01080								chr1-25553033-25553629	0.562462	0.461414	0.259528	MTFR1L		chr22-42289480-42290409	0.564924	-0.320946	-0.18131	CYP2D6
chr18-35165723-35166167	0.52924268	0.333328	0.176411	ZNF24								chr3-139914219-139915250	0.737626	0.351772	0.259476	RBP2		chr4-88720294-88721288	0.57714	-0.314119	-0.181291	HERC6
chr5-141493521-141495400	0.78459303	0.224804	0.17638	PCDHGB7								chr17-79720761-79721291	0.625767	0.414452	0.25935	CCDC40		chr12-56596897-56597369	0.576802	-0.314038	-0.181138	HSD17B6
chr1-210301265-210302120	0.60793926	0.289538	0.176021	AL022397.1								chr6-43702224-43703446	0.506202	0.511963	0.259156	GTPBP2		chr9-37414888-37415545	0.526292	-0.344105	-0.1811	FRMPD1
chr1-155195770-155196630	0.60885563	0.289083	0.17601	THBS3								chr2-218374849-218375651	0.578239	0.447953	0.259024	PRKAG3		chr1-1758316-1759181	0.615913	-0.29385	-0.180986	CDK11B
chr17-67614806-67616044	0.55044723	0.319265	0.175738	NOL11								chr20-50738449-50739091	0.512552	0.505273	0.258979	BCAS4		chr8-85469270-85470138	0.542082	-0.333821	-0.180959	LRRCC1
chr7-23230245-23231503	0.72116785	0.24351	0.175612	KLHL7								chr2-218734408-218734936	0.657196	0.394025	0.258952	CATIP		chr11-72605715-72606613	0.536534	-0.337209	-0.180924	ATG16L2
chr10-5396485-5397249	0.61132258	0.28697	0.175431	TUBAL3								chr7-135725818-135726673	0.600166	0.431427	0.258928	SLC13A4		chr8-132955374-132956647	0.581225	-0.311064	-0.180798	NDRG1
chr8-29056629-29057807	0.63799096	0.274972	0.175429	INTS9								chr20-50817798-50818754	0.512372	0.505273	0.258888	BCAS4		chr1-179938707-179939145	0.557761	-0.324104	-0.180773	TOR1AIP1
chr2-70745252-70746993	0.5729195	0.305536	0.175048	ATP6V1B1								chr11-8289048-8290172	0.699371	0.370156	0.258877	LMO1		chr10-78626088-78626993	0.647179	-0.279284	-0.180746	ZMIZ1
chr8-94951028-94952462	0.55419074	0.314768	0.174442	TP53INP1								chr1-32736451-32737533	0.667648	0.387532	0.258735	RNF19B		chr11-129861594-129862418	0.772387	-0.233664	-0.180479	PRDM10
chr3-197509528-197510470	0.69024185	0.252703	0.174426	LRCH3								chr2-133604712-133605550	0.789343	0.327785	0.258735	NCKAP5		chr4-112966771-112967501	0.657685	-0.274289	-0.180396	ANK2
chr17-32514455-32515282	0.75035188	0.232069	0.174133	RHBDL3								chr7-93977200-93977712	0.636939	0.405666	0.258384	TFPI2		chr6-105304683-105305527	0.543624	-0.331407	-0.180161	BVES
chr2-70745252-70746993	0.5729195	0.303728	0.174012	C2orf42								chr12-52189781-52190075	0.636387	0.405659	0.258156	NR4A1		chr11-637910-639337	0.694169	-0.25939	-0.180061	PTDSS2
chr9-105044161-105045927	0.63952664	0.272067	0.173994	ABCA1								chr16-75280334-75280887	0.542077	0.476052	0.258057	CTRB1		chr2-200330487-200331342	0.730036	-0.246608	-0.180032	SGO2
chr12-57868446-57870009	0.71561039	0.24254	0.173565	MARCH9								chr7-1060309-1060897	0.65589	0.393396	0.258024	CYP2W1		chr2-42060571-42061515	0.706918	-0.254622	-0.179997	COX7A2L
chr7-20249166-20250235	0.54507056	0.31812	0.173398	TMEM196								chr3-33019028-33019664	0.527527	0.489054	0.257989	TRIM71		chr6-157635231-157635460	0.502321	-0.358001	-0.179831	ZDHHC14
chr19-20134806-20135492	0.59211117	0.292552	0.173223	ZNF506								chr6-130096286-130097384	0.596823	0.432081	0.257876	TMEM200A		chr7-105350845-105351208	0.526012	-0.341865	-0.179825	PUS7
chrX-142095420-142096415	0.61363211	0.282091	0.1731	MAGEC3								chr8-85469270-85470138	0.542082	0.475573	0.2578	CA13		chr6-106389949-106390312	0.527501	-0.340294	-0.179506	PRDM1
chr9-136229054-136229744	0.5389495	0.320473	0.172719	DNLZ								chr16-360104-360589	0.611943	0.421053	0.257661	MRPL28		chr3-51961936-51962555	0.741035	-0.242209	-0.179486	TEX264
chr17-32732517-32733740	0.70731566	0.244081	0.172642	PSMD11								chr2-232203789-232204908	0.593906	0.433616	0.257527	EFHD1		chr12-117158814-117159401	0.575292	-0.311731	-0.179336	FBXO21
chr19-20134806-20135492	0.59211117	0.291509	0.172606	ZNF737								chr11-119368325-119369041	0.662049	0.388892	0.257466	SLC37A4		chr18-58227321-58227909	0.650777	-0.275544	-0.179318	NEDD4L
chr17-68077102-68077748	0.53988417	0.319265	0.172366	NOL11								chr7-122726523-122727321	0.523307	0.491871	0.257399	CADPS2		chr16-28910173-28911127	0.569596	-0.314719	-0.179262	EIF3C
chr1-95582215-95583143	0.60486439	0.284738	0.172228	RWDD3								chr1-42745873-42746119	0.656389	0.392042	0.257332	FAM183A		chr16-1026874-1027513	0.573692	-0.312444	-0.179247	STUB1
chr2-218015191-218016609	0.81511169	0.21124	0.172184	DIRC3								chr13-99861579-99862010	0.578877	0.444405	0.257255	CLYBL		chr11-125401547-125402026	0.558331	-0.320421	-0.178901	HEPACAM
chr22-38194437-38195211	0.54220528	0.316912	0.171831	H1F0								chr14-23167043-23167794	0.783447	0.328144	0.257084	PPP1R3E		chr5-83270000-83270630	0.55598	-0.321686	-0.178851	HAPLN1
chr3-42733164-42733965	0.72974819	0.235419	0.171796	CYP8B1								chr11-8329557-8330185	0.69402	0.370156	0.256896	LMO1		chr11-125370543-125371955	0.786931	-0.22714	-0.178743	STT3A
chr6-89566323-89567800	0.63933064	0.268458	0.171633	SRSF12								chr2-178905932-178906381	0.574372	0.447166	0.256839	TTN		chr7-74044531-74045209	0.507763	-0.351571	-0.178515	LAT2
chr12-57868446-57870009	0.71561039	0.239768	0.17158	TSFM								chrX-41025827-41027761	0.587543	0.437102	0.256816	NYX		chr2-177852141-177852867	0.527593	-0.338337	-0.178504	OSBPL6
chr3-114410973-114411743	0.58283379	0.294347	0.171555	ZBTB20-AS3								chr1-167467154-167467659	0.587899	0.436616	0.256686	CREG1		chr20-52226373-52226688	0.508717	-0.350571	-0.178341	ZFP64
chr1-180842035-180843197	0.52206362	0.327928	0.171199	MR1								chr1-112501684-112503151	0.548999	0.467325	0.256561	ST7L		chr1-2360601-2361205	0.567943	-0.313811	-0.178227	HES5
chr22-44297402-44298065	0.61006315	0.280444	0.171089	PARVG								chr1-77406462-77406933	0.558629	0.459151	0.256495	USP33		chr14-76186533-76187334	0.505798	-0.352225	-0.178155	IFT43
chr3-113241228-113242535	0.65189773	0.262425	0.171074	CD200R1								chr3-48737554-48737807	0.567948	0.451554	0.256459	COL7A1		chr1-182332218-182332866	0.537023	-0.331432	-0.177986	RGS16
chr11-78099700-78101363	0.65217969	0.261894	0.170802	CLNS1A								chr7-135625935-135626464	0.634728	0.403934	0.256388	FAM180A		chr2-75570606-75571746	0.530542	-0.335376	-0.177931	TACR1
chr8-63469549-63470520	0.61821212	0.276245	0.170778	GGH								chr17-15119706-15120392	0.672279	0.381219	0.256286	CDRT4		chr19-29013435-29014237	0.798373	-0.222474	-0.177617	LINC00906
chr13-45833404-45834533	0.59977591	0.284646	0.170724	SLC25A30								chr2-179050761-179051510	0.560863	0.456754	0.256176	CCDC141		chr8-23452458-23452982	0.524677	-0.337867	-0.177271	TNFRSF10D
chr5-141017624-141018877	0.56885741	0.299867	0.170581	PCDHGB1								chr17-76707888-76708345	0.534132	0.479481	0.256106	MXRA7		chr15-84833903-84834821	0.785658	-0.225527	-0.177187	ZNF592
chr19-46925577-46926981	0.79511664	0.214338	0.170424	BBC3								chr21-44512949-44514065	0.665854	0.38459	0.256081	TSPEAR		chr2-37569248-37569966	0.532718	-0.332581	-0.177172	GPATCH11
chr16-89923903-89924806	0.5259346	0.323829	0.170313	PRDM7								chr7-29315150-29315736	0.565988	0.452163	0.255919	CPVL		chr19-47253330-47253710	0.655587	-0.270133	-0.177095	TMEM160
chr1-156388207-156388845	0.61388818	0.277286	0.170222	NTRK1								chr8-140973010-140973339	0.605367	0.422386	0.255699	DENND3		chr17-75890986-75891932	0.664976	-0.266076	-0.176934	ITGB4
chr1-160306617-160307762	0.64425836	0.263388	0.16969	PIGM								chr6-125222422-125223234	0.545573	0.468282	0.255482	HDDC2		chr9-37987431-37988375	0.504134	-0.350629	-0.176764	TRMT10B
chr8-6726733-6727335	0.50837103	0.333785	0.169687	XKR5								chr3-48492308-48493074	0.645693	0.395369	0.255287	ATRIP		chr1-27945311-27945736	0.501995	-0.351563	-0.176483	THEMIS2
chr4-132214229-132214979	0.54320371	0.312329	0.169658	LINC01256								chr19-7269260-7269597	0.561663	0.454517	0.255286	INSR		chr15-52003796-52004521	0.659767	-0.267304	-0.176359	TMOD2
chr13-41567981-41569396	0.71133326	0.238458	0.169623	NAA16								chr6-16240777-16241253	0.679005	0.375929	0.255257	GMPR		chr12-51873822-51874357	0.556418	-0.316846	-0.176299	SLC4A8
chr13-20441772-20442661	0.67521286	0.251199	0.169613	IFT88								chr2-159225081-159225655	0.569796	0.447956	0.255244	MARCH7		chr9-127276980-127277672	0.728207	-0.241892	-0.176148	AL162426.1
chr3-124882449-124883585	0.63030527	0.268953	0.169523	ITGB5								chr1-165234552-165236482	0.675086	0.378002	0.255184	LRRC52		chr16-30630346-30630612	0.509959	-0.345403	-0.176141	BCL7C
chr9-3862288-3864215	0.70585029	0.239639	0.169149	GLIS3								chr3-52507279-52507639	0.521768	0.489064	0.255178	TNNC1		chr11-73693914-73694531	0.586397	-0.300231	-0.176055	FAM168A
chr2-85215144-85216721	0.56067524	0.301569	0.169082	CAPG								chr22-27212300-27213140	0.526719	0.484315	0.255098	LINC01422		chr15-52003796-52004521	0.659767	-0.266775	-0.176009	LEO1
chr5-150530536-150531359	0.50456426	0.335002	0.16903	NDST1								chr20-17172684-17173466	0.590187	0.431964	0.254939	PCSK2		chr19-12748256-12749026	0.579866	-0.30314	-0.175781	FARSA
chr3-97646610-97647901	0.50937366	0.331794	0.169007	OR5H1								chr2-234427389-234427963	0.650217	0.391922	0.254835	LINC01173		chrX-150593179-150593615	0.505483	-0.347352	-0.175581	MAMLD1
chr7-91691539-91692240	0.52314122	0.322446	0.168685	MTERF1								chr6-81926475-81927260	0.601293	0.423594	0.254704	TPBG		chr3-10664110-10664741	0.587428	-0.298882	-0.175571	SLC6A11
chr20-48794109-48794770	0.67313134	0.250422	0.168567	PREX1								chr12-71128092-71128608	0.567733	0.448623	0.254698	LGR5		chr4-65344114-65344773	0.70714	-0.248221	-0.175527	EPHA5-AS1
chr1-56435570-56437337	0.73561951	0.228767	0.168285	PLPP3								chr17-75524743-75526479	0.605126	0.420398	0.254394	UNC13D		chr16-68267723-68268035	0.521233	-0.336674	-0.175486	PSMB10
chr8-58257073-58258143	0.59650391	0.282104	0.168276	FAM110B								chr9-68904120-68904782	0.700688	0.363055	0.254388	BANCR		chr6-170252075-170252648	0.539664	-0.32508	-0.175434	TBP
chr2-37543966-37545043	0.76329569	0.219421	0.167483	CEBPZ								chr3-31404801-31405876	0.563135	0.451532	0.254274	STT3B		chr5-91183906-91184800	0.541471	-0.323931	-0.175399	LUCAT1
chr2-103788405-103789958	0.59842909	0.279814	0.167449	AC096554.1								chr20-37250851-37252298	0.524288	0.484904	0.254229	DSN1		chr22-29733464-29734248	0.506547	-0.345542	-0.175033	GAS2L1
chr12-57868446-57870009	0.71561039	0.233813	0.167319	R3HDM2								chr17-49865301-49866071	0.583655	0.43552	0.254194	FAM117A		chr19-8237888-8238604	0.552223	-0.316789	-0.174938	RAB11B
chr1-27087413-27088223	0.70518247	0.237095	0.167195	TMEM222								chr20-4873229-4873710	0.715984	0.355006	0.254178	PRNP		chr15-74764485-74764938	0.510167	-0.342847	-0.174909	SCAMP5
chr1-45103586-45104254	0.50574747	0.330527	0.167163	TMEM53								chr14-35678457-35678973	0.59396	0.427908	0.25416	NFKBIA		chr1-155010917-155011170	0.581998	-0.300508	-0.174895	HCN3
chr17-57526229-57527064	0.79125633	0.210614	0.16665	CUEDC1								chr3-4009723-4010476	0.577097	0.440378	0.254141	ITPR1		chr16-21611422-21612354	0.68409	-0.2555	-0.174785	TMEM159
chr7-74300673-74301310	0.70397229	0.23637	0.166398	CLIP2								chr16-75311455-75311945	0.561144	0.452853	0.254116	CHST5		chr14-77008005-77008724	0.623078	-0.280289	-0.174642	TMEM63C
chr9-136229054-136229744	0.5389495	0.308726	0.166388	UBAC1								chr3-190968636-190969160	0.511836	0.496341	0.254045	GMNC		chr19-3708201-3709002	0.685914	-0.254421	-0.174511	ANKRD24
chr7-43646546-43648947	0.67453005	0.246549	0.166305	POLM								chr10-97760618-97761383	0.681519	0.372713	0.254011	PI4K2A		chr19-10946874-10947637	0.768953	-0.226773	-0.174378	YIPF2
chr14-56023127-56024186	0.7569748	0.219569	0.166208	TMEM260								chr1-232569855-232570386	0.618179	0.410727	0.253903	NTPCR		chr1-1758316-1759181	0.615913	-0.282949	-0.174272	TMEM240
chr17-49063346-49064436	0.5941614	0.279285	0.165941	HOXB5								chr16-21611422-21612354	0.68409	0.371084	0.253855	IGSF6		chr15-96160093-96161216	0.554407	-0.314204	-0.174197	NR2F2
chr14-73833061-73834301	0.70961462	0.233623	0.165782	ACOT1								chr2-113711822-113712375	0.603731	0.420455	0.253842	RABL2A		chr21-44512949-44514065	0.665854	-0.261542	-0.174149	PFKL
chr2-54947023-54948205	0.59935278	0.276508	0.165726	EML6								chr1-20069528-20070308	0.657849	0.38585	0.253831	UBXN10		chr19-30122303-30123255	0.763896	-0.227773	-0.173995	PLEKHF1
chr8-63469549-63470520	0.61821212	0.26793	0.165638	YTHDF3								chr17-9814129-9814756	0.656512	0.386625	0.253824	CFAP52		chr1-154940305-154940824	0.617864	-0.281464	-0.173906	SHE
chr3-88225155-88225737	0.5076165	0.325798	0.16538	C3orf38								chr13-113452191-113452965	0.803901	0.315598	0.253709	ADPRHL1		chr19-48986630-48987157	0.551352	-0.315255	-0.173816	FAM83E
chr1-25707699-25708592	0.5165595	0.319831	0.165212	PAFAH2								chr17-50501694-50502595	0.60754	0.417449	0.253617	PDK2		chr19-40281698-40281967	0.739433	-0.235009	-0.173773	HIPK4
chr7-117068353-117069094	0.63625501	0.259499	0.165107	CAPZA2								chr9-114397513-114398738	0.543902	0.466174	0.253553	AKNA		chr10-73855051-73855777	0.545012	-0.318827	-0.173765	PPP3CB-AS1
chr3-45582429-45583782	0.65068464	0.253589	0.165006	CDCP1								chr4-120954680-120955406	0.566177	0.447717	0.253487	PRDM5		chr6-25472120-25473022	0.658683	-0.263745	-0.173724	CARMIL1
chr2-70745252-70746993	0.5729195	0.287822	0.164899	VAX2								chr19-32668908-32669576	0.521389	0.485973	0.253381	TDRD12		chr19-51046755-51047451	0.582735	-0.298104	-0.173715	KLK14
chr20-9421913-9423055	0.72166671	0.228469	0.164879	LAMP5								chr10-71085443-71086345	0.725486	0.349233	0.253364	CDH23		chr17-73536797-73537642	0.664688	-0.260737	-0.173309	CPSF4L
chr10-125175258-125175917	0.51048713	0.322596	0.164681	ZRANB1								chr1-46466243-46467024	0.697322	0.363307	0.253342	FAAH		chr17-39762813-39763701	0.650171	-0.266444	-0.173235	ERBB2
chr9-2260231-2261465	0.59131247	0.278367	0.164602	SMARCA2								chr16-19548696-19549116	0.519682	0.487474	0.253331	TMC5		chr4-99799065-99799749	0.530423	-0.32657	-0.17322	MTTP
chr6-154122667-154123905	0.58070143	0.28325	0.164484	IPCEF1								chr6-130434179-130434865	0.510413	0.496216	0.253275	SAMD3		chr17-73063931-73064877	0.600364	-0.288477	-0.173191	C17orf80
chr11-34299369-34301020	0.59303294	0.275677	0.163485	CAPRIN1								chr11-45921543-45921888	0.528822	0.478754	0.253176	LARGE2		chr1-155010917-155011170	0.581998	-0.297573	-0.173187	DCST2
chr2-104583641-104584754	0.57829514	0.282454	0.163342	LINC01103								chr3-52507279-52507639	0.521768	0.484684	0.252893	PHF7		chr6-106389949-106390312	0.527501	-0.328187	-0.173119	RTN4IP1
chr15-45325953-45327250	0.70554794	0.231093	0.163048	SHF								chr1-63804704-63805375	0.541321	0.466901	0.252744	ROR1		chr15-55618246-55618732	0.582113	-0.297351	-0.173092	C15orf65
chr17-49845021-49845906	0.66675429	0.244171	0.162802	DLX4								chr17-4476070-4476269	0.574209	0.440155	0.252741	SPNS3		chr14-35678457-35678973	0.59396	-0.2914	-0.17308	LINC00609
chr1-175673134-175673745	0.53793553	0.302406	0.162675	KIAA0040								chr13-51328376-51328791	0.620678	0.407195	0.252737	FAM124A		chr12-12815482-12815769	0.511492	-0.338381	-0.173079	APOLD1
chr12-116959505-116960251	0.59577753	0.273001	0.162648	HRK								chr21-45178418-45179232	0.657065	0.38459	0.2527	TSPEAR		chr13-22440914-22441449	0.614155	-0.281762	-0.173045	LINC00621
chr11-5366814-5368094	0.52394314	0.310375	0.162619	OR52H1								chr13-24135638-24136177	0.593305	0.425791	0.252624	MIPEP		chr15-72221755-72222111	0.595129	-0.29064	-0.172968	NR2E3
chr6-132932433-132933550	0.70229593	0.231548	0.162615	VNN1								chr16-22357083-22358123	0.661915	0.381409	0.25246	HS3ST2		chr7-73742766-73743589	0.784046	-0.220609	-0.172968	FKBP6
chr7-116316473-116317663	0.53642544	0.302851	0.162457	CAV2								chr11-62693461-62693885	0.590858	0.427207	0.252419	SCGB2A1		chr11-62693461-62693885	0.590858	-0.292661	-0.172921	TMEM223
chr17-77941843-77942822	0.5794894	0.279949	0.162227	AC061992.2								chr6-158763166-158764112	0.706261	0.357248	0.25231	RSPH3		chr3-52636454-52637341	0.680896	-0.253922	-0.172894	SPCS1
chr11-34299369-34301020	0.59303294	0.273277	0.162062	LMO2								chr3-15634939-15635664	0.529722	0.476164	0.252235	BTD		chr10-80204168-80205988	0.623708	-0.277191	-0.172886	SH2D4B
chr6-25014277-25015552	0.55328069	0.292502	0.161836	TDP2								chrX-17032202-17032671	0.533699	0.472148	0.251985	REPS2		chr16-1026874-1027513	0.573692	-0.300835	-0.172587	METTL26
chr3-113297215-113298359	0.61666232	0.262425	0.161827	CD200R1								chr14-22817586-22818315	0.68592	0.367188	0.251862	AJUBA		chr3-45047238-45047753	0.590774	-0.292012	-0.172513	ZKSCAN7
chr2-104583641-104584754	0.57829514	0.279814	0.161815	AC096554.1								chr4-185247090-185247579	0.55903	0.450229	0.251691	C4orf47		chr11-72971243-72971517	0.510754	-0.337209	-0.172231	ATG16L2
chr6-166912927-166913512	0.60905008	0.264747	0.161244	RPS6KA2								chr16-19751653-19752430	0.636762	0.395264	0.251689	GDE1		chr20-35837305-35838056	0.694083	-0.248127	-0.172221	ERGIC3
chr1-175689126-175689841	0.53292073	0.302406	0.161159	KIAA0040								chr3-139914219-139915250	0.737626	0.34117	0.251656	RBP1		chr14-92376522-92376780	0.508446	-0.338709	-0.172215	ATXN3
chr17-19463908-19464904	0.75354436	0.213554	0.160922	SLC47A2								chr3-42424837-42425529	0.599602	0.4191	0.251293	HHATL		chr12-3149614-3150356	0.596072	-0.288253	-0.171819	NRIP2
chr8-132375940-132376983	0.53445886	0.30082	0.160776	KCNQ3								chr11-102157068-102157557	0.547536	0.458939	0.251286	TRPC6		chr17-49865301-49866071	0.583655	-0.294254	-0.171743	KAT7
chr12-102966218-102966839	0.57181284	0.280758	0.160541	LINC00485								chr7-73742766-73743589	0.784046	0.320458	0.251254	NSUN5		chr19-2446226-2446627	0.630265	-0.272474	-0.171731	TMPRSS9
chr19-20320974-20321685	0.55059617	0.291509	0.160504	ZNF737								chr8-80121076-80121792	0.783378	0.320708	0.251235	TPD52		chr21-31900002-31900272	0.525917	-0.326535	-0.17173	SCAF4
chr17-20189034-20190048	0.74030924	0.216697	0.160423	ALDH3A1								chr11-68127921-68129035	0.593711	0.423078	0.251186	CHKA		chr6-44800067-44800759	0.527885	-0.32531	-0.171726	AARS2
chr13-24038321-24039423	0.69615869	0.229637	0.159864	LINC00566								chr7-29204588-29205062	0.555421	0.452163	0.251141	CPVL		chr17-64192559-64192942	0.528845	-0.324714	-0.171723	DDX42
chr1-175674240-175675362	0.52846156	0.302406	0.15981	KIAA0040								chr9-68996835-68998223	0.691303	0.363055	0.250981	BANCR		chr8-69458692-69459033	0.53562	-0.320558	-0.171698	SLCO5A1
chr1-176969508-176970202	0.51619639	0.309404	0.159713	BRINP2								chr5-134127407-134128324	0.623677	0.402397	0.250965	C5orf15		chr13-41613669-41614961	0.564876	-0.303838	-0.171631	KBTBD7
chr12-22254262-22256432	0.70381809	0.226393	0.159339	CMAS								chr2-179050761-179051510	0.560863	0.447166	0.250799	TTN		chr16-48369686-48369997	0.550091	-0.311974	-0.171614	ABCC11
chrX-132818575-132820214	0.56329549	0.282776	0.159287	USP26								chr1-166597476-166597875	0.527696	0.47517	0.250745	DUSP27		chr13-25932159-25932871	0.541215	-0.316367	-0.171222	CDK8
chr16-73355699-73356653	0.52885405	0.30115	0.159264	LINC01568								chr16-360104-360589	0.611943	0.409693	0.250709	NHLRC4		chr6-37361710-37362373	0.515388	-0.331612	-0.170909	TBC1D22B
chr18-77337405-77338394	0.51333962	0.309928	0.159098	GALR1								chr2-22638173-22638769	0.513901	0.487767	0.250664	AC096570.2		chr17-75524743-75526479	0.605126	-0.282224	-0.170781	MIF4GD
chr1-11245972-11246782	0.55543309	0.285375	0.158507	UBIAD1								chr7-93977200-93977712	0.636939	0.39325	0.250476	AC003092.2		chr1-203086009-203086321	0.559694	-0.304982	-0.170697	ADORA1
chr7-30725329-30726186	0.51249183	0.308848	0.158282	CRHR2								chr4-174402594-174403294	0.639471	0.391512	0.250361	HPGD		chr11-64040679-64041337	0.669088	-0.254852	-0.170519	NUDT22
chr13-38821592-38822572	0.64074593	0.246991	0.158258	PROSER1								chr2-218374849-218375651	0.578239	0.432762	0.25024	VIL1		chr4-52873108-52874309	0.597531	-0.285324	-0.17049	USP46-AS1
chr12-4044767-4046811	0.68561802	0.229637	0.157443	FGF6								chr7-16347726-16348833	0.513815	0.486997	0.250226	SOSTDC1		chr1-31125350-31126256	0.717546	-0.237579	-0.170474	NKAIN1
chr5-94323441-94324474	0.51674268	0.304411	0.157302	FAM172A								chr3-28867787-28868419	0.603647	0.414386	0.250143	RBMS3		chr8-95190325-95190798	0.547457	-0.311238	-0.170389	TP53INP1
chr16-73382973-73384243	0.5217433	0.30115	0.157123	LINC01568								chr18-77191052-77191843	0.507248	0.492887	0.250016	MBP		chr1-44669382-44669658	0.557051	-0.305735	-0.17031	TMEM53
chr4-2864966-2865499	0.56688881	0.277016	0.157037	RNF4								chr1-204623307-204623902	0.561471	0.445173	0.249952	PLEKHA6		chr8-73159111-73159442	0.528554	-0.322134	-0.170265	C8orf89
chr1-110706158-110707149	0.58773447	0.26717	0.157025	DRAM2								chr8-125463822-125464359	0.7006	0.356683	0.249892	TRIB1		chr16-4947986-4948336	0.662054	-0.257061	-0.170188	C16orf96
chr13-49958243-49958775	0.56153458	0.279431	0.15691	EBPL								chr2-61928637-61929202	0.675342	0.369885	0.249799	COMMD1		chr10-955163-956283	0.638999	-0.26612	-0.17005	WDR37
chrX-70171378-70172744	0.6295659	0.249148	0.156855	IGBP1								chr4-120664702-120665132	0.557675	0.447717	0.249681	PRDM5		chr17-49022054-49022764	0.576612	-0.294544	-0.169837	HOXB6
chr13-108402584-108403690	0.68686683	0.227887	0.156528	TNFSF13B								chr22-45290444-45291002	0.510198	0.489276	0.249627	UPK3A		chr3-184003546-184003992	0.679286	-0.250018	-0.169833	CHRD
chr11-112513988-112514699	0.61533688	0.254309	0.156486	IL18								chr10-116926068-116926946	0.622721	0.400833	0.249607	SLC18A2		chr19-2446226-2446627	0.630265	-0.269441	-0.169819	JSRP1
chr19-44344928-44346827	0.68438401	0.228438	0.156339	ZNF180								chr11-637910-639337	0.694169	0.35936	0.249457	PHRF1		chr19-19613386-19613789	0.555279	-0.305504	-0.16964	TSSK6
chr2-9674749-9676091	0.69391736	0.225114	0.15621	IAH1								chr4-105759929-105760798	0.577201	0.432002	0.249352	NPNT		chr20-58977927-58978433	0.511157	-0.33146	-0.169428	PRELID3B
chr11-125516043-125517759	0.65916894	0.23696	0.156197	PATE3								chr12-124462690-124464357	0.537372	0.463609	0.249131	SCARB1		chr14-39241344-39241996	0.56889	-0.297684	-0.169349	FBXO33
chr1-198876253-198876951	0.62915334	0.247697	0.155839	PTPRC								chr3-10982723-10983563	0.509504	0.488867	0.24908	ATP2B2		chr12-6450285-6452209	0.51566	-0.328295	-0.169289	ING4
chr13-41567981-41569396	0.71133326	0.219045	0.155814	VWA8								chr22-19169446-19169901	0.599751	0.414795	0.248774	CLTCL1		chr19-595495-595968	0.526304	-0.321654	-0.169288	GRIN3B
chr15-74421294-74421951	0.62168056	0.250028	0.155438	SCAMP2								chr12-6839867-6841087	0.731283	0.340146	0.248743	SCNN1A		chr20-36543770-36544682	0.741084	-0.228404	-0.169266	AAR2
chr6-7978177-7979147	0.75259421	0.206454	0.155376	SNRNP48								chr8-125463822-125464359	0.7006	0.354843	0.248603	NSMCE2		chr2-86333437-86333636	0.615792	-0.274625	-0.169112	CHMP3
chr5-93429849-93431009	0.58416617	0.265887	0.155322	NR2F1								chr12-47991210-47992209	0.593503	0.418794	0.248556	ZNF641		chr16-30630346-30630612	0.509959	-0.331428	-0.169015	STX1B
chr2-128260350-128261941	0.53733884	0.28855	0.155049	WDR33								chr11-71279185-71279804	0.562318	0.44161	0.248325	SHANK2		chr21-25997861-25998792	0.741614	-0.227798	-0.168938	MIR155HG
chr9-107635126-107635609	0.63522088	0.244048	0.155024	LINC01509								chr16-83911237-83911618	0.572119	0.434026	0.248315	KCNG4		chr17-75018771-75020204	0.664983	-0.253961	-0.16888	CASKIN2
chr11-20656613-20657314	0.52870138	0.293098	0.154961	NELL1								chr9-97406220-97406858	0.646654	0.383937	0.248274	CTSV		chr9-5611423-5612454	0.751432	-0.224597	-0.168769	RLN1
chrX-15882263-15883227	0.68156716	0.226666	0.154488	ZRSR2								chr2-43255139-43255808	0.588182	0.422031	0.248231	PLEKHH2		chr1-151187134-151187480	0.542587	-0.311016	-0.168753	SNX27
chr2-104320931-104322003	0.5452238	0.282454	0.154	LINC01103								chr1-178292144-178292561	0.506386	0.490157	0.248209	RASAL2		chr3-9669777-9670493	0.77313	-0.218146	-0.168656	CPNE9
chrX-16568747-16569499	0.50239155	0.305473	0.153467	S100G								chr1-2360601-2361205	0.567943	0.437024	0.248204	CFAP74		chr1-236471439-236473256	0.586086	-0.287548	-0.168528	ACTN2
chr4-2864966-2865499	0.56688881	0.270692	0.153452	HTT								chr20-60045685-60046279	0.507629	0.488926	0.248193	MIR646HG		chr10-75498249-75499113	0.776711	-0.216911	-0.168477	COMTD1
chr16-63981325-63982447	0.74946324	0.204724	0.153433	AC012322.1								chr14-23358139-23358755	0.675787	0.367188	0.248141	AJUBA		chr1-229131291-229131910	0.609777	-0.276167	-0.1684	ABCB10
chr20-48794109-48794770	0.67313134	0.227916	0.153418	CSE1L								chr10-101596551-101597614	0.624936	0.396947	0.248067	DPCD		chr8-102862620-102865013	0.572332	-0.29405	-0.168294	KLF10
chr13-38821592-38822572	0.64074593	0.238523	0.152833	NHLRC3								chr3-61713194-61713551	0.511448	0.484976	0.24804	PTPRG		chr1-180358551-180358961	0.519218	-0.324104	-0.168281	TOR1AIP1
chr13-113934858-113935792	0.54186281	0.281876	0.152738	TMEM255B								chr16-1026874-1027513	0.573692	0.432349	0.248035	RHBDL1		chr11-126496919-126498500	0.669187	-0.251422	-0.168248	RPUSD4
chr2-104320931-104322003	0.5452238	0.279814	0.152561	AC096554.1								chr14-23123463-23123870	0.601257	0.412179	0.247825	RBM23		chr6-106397372-106397721	0.512209	-0.328187	-0.1681	RTN4IP1
chr7-127948906-127950473	0.70042284	0.21761	0.152419	LEP								chr11-123437602-123439159	0.781122	0.316936	0.247566	GRAMD1B		chr16-28267263-28267891	0.542988	-0.309449	-0.168027	SBK1
chr13-35880979-35881780	0.54144541	0.281159	0.152232	DCLK1								chr12-68620721-68621280	0.518705	0.477222	0.247537	CPM		chr20-18784060-18784949	0.544865	-0.308348	-0.168008	SLC24A3
chrX-110049867-110050711	0.66085491	0.230278	0.15218	KCNE5								chr22-33577808-33579016	0.518905	0.476859	0.247444	LARGE1		chr2-130835049-130835609	0.592988	-0.282732	-0.167657	FAM168B
chr6-168226133-168227311	0.51553463	0.294504	0.151827	DACT2								chr22-19621098-19622291	0.566879	0.436272	0.247313	CLDN5		chr12-2537653-2538693	0.520587	-0.321776	-0.167512	FOXM1
chr19-47156783-47158083	0.55807472	0.272046	0.151822	C5AR2								chr5-95447547-95448137	0.527807	0.468428	0.247239	FAM81B		chr5-138974020-138975444	0.631203	-0.265247	-0.167425	LRRTM2
chr1-110706158-110707149	0.58773447	0.258264	0.151791	PROK1								chr2-18047773-18048527	0.816687	0.302644	0.247165	KCNS3		chr1-54358631-54359027	0.601518	-0.27782	-0.167114	LEXM
chr1-28834899-28835806	0.55485027	0.273514	0.151759	YTHDF2								chr8-73159111-73159442	0.528554	0.467137	0.246907	RDH10		chr16-83911237-83911618	0.572119	-0.292031	-0.167077	HSDL1
chr2-104807418-104808802	0.57664539	0.263005	0.151661	AC068535.2								chr2-157559116-157559702	0.509349	0.484714	0.246889	GALNT5		chr3-127572044-127572489	0.549755	-0.303781	-0.167005	LINC01471
chr14-30214021-30215381	0.53771844	0.281611	0.151427	G2E3								chr1-42745873-42746119	0.656389	0.376063	0.246844	FOXJ3		chr4-140653345-140654611	0.580077	-0.287793	-0.166942	MGAT4D
chr6-25014277-25015552	0.55328069	0.273676	0.15142	C6orf62								chr1-59367235-59368410	0.670297	0.368112	0.246745	FGGY		chr1-54904192-54904965	0.694638	-0.240186	-0.166842	DHCR24
chr4-47064467-47065550	0.62176727	0.242549	0.150809	COX7B2								chr3-37508959-37509277	0.579239	0.425959	0.246732	C3orf35		chr12-69738321-69740157	0.584377	-0.285499	-0.166839	CPSF6
chrX-136067294-136068500	0.57802171	0.260384	0.150507	MAP7D3								chr3-42424837-42425529	0.599602	0.411064	0.246475	CCK		chr16-4947986-4948336	0.662054	-0.25194	-0.166798	NAGPA
chr9-132601549-132602303	0.53436869	0.281497	0.150423	TTF1								chr17-4497066-4497680	0.559622	0.440155	0.246321	SPNS3		chr19-46300550-46301228	0.66941	-0.248751	-0.166516	PTGIR
chr1-155195770-155196630	0.60885563	0.246744	0.150232	FLAD1								chr17-68034000-68034410	0.540933	0.455314	0.246294	ARSG		chr13-76803394-76804095	0.633087	-0.262967	-0.166481	MYCBP2-AS1
chr11-96084589-96085893	0.65589723	0.229025	0.150217	FAM76B								chr8-118657065-118657873	0.58695	0.419402	0.246168	SAMD12		chr6-154246550-154247689	0.645849	-0.25756	-0.166345	SCAF8
chr6-166365177-166366096	0.57532715	0.260899	0.150102	PDE10A								chr15-40091713-40093085	0.704946	0.348953	0.245993	SRP14-AS1		chr6-43676636-43677276	0.689723	-0.241069	-0.166271	SLC22A7
chr2-85215144-85216721	0.56067524	0.26768	0.150081	SFTPB								chr3-24493918-24495810	0.516194	0.476282	0.245854	THRB		chr11-73868614-73869537	0.631816	-0.26286	-0.166079	RELT
chr2-103962761-103963778	0.53628239	0.279814	0.15006	AC096554.1								chr22-34022171-34022750	0.515501	0.476859	0.245821	LARGE1		chr1-112558431-112558945	0.581573	-0.285402	-0.165982	RHOC
chr5-72182725-72183601	0.71788973	0.208611	0.14976	MRPS27								chr7-29386097-29387152	0.543641	0.452163	0.245814	CPVL		chr19-19613386-19613789	0.555279	-0.298915	-0.165981	ZNF90
chr12-111605949-111607465	0.61862474	0.241915	0.149655	MAPKAPK5-AS1								chr12-64908998-64909595	0.569812	0.431342	0.245784	WIF1		chr12-49578537-49579056	0.578167	-0.286841	-0.165842	RACGAP1
chr5-72178828-72180126	0.71664706	0.208611	0.1495	MRPS27								chr11-632759-633434	0.747755	0.328665	0.245761	LRRC56		chr6-5306127-5306691	0.549464	-0.301709	-0.165778	RPP40
chr8-89848076-89848985	0.60434428	0.246521	0.148984	OSGIN2								chr20-36543770-36544682	0.741084	0.331602	0.245745	SAMHD1		chr14-23175653-23176258	0.714941	-0.23182	-0.165738	PSMB5
chr1-230153131-230154221	0.56245786	0.26452	0.148781	GALNT2								chr5-146307591-146308193	0.593061	0.414351	0.245736	PRELID2		chr14-73745786-73746832	0.520617	-0.31822	-0.16567	PNMA1
chr16-56231928-56232750	0.51867258	0.286456	0.148577	NUDT21								chr1-177669103-177669451	0.501275	0.490157	0.245703	RASAL2		chr16-68267723-68268035	0.521233	-0.317792	-0.165643	RANBP10
chr5-146588410-146589468	0.5293498	0.280596	0.148534	POU4F3								chr17-68034000-68034410	0.540933	0.454036	0.245603	SLC16A6		chr18-50760636-50761041	0.553246	-0.299158	-0.165508	MBD1
chr8-55892512-55893929	0.58186679	0.255251	0.148522	LYN								chr16-75280334-75280887	0.542077	0.452853	0.245481	CHST5		chr12-110812990-110813653	0.59031	-0.280265	-0.165443	RAD9B
chr3-114410973-114411743	0.58283379	0.254713	0.148455	QTRT2								chr1-184030450-184031003	0.550286	0.44591	0.245378	COLGALT2		chr1-209420321-209420901	0.687344	-0.240671	-0.165424	C1orf74
chr20-21020061-21021574	0.66014968	0.22444	0.148164	KIZ								chr11-119332229-119332854	0.672453	0.364641	0.245204	CCDC153		chr12-124462690-124464357	0.537372	-0.307665	-0.165331	CCDC92
chr18-57230724-57232262	0.57907295	0.255476	0.147939	ONECUT2								chr11-123434893-123435280	0.773611	0.316936	0.245186	GRAMD1B		chr14-77008005-77008724	0.623078	-0.265079	-0.165165	GSTZ1
chr3-62420865-62422298	0.52375827	0.282383	0.1479	C3orf14								chr5-135576105-135576572	0.539862	0.453767	0.244972	SLC25A48		chr16-87821637-87822974	0.624009	-0.26451	-0.165057	JPH3
chr5-90562939-90563851	0.59420022	0.248815	0.147846	CETN3								chr2-10460572-10461122	0.567776	0.431283	0.244872	KLF11		chr14-65849154-65849976	0.659051	-0.250425	-0.165043	FUT8
chr12-111605949-111607465	0.61862474	0.23878	0.147715	ALDH2								chr10-118258243-118258677	0.571766	0.428239	0.244853	RAB11FIP2		chr9-2809445-2810856	0.583264	-0.282924	-0.165019	PUM3
chr3-114660050-114661400	0.50163727	0.294347	0.147655	ZBTB20-AS3								chr6-52456749-52457448	0.501368	0.488328	0.244832	PKHD1		chr20-32456820-32458395	0.704027	-0.234038	-0.164769	XKR7
[truncated: 1,648 more rows]
[truncated: 28 more columns]
