# Supplementary material for: Phospho-seq: integrated, multi-modal profiling of intracellular protein dynamics in single cells
Source: Nat Commun. 2025 Feb 4;16:1346. doi: 10.1038/s41467-025-56590-7 (PMC11794950; doi:10.1038/s41467-025-56590-7)
Supplement: Supplementary file 7 — Supplementary Dataset 5 [file 41467_2025_56590_MOESM7_ESM.xlsx]

## Sheet: Sheet1
Metrics from 10X output before cell filtering
	Pilot Experiment	Benchmarking Experiment 1 - Phospho-Seq	Benchmarking Experiment 2 - Phospho-Seq	Benchmarking Experiment 3 - Phospho-Seq	Retina Organoid Phospho-seq	Retina Organoid Phospho-seq Multi	Organoid Phospho-Seq	Bridge Multiome	Organoid RNA-seq reference
Assay	10X ATAC v1.1	10X ATAC v1.1	10X ATAC v1.1	10X ATAC v1.1	10X ATAC v1.1	10X Multiome	10X ATAC v1.1	10X Multiome	10X 3' scRNA-Seq v3.1
Pipeline version	ATAC v2.0	ATAC v2.0	ATAC v2.0	ATAC v2.0	ATAC v2.0	arc 2.0	ATAC v2.0	arc 2.0	Cellranger - 7.0
Genome	GrCh38	GrCh38	GrCh38	GrCh38	GRCh38	GRCh38	GrCh38	GrCh38	GrCh38
Estimated number of cells	20001	8366	6593	7266	8981	1956	11129	20000	24049
ATAC Confidently mapped read pairs	0.805	0.8276	0.7089	0.7091	0.7162	0.8309	0.81	0.911
ATAC Fraction of genome in peaks	0.075	0.0619	0.0279	0.034	0.08	0.0447	0.071	0.039
ATAC Fraction of high-quality fragments in cells	0.94	0.9302	0.9001	0.8865	0.9156	0.8612	0.866	0.647
ATAC Fraction of high-quality fragments overlapping TSS	0.292	0.2277	0.2406	0.2421	0.3305	0.3951	0.306	0.334
ATAC Fraction of high-quality fragments overlapping peaks	0.558	0.4767	0.3477	0.407	0.6561	0.6394	0.623	0.495
ATAC Fraction of transposition events in peaks in cells	0.534	0.4462	0.3227	0.3893	0.6143	0.6283	0.586	0.468
ATAC Mean raw read pairs per cell	22071.9	13908.1	16877.2	15267.5	34415.3	58019	26521.7	7392.48
ATAC Median high-quality fragments per cell	4736	5887.5	3278	2048	8559	6320.5	7095	2124
ATAC Non-nuclear read pairs	0.128	0.0767	0.2086	0.118	0.1573	0.2277	0.182	0.009
ATAC Number of peaks	273398	224541	100822	122032	289550	155059	255662	139512
ATAC Percent duplicates	0.522	0.1856	0.1649	0.3148	0.3	0.6596	0.281	0.156
ATAC Q30 bases in barcode	0.93	0.9448	0.9464	0.929	0.9216	0.9341	0.932	0.968
ATAC Q30 bases in read 1	0.943	0.9733	0.9768	0.9769	0.9492	0.9358	0.95	0.965
ATAC Q30 bases in read 2	0.923	0.9418	0.9398	0.9358	0.9113	0.854	0.922	0.925
ATAC Q30 bases in sample index i1	0.959	0.9732	0.9719	0.9707	0.9558	0.9306	0.958	0.98
ATAC Sequenced read pairs	441459710	116355030	111271571	110933820	309083780	113485205	295159858	147849644
ATAC TSS enrichment score	8.51	6.3231	6.3073	7.1754	8.2699	12.0251	7.83	8.82
ATAC Unmapped read pairs	0.047	0.0228	0.032	0.0451	0.1407	0.0572	0.026	0.009
ATAC Valid barcodes	0.9567	0.9639	0.9616	0.9539	0.9533	0.9638		0.985
GEX Fraction of transcriptomic reads in cells						0.9235		0.71	0.852
GEX Mean raw reads per cell						64099.2		5625.5	19665
GEX Median UMI counts per cell						1240		271	4767
GEX Median genes per cell						813		243	2438
GEX Percent duplicates						0.9286		0.757	0.215
GEX Q30 bases in UMI						0.9238		0.976	0.964
GEX Q30 bases in barcode						0.9349		0.981	0.973
GEX Q30 bases in read 2						0.9101		0.918	0.935
GEX Reads mapped antisense to gene						0.132		0.197	0.095
GEX Reads mapped confidently to exonic regions						0.3584		0.27	0.307
GEX Reads mapped confidently to genome						0.6972		0.909	0.608
GEX Reads mapped confidently to intergenic regions						0.0846		0.077	0.051
GEX Reads mapped confidently to intronic regions						0.2542		0.562	0.25
GEX Reads mapped confidently to transcriptome						0.4767		0.628	0.458
GEX Reads mapped to genome						0.8027		0.944	0.664
GEX Reads with TSO						0.0834		0.005
GEX Sequenced read pairs						125378087		112510003	472929862
GEX Total genes detected						26499		28979	33046
GEX Valid UMIs						0.9439		0.999	0.999
GEX Valid barcodes						0.7841		0.955	0.965
ADT Mean Reads per cell	2277	4686	1719	1648	5550	12731	3558
ADT Median UMI counts per cell	1052	942	452	689	1164	39	939
