# Supplementary material for: Phospho-seq: integrated, multi-modal profiling of intracellular protein dynamics in single cells
Source: Nat Commun. 2025 Feb 4;16:1346. doi: 10.1038/s41467-025-56590-7 (PMC11794950; doi:10.1038/s41467-025-56590-7)
Supplement: Supplementary file 8 — Supplementary Dataset 6 [file 41467_2025_56590_MOESM8_ESM.xlsx]

## Sheet: Sheet1
P.values determined using Fisher's Exact test
SOX2 High					SOX2 Low					OTX2 High					OTX2 Low					TBR2 High					TBR2 Low					NFIB High					NFIB Low					GLI3 High					GLI3 Low
	Term	Adjusted.P.value	Genes			Term	Adjusted.P.value	Genes			Term	Adjusted.P.value	Genes			Term	Adjusted.P.value	Genes			Term	Adjusted.P.value	Genes			Term	Adjusted.P.value	Genes			Term	Adjusted.P.value	Genes			Term	Adjusted.P.value	Genes			Term	Adjusted.P.value	Genes			Term	Adjusted.P.value	Genes
1	glial cell differentiation (GO:0010001)	9.86899e-06	NFIX;NOTCH1;CDH2;PTPRZ1;NFIB;SOX9;SOX6;GLI3;HES5;SOX5;GFAP		1	platelet activation (GO:0030168)	0.0186628	DGKG;CD40;SPARC;SHC1;PROS1;ITPR1;PLA2G4A;IGF1;PRKCZ;YWHAZ;COL1A2;TMSB4X;PSAP;SERPING1;PRKCQ;DGKI		1	renal system process (GO:0003014)	0.0738639	BMP4;GJA1;ITGA3;SULF1;SLC4A5;AQP1;LGMN		1	regulation of binding (GO:0051098)	0.00291779	SPAG9;NRP1;SMAD4;SMARCD3;ARRB2;IFIT1;SORL1;ZFP90;ADD1;IFIT2;NME1;LFNG;HEY1;NFIB;TDG;ITGB1BP1;CAMK1		1	positive regulation of neuron differentiation (GO:0045666)	0.021644	NRP1;ATP8A2;SEMA4D;BCL11A;NTRK3;SEZ6;SOX11;CBFA2T2;NEUROD1;NRCAM;TCF4;PRKD1;BRINP3;EPHA3;NEUROG2		1	aminoglycan catabolic process (GO:0006026)	0.0388829	VCAN;NAGLU;HEXB;HYAL2;SDC2;PRELP;CTBS;GNS		1	positive regulation of epithelial cell proliferation (GO:0050679)	0.207222	MED1;PDGFB;PRKCA;SOX11;PRKD1;IQGAP3		1	negative regulation of multi-organism process (GO:0043901)	0.0958106	PPM1B;MAVS;APOBEC3F;APOBEC3H;IRF8		1	cerebral cortex cell migration (GO:0021795)	0.0909877	FOXG1;ARX;LHX6;POU3F2;POU3F3		1	response to wounding (GO:0009611)	0.38016	PDGFRA;GRIN2A;JUN;WNT5B;ABHD2;CD44;AQP1;MATN2
2	regulation of neuron differentiation (GO:0045664)	8.65334e-05	NOTCH1;LRP4;ASCL1;POU3F2;MT3;PBX1;GLI3;RTN4;ETV5;GFAP;SOX2;SOX3;SIPA1L1;SALL1;MAP1B;ID4;RAPGEF1;FAT3;TCF4;SOX9;PRKD1;BRINP3;HES5;SOX5		2	collagen fibril organization (GO:0030199)	0.15879	ADAMTS14;COL1A2;COL2A1;ANXA2;CYP1B1;DDR2		2	regulation of morphogenesis of a branching structure (GO:0060688)	0.0738639	BMP4;WNT2B;PDGFA;SULF1;MET;BMP7		2	regulation of protein binding (GO:0043393)	0.00872822	LFNG;SPAG9;NRP1;SMARCD3;TDG;ITGB1BP1;ARRB2;CAMK1;IFIT1;SORL1;ADD1;IFIT2		2	neuron projection guidance (GO:0097485)	0.0261295	NRP1;SEMA4D;ST8SIA2;CRMP1;TBR1;CACNA1G;EFNB2;NFIB;KIF5C;KIF5A;KCNQ3;PLXNA2;DCX;SLIT1;NRCAM;EVL;SCN3B;NEUROG2;CLASP2		2	response to toxic substance (GO:0009636)	0.0388829	CNP;FECH;MGMT;UROS;EPHX2;HYAL2;EPHX1;MAPK1;SLC30A1;SLC7A11;ASS1		2	epithelial cell development (GO:0002064)	0.207222	NTRK1;PDGFB;VEZF1;EZR;HAPLN2		2	myeloid cell differentiation (GO:0030099)	0.0958106	CSF1R;IRF8;DNASE2;JUNB;DHRS2		2	telencephalon cell migration (GO:0022029)	0.144546	FOXG1;ARX;LHX6;POU3F2;POU3F3		2	cellular response to hypoxia (GO:0071456)	0.38016	PINK1;LMNA;HIF3A;P4HB;VASN;AQP1
3	negative regulation of neuron differentiation (GO:0045665)	0.000121703	NOTCH1;LRP4;ASCL1;MT3;RTN4;PBX1;GLI3;GFAP;SOX2;SOX3;ID4;FAT3;SOX9;HES5		3	actin cytoskeleton organization (GO:0030036)	0.15879	SHC1;INSRR;TPM1;CFLAR;PRKCZ;AQP1;SSH1;EPB41L4B;CSRP3;NEURL2;TMSB4X;CAPZA1;RAB13;TRIP10;LPIN1		3	positive regulation of epithelial cell migration (GO:0010634)	0.0738639	BMP4;CCBE1;ITGA3;MET;BCAR1;AQP1;TGFBR2		3	negative regulation of binding (GO:0051100)	0.0124096	SPAG9;HEY1;NFIB;TDG;ITGB1BP1;ARRB2;IFIT1;SORL1;ZFP90;IFIT2		3	axon guidance (GO:0007411)	0.0261295	NRP1;SEMA4D;ST8SIA2;CRMP1;TBR1;CACNA1G;EFNB2;NFIB;KIF5C;KIF5A;KCNQ3;PLXNA2;DCX;SLIT1;NRCAM;EVL;SCN3B;NEUROG2;CLASP2		3	negative regulation of fat cell differentiation (GO:0045599)	0.0388829	WWTR1;TCF7L2;MSX2;WNT5A;ID4;JDP2		3	regulation of mitosis (GO:0007088)	0.207222	NPM2;CHEK1;PDGFB;DRD3;BUB1		3	phospholipid metabolic process (GO:0006644)	0.141104	PDGFRB;CSF1R;IMPA2;PCSK9;APOA1;GPCPD1		3	forebrain cell migration (GO:0021885)	0.152225	FOXG1;ARX;LHX6;POU3F2;POU3F3		3	cellular response to decreased oxygen levels (GO:0036294)	0.38016	PINK1;LMNA;HIF3A;P4HB;VASN;AQP1
4	negative regulation of nervous system development (GO:0051961)	0.000276979	NOTCH1;LRP4;ASCL1;MT3;PBX1;GLI3;RTN4;GFAP;SOX2;SOX3;RFX4;ID4;FAT3;SOX9;DRD3;HES5		4	muscle organ development (GO:0007517)	0.15879	TEAD4;ZFHX3;SMTN;LMNA;ID3;AEBP1;IGF1;MEF2D;STRA6		4	regulation of transmembrane receptor protein serine/threonine kinase signaling pathway (GO:0090092)	0.0926261	FZD1;BMP4;SMAD3;CHST11;ITGA3;SNX25;SMAD6;SULF1;BMP7;TGFBR2		4	regulation of neuron differentiation (GO:0045664)	0.0234574	SPAG9;MED1;NRP1;NUMBL;NOTCH1;NTRK3;SEMA4F;THY1;PBX1;ETV5;NME1;GFAP;DPYSL2;FEZ1;MAP1B;CDK5RAP1;FAT3;NRCAM;FYN;PRKD1;CAMK1		4	positive regulation of nervous system development (GO:0051962)	0.0261295	NRP1;OXTR;ATP8A2;TENM4;SEMA4D;BCL11A;NTRK3;SEZ6;SOX11;CBFA2T2;NEUROD1;NRCAM;TCF4;PRKD1;BRINP3;EPHA3;NEUROG2		4	glycosaminoglycan catabolic process (GO:0006027)	0.0388829	VCAN;NAGLU;HEXB;HYAL2;SDC2;PRELP;GNS		4	chromatin remodeling (GO:0006338)	0.224704	NPM2;RUVBL1;CHEK1;CHD5;DMAP1		4	small molecule biosynthetic process (GO:0044283)	0.141104	STARD3;IMPA2;FAXDC2;APOA1;MTHFR;PLOD1;ASS1		4	potassium ion transport (GO:0006813)	0.153369	KCNG1;KCNJ10;KCNK10;KCNJ11;KCNH7;ABCC8;KCNIP2;FXYD2;CNGA3		4	negative regulation of intracellular transport (GO:0032387)	0.38016	CYLD;LYPLA1;PDE2A;EMD;CRYAB;UACA
5	negative regulation of neurogenesis (GO:0050768)	0.000347909	NOTCH1;LRP4;ASCL1;MT3;RTN4;PBX1;GLI3;GFAP;SOX2;SOX3;ID4;FAT3;SOX9;DRD3;HES5		5	muscle structure development (GO:0061061)	0.15879	TEAD4;ZFHX3;SMTN;LMNA;ID3;AEBP1;IGF1;MEF2D;STRA6		5	response to estrogen (GO:0043627)	0.0926261	GHR;NCOR2;CA2;PDGFA;SMAD6;BMP7;ARSB;AQP1;TGFBR2		5	negative regulation of protein binding (GO:0032091)	0.0234574	SPAG9;TDG;ITGB1BP1;ARRB2;IFIT1;SORL1;IFIT2		5	positive regulation of neurogenesis (GO:0050769)	0.0261295	NRP1;ATP8A2;TENM4;SEMA4D;BCL11A;NTRK3;SEZ6;SOX11;CBFA2T2;NEUROD1;NRCAM;TCF4;PRKD1;BRINP3;EPHA3;NEUROG2		5	apoptotic mitochondrial changes (GO:0008637)	0.0388829	GGCT;GCLC;MAP3K1;ERBB4;THEM4;CLU;MCL1		5	neurotrophin TRK receptor signaling pathway (GO:0048011)	0.256971	TIAM2;FGF17;NTRK1;PDGFB;PRKCA;ARHGEF2;PRKACB		5	glycerolipid metabolic process (GO:0046486)	0.141104	PDGFRB;CSF1R;IMPA2;PCSK9;APOA1;GPCPD1		5	molting cycle process (GO:0022404)	0.153369	NOTCH1;TMEM79;LRP4;SOX9;RBPJ;SOX21		5	negative regulation of intracellular protein transport (GO:0090317)	0.38016	CYLD;LYPLA1;PDE2A;EMD;UACA
6	negative regulation of canonical Wnt signaling pathway (GO:0090090)	0.00101417	SOX2;NOTCH1;CDH2;APC;CTNND1;RAPGEF1;LRP4;SOX9;LIMD1;GLI3		6	actin filament-based process (GO:0030029)	0.172247	SHC1;INSRR;TPM1;CFLAR;PRKCZ;AQP1;SSH1;VIL1;EPB41L4B;CSRP3;NEURL2;TMSB4X;CAPZA1;RAB13;TRIP10;LPIN1		6	cartilage development (GO:0051216)	0.0926261	GHR;FBXW4;SIK3;SULF1;BMP7;TGFBR2		6	negative regulation of cell development (GO:0010721)	0.027094	MED1;NRP1;NOTCH1;NTRK3;SEMA4F;THY1;HOOK3;SORL1;PBX1;GFAP;NF1;DACT3;FAT3;ITGB1BP1;S1PR3		6	regulation of neuron differentiation (GO:0045664)	0.0491029	EOMES;NRP1;ATP8A2;SEMA4D;BCL11A;NTRK3;SEZ6;SOX11;TBR1;CBFA2T2;PBX1;NEUROD1;SLIT1;NRCAM;TCF4;PRKD1;BRINP3;EPHA3;NEUROG2		6	signal transduction by phosphorylation (GO:0023014)	0.0785221	MAPK10;MAPKAPK3;DOK5;ERBB4;STRADB;TNFRSF19;STK39;MAPK1;NOD1;MAPK4;MAP3K5;FGFR1		6	regulation of nuclear division (GO:0051783)	0.256971	NPM2;CHEK1;PDGFB;DRD3;BUB1		6	glycerophospholipid metabolic process (GO:0006650)	0.156331	PDGFRB;CSF1R;IMPA2;APOA1;GPCPD1		6	hair cycle process (GO:0022405)	0.153369	NOTCH1;TMEM79;LRP4;SOX9;RBPJ;SOX21		6	cellular response to oxygen levels (GO:0071453)	0.38016	PINK1;LMNA;HIF3A;P4HB;VASN;AQP1
7	regulation of ossification (GO:0030278)	0.002106	NOTCH1;ZHX3;LRP4;LIMD1;PBX1;GLI3;ACVR2A;SOX2;APC;ID4;SOX9;PRKD1;BMPR1B		7	lipid transport (GO:0006869)	0.172247	SCARB1;ACSL1;ABCA4;SPNS2;PSAP;GOT2;ATP10D;ATP11C;PLA2G4A;PLTP;OSBP2;STRA6		7	response to steroid hormone (GO:0048545)	0.0926261	SERPINF1;PDGFA;SMAD6;BMP7;AQP1;NR3C2;TGFBR2;NCOR2;BMP4;GHR;CLDN4;CA2;IGFBP7;ARSB		7	regulation of cell projection organization (GO:0031344)	0.027094	NRP1;NUMBL;RALA;NTRK3;SEMA4F;THY1;NME1;GFAP;BIN3;APC;FEZ1;MAP1B;CDC42EP4;TBC1D13;FAT3;NRCAM;FYN;PRKD1;CAMK1;TBC1D22A		7	axonogenesis (GO:0007409)	0.0491029	NRP1;ATP8A2;NFIB;STMN1;DCX;NRCAM;BHLHE22;PAK3;DSCAML1		7	cell projection assembly (GO:0030031)	0.106567	SPAG16;INTU;TTC30B;TTC30A;DZIP1L;S1PR1;LRRC6;ITGA6;IFT57;AJUBA;VCL;MYLK		7	neurotrophin signaling pathway (GO:0038179)	0.256971	TIAM2;FGF17;NTRK1;PDGFB;PRKCA;ARHGEF2;PRKACB		7	positive regulation of protein kinase activity (GO:0045860)	0.156331	PDGFRB;EPHA4;CSF1R;LMNA;KDELR3;MUC20;MALT1		7	sensory perception of sound (GO:0007605)	0.162001	TBX1;NIPBL;ATP8B1;MYO3A;USH1C;LRIG1;SLC1A3;NDP		7	regulation of fibroblast proliferation (GO:0048145)	0.38016	SKI;PDGFRA;JUN;EMD;AQP1
8	regulation of osteoblast differentiation (GO:0045667)	0.00288494	SOX2;NOTCH1;ZHX3;APC;ID4;PRKD1;BMPR1B;LIMD1;GLI3;ACVR2A		8	positive regulation of cell migration (GO:0030335)	0.172247	SCARB1;SPARC;SMAD3;ITGA3;RRAS2;IGF1;AQP1;CXCL16;HDAC7;VIL1;TNFRSF14;ROR2;MET;CMKLR1;DDR2		8	organic anion transport (GO:0015711)	0.0926261	ABCA4;SLC16A10;ABCA7;SLC38A11;SLC4A2;SLC4A5;AQP1;SLC5A6;GJA1;SLC7A6;SLC7A8;CA2;SLC19A2		8	positive regulation of neurogenesis (GO:0050769)	0.0357583	SPAG9;NRP1;NUMBL;NOTCH1;SMARCD3;NTRK3;VEGFC;ETV5;NME1;GFAP;FEZ1;MAP1B;NRCAM;FYN;PRKD1;CAMK1		8	neuron recognition (GO:0008038)	0.0707026	NRP1;GAP43;NRCAM;DSCAML1;EPHA3		8	sulfur compound metabolic process (GO:0006790)	0.106567	ACOT8;DGAT1;ELOVL5;SDC2;HEXB;PRELP;HSD17B12;GNS;TPST2;GGCT;GCLC;VCAN;PCCA;SUCLG2;CDO1		8	regulation of epithelial cell proliferation (GO:0050678)	0.324081	MED1;PDGFB;PRKCA;SOX11;PRKD1;IQGAP3		8	positive regulation of kinase activity (GO:0033674)	0.156331	PDGFRB;EPHA4;CSF1R;LMNA;KDELR3;MUC20;MALT1		8	sensory perception of mechanical stimulus (GO:0050954)	0.163383	TBX1;NIPBL;ATP8B1;MYO3A;USH1C;LRIG1;SLC1A3;NDP		8	actin filament organization (GO:0007015)	0.38016	JMY;MICAL2;FLNA;FSCN2;ARAP1;BAIAP2;MYLK
9	negative regulation of cell development (GO:0010721)	0.00288494	NOTCH1;LRP4;ASCL1;MT3;PBX1;GLI3;RTN4;GFAP;SOX2;SOX3;ID4;FAT3;SOX9;DRD3;HES5		9	vitamin metabolic process (GO:0006766)	0.172247	SLC5A6;CYB5A;GCLC;TCN2;NMNAT1;PLTP;RLBP1;SLC19A2;LGMN		9	positive regulation of cell motility (GO:2000147)	0.0926261	BMP4;CCBE1;SMAD3;ITGA3;AKT2;NTF3;PDGFA;LAMB1;MET;BCAR1;AQP1;TGFBR2		9	positive regulation of nervous system development (GO:0051962)	0.0357583	SPAG9;NRP1;NUMBL;NOTCH1;SMARCD3;NTRK3;VEGFC;THBS2;ETV5;NME1;GFAP;FEZ1;MAP1B;NRCAM;FYN;PRKD1;CAMK1		9	positive regulation of cell development (GO:0010720)	0.0707026	NRP1;ATP8A2;TENM4;SEMA4D;BCL11A;NTRK3;SEZ6;SOX11;CBFA2T2;NEUROD1;NRCAM;TCF4;PRKD1;BRINP3;EPHA3;NEUROG2;EZH2		9	regulation of extrinsic apoptotic signaling pathway (GO:2001236)	0.125413	YAP1;TCF7L2;GCLC;HYAL2;STRADB;PSEN2;TNFRSF10B;ITGA6;MCL1;FGFR1		9	negative regulation of transport (GO:0051051)	0.324081	ABCG5;DMTN;SYT11;NEDD4L;PRKCA;PRKD1;DRD3		9	regulation of cytokine production (GO:0001817)	0.156331	CSF1R;PRNP;PPM1B;MAVS;APOA1;IRF8;MALT1		9	cellular potassium ion transport (GO:0071804)	0.163383	KCNG1;KCNJ10;KCNK10;KCNJ11;KCNH7;ABCC8;KCNIP2;CNGA3		9	negative regulation of protein transport (GO:0051224)	0.421374	CYLD;LYPLA1;PDE2A;FLNA;EMD;UACA
10	transcription from RNA polymerase II promoter (GO:0006366)	0.00757879	TFAP2C;NFIX;KLF13;CBFB;CCNH;RFX3;ETV1;VEZF1;SOX21;MEIS2;ETV5;SOX2;TADA2A;NFIB;LHX2;SNAPC3;SOX9;SOX6;LCORL;SOX5;CREB5		10	positive regulation of cell motility (GO:2000147)	0.172247	SCARB1;SPARC;SMAD3;ITGA3;RRAS2;IGF1;AQP1;CXCL16;HDAC7;VIL1;TNFRSF14;ROR2;MET;CMKLR1;DDR2		10	positive regulation of Ras GTPase activity (GO:0032320)	0.0926261	NET1;SYNGAP1;OBSCN;AKT2;MCF2;RASGRF2;RAB3IP;NTF3;TBC1D30;ARHGEF3;RGL3;PKP4		10	positive regulation of cell development (GO:0010720)	0.0499904	SPAG9;NRP1;NUMBL;SMAD4;NOTCH1;SMARCD3;NTRK3;VEGFC;ETV5;NME1;GFAP;FEZ1;MAP1B;PDE3A;NRCAM;FYN;PRKD1;CAMK1		10	neuron projection extension (GO:1990138)	0.0828883	NRP1;EMX1;PPP3CB;SLIT1;DCX		10	MAPK cascade (GO:0000165)	0.148888	MAPK10;MAPKAPK3;DOK5;STRADB;TNFRSF19;MAPK1;NOD1;MAPK4;MAP3K5;FGFR1		10	cellular response to organic cyclic compound (GO:0071407)	0.324081	NTRK1;MED1;DMTN;CHEK1;PDGFB;SSTR2		10	positive regulation of protein serine/threonine kinase activity (GO:0071902)	0.156331	PDGFRB;EPHA4;CSF1R;MUC20;MALT1		10	potassium ion transmembrane transport (GO:0071805)	0.163383	KCNG1;KCNJ10;KCNK10;KCNJ11;KCNH7;ABCC8;KCNIP2;CNGA3		10	response to hydrogen peroxide (GO:0042542)	0.421374	JUN;STAR;DUSP1;CRYAB;AQP1
11	negative regulation of Wnt signaling pathway (GO:0030178)	0.00794173	SOX2;NOTCH1;CDH2;APC;CTNND1;RAPGEF1;LRP4;SOX9;LIMD1;GLI3		11	ER-associated ubiquitin-dependent protein catabolic process (GO:0030433)	0.172247	OS9;DERL1;SEC61B;UBE2J1;HSP90B1		11	regulation of cellular response to growth factor stimulus (GO:0090287)	0.0926261	CCBE1;SMAD3;CHST11;ITGA3;SNX25;OTX2;SMAD6;SULF1;TGFBR2		11	regulation of blood vessel endothelial cell migration (GO:0043535)	0.0499904	NOTCH1;NF1;VEGFC;PRKCA;ITGB1BP1;PRKD1		11	regulation of extent of cell growth (GO:0061387)	0.133018	NRP1;SEMA4D;BCL11A;NTRK3;SLIT1;NRCAM		11	sulfur compound catabolic process (GO:0044273)	0.148888	VCAN;HEXB;PRELP;CDO1;GNS		11	chromatin modification (GO:0016568)	0.324081	KDM5A;RNF168;NPM2;RUVBL1;CHEK1;CHD5;PRKCA;DMAP1		11	response to oxygen levels (GO:0070482)	0.156331	PDGFRB;FNDC1;LMNA;MTHFR;PLOD1		11	cell fate commitment (GO:0045165)	0.19127	MYOG;TBX1;NOTCH1;ARX;LHX6;GAS1;SOX9;RBPJ		11	response to toxic substance (GO:0009636)	0.421374	GSTM3;PDZD3;XBP1;PINK1;STAR;JAK1
12	myelination (GO:0042552)	0.00812041	ATRN;KCNJ10;ID4;SBF2;POU3F2;HES5;QKI		12	regulation of lipid storage (GO:0010883)	0.172247	NFKBIA;SCARB1;ZC3H12A;MEST;PTPN2		12	positive regulation of cellular component movement (GO:0051272)	0.0926261	BMP4;CCBE1;SMAD3;ITGA3;AKT2;NTF3;PDGFA;LAMB1;MET;BCAR1;AQP1;TGFBR2		12	regulation of intracellular transport (GO:0032386)	0.0509264	APC2;MED1;PLK3;ADCYAP1R1;SMAD4;TRPC1;ATP1A2;THY1;SORL1;UBASH3B;MAP1B;NF1;DACT3;ITGB1BP1;CSK;CAMK1;CEP290;RBM22;ZPR1		12	sodium ion transport (GO:0006814)	0.151961	SLC24A2;SLC4A7;NEDD4L;SLC4A11;SLC17A6;SLC38A9;SCN3B;SCN3A;SLC8B1		12	stress-activated MAPK cascade (GO:0051403)	0.148888	MAPK10;MAPKAPK3;STRADB;TNFRSF19;MAPK1;NOD1;MAP3K5		12	histone modification (GO:0016570)	0.324081	RNF168;RUVBL1;CHEK1;CHD5;PRKCA;DMAP1		12	regulation of immune effector process (GO:0002697)	0.161949	PPM1B;MAVS;APOBEC3F;APOA1;MALT1		12	regulation of DNA repair (GO:0006282)	0.245386	RNF168;RAD51AP1;H2AFX;DEK;POLH		12	response to endoplasmic reticulum stress (GO:0034976)	0.421374	XBP1;JUN;LMNA;DNAJB9;P4HB;PDIA5
13	axon ensheathment (GO:0008366)	0.009903	ATRN;KCNJ10;ID4;SBF2;POU3F2;HES5;QKI		13	unsaturated fatty acid metabolic process (GO:0033559)	0.172247	FADS3;ACSL1;PTGES2;EPHX2;CYP1B1;MGST2;PLA2G4A;PTGDS		13	negative regulation of protein phosphorylation (GO:0001933)	0.0996887	BMP4;SMAD3;PRKAR1B;SNX25;CNKSR3;NTF3;PDCD4;PTPRJ;SMAD6;BMP7;SOCS5		13	regulation of intracellular protein transport (GO:0033157)	0.0548943	APC2;MED1;PLK3;SMAD4;SORL1;NF1;DACT3;ITGB1BP1;CSK;CAMK1;CEP290;RBM22;ZPR1		13	positive regulation of neuron projection development (GO:0010976)	0.155623	NRP1;ATP8A2;SEMA4D;BCL11A;NTRK3;SEZ6;PRKD1;CBFA2T2;EPHA3		13	organic acid biosynthetic process (GO:0016053)	0.148888	ACOT8;ELOVL5;UROS;HOGA1;HSD17B12;CYP7B1;CYP46A1;ASS1;GGCT;GCLC;VCAN;CDO1;ALDH7A1		13	negative regulation of nervous system development (GO:0051961)	0.324081	MED1;SOX11;ARHGEF2;PRKACB;DRD3		13	response to oxidative stress (GO:0006979)	0.19301	PDGFRB;PRNP;PCGF2;DHRS2;PPARGC1B		13	chromatin modification (GO:0016568)	0.245386	KDM5B;KMT2C;PRKCA;DEK;TTF1;CHD2;MT3;DDB2;RNF168;GFI1B;SALL1;KAT6B;PSME4;ANP32E;KAT7;SOX9;RCOR1		13	response to ketone (GO:1901654)	0.421374	TPMT;STAR;DUSP1;IGFBP7;AQP1
14	ensheathment of neurons (GO:0007272)	0.009903	ATRN;KCNJ10;ID4;SBF2;POU3F2;HES5;QKI		14	positive regulation of epithelial cell migration (GO:0010634)	0.17737	VIL1;SCARB1;SPARC;ITGA3;MET;AQP1;HDAC7		14	positive regulation of locomotion (GO:0040017)	0.102643	BMP4;CCBE1;SMAD3;ITGA3;AKT2;NTF3;PDGFA;LAMB1;MET;BCAR1;AQP1;TGFBR2		14	'de novo' posttranslational protein folding (GO:0051084)	0.0548943	TUBB2B;TUBA1A;TUBB2A;TOR1A;TBCC;TOR1B		14	neuron projection morphogenesis (GO:0048812)	0.158603	NRP1;ATP8A2;NFIB;STMN1;DCX;NRCAM;BHLHE22;NYAP2;PAK3;DSCAML1		14	carboxylic acid biosynthetic process (GO:0046394)	0.148888	ACOT8;ELOVL5;UROS;HOGA1;HSD17B12;CYP7B1;CYP46A1;ASS1;GGCT;GCLC;VCAN;CDO1;ALDH7A1		14	positive regulation of cellular component movement (GO:0051272)	0.324081	SUN2;DMTN;RPS19;PDGFB;PRKCA;PRKD1		14	regulation of multi-organism process (GO:0043900)	0.20445	PPM1B;MAVS;APOBEC3F;APOBEC3H;IRF8		14	response to radiation (GO:0009314)	0.245386	TIGAR;KCNJ10;H2AFX;SLC1A2;SLC1A3;PRKCA;USP28;DDB2;TICRR;RNF168;RAD51AP1;NIPBL;ATXN1;GNB1;CNGA3;POLH		14	positive regulation of Rho GTPase activity (GO:0032321)	0.421374	SYDE2;SYDE1;ARHGEF10;JUN;MCF2;ARAP1
15	cerebral cortex cell migration (GO:0021795)	0.0128383	ARX;POU3F2;RTN4;GLI3;POU3F3		15	positive regulation of cellular component movement (GO:0051272)	0.1927	SCARB1;SPARC;SMAD3;ITGA3;RRAS2;IGF1;AQP1;CXCL16;HDAC7;VIL1;TNFRSF14;ROR2;MET;CMKLR1;DDR2		15	regulation of organ morphogenesis (GO:2000027)	0.105816	FZD1;BMP4;WNT2B;PDGFA;DMRT3;SULF1;BMP7;MET		15	negative regulation of neurogenesis (GO:0050768)	0.0548943	MED1;NRP1;NOTCH1;NTRK3;NF1;FAT3;SEMA4F;THY1;HOOK3;SORL1;PBX1;GFAP		15	neuron development (GO:0048666)	0.180075	GABRB3;SLC4A7;CRB1;NEUROD4;TENM4;ATP8B1;INSM1;NEUROG2		15	stress-activated protein kinase signaling cascade (GO:0031098)	0.151755	MAPK10;MAPKAPK3;STRADB;TNFRSF19;MAPK1;NOD1;MAP3K5		15	covalent chromatin modification (GO:0016569)	0.324081	RNF168;RUVBL1;CHEK1;CHD5;PRKCA;DMAP1		15	organic anion transport (GO:0015711)	0.222118	SLC7A8;STARD10;SLC6A12;APOA1;FOLR1		15	ossification (GO:0001503)	0.245386	CSGALNACT1;EXT1;MYOG;CSF1;SORT1;DHX36;SOX9		15	response to retinoic acid (GO:0032526)	0.421374	WNT5B;DUSP1;HSD17B2;IGFBP7;AQP1
16	regulation of gliogenesis (GO:0014013)	0.0138766	NOTCH1;PTPRZ1;ID4;DRD3;ETV5;HES5;GFAP		16	cellular response to hydrogen peroxide (GO:0070301)	0.204787	NET1;PRDX5;PLEKHA1;CYP1B1;PRDX6;AQP1		16	embryonic pattern specification (GO:0009880)	0.105847	SMAD3;OTX2;SMAD6;BMP7;DISP1		16	regulation of cell morphogenesis (GO:0022604)	0.0548943	NRP1;NUMBL;SMAD4;NOTCH1;NTRK3;PRPF40A;SEMA4F;THY1;MAP1B;CDC42EP4;GNA12;TBC1D13;DACT3;NRCAM;CCDC43;ITGB1BP1;FYN;TBC1D22A;ZNF135		16	developmental cell growth (GO:0048588)	0.191933	NRP1;EMX1;PPP3CB;DCX;SLIT1		16	regulation of canonical Wnt signaling pathway (GO:0060828)	0.170331	YAP1;SFRP4;WWTR1;TCF7L2;SMAD3;DDIT3;WNT5A;CDK14;WLS		16	neuron differentiation (GO:0030182)	0.342393	NTRK1;FZD3;NFIX;CHD5;SOX11		16	regulation of cytoskeleton organization (GO:0051493)	0.24751	PDGFRB;CSF1R;PLEKHH2;TRPV4;APOA1		16	glial cell differentiation (GO:0010001)	0.245386	NOTCH1;PTPRZ1;NFIB;CSK;SOX9		16	regulation of protein localization to nucleus (GO:1900180)	0.421374	CYLD;PDE2A;LMNA;FLNA;EMD;UACA
17	regulation of canonical Wnt signaling pathway (GO:0060828)	0.0238851	SOX2;NOTCH1;CDH2;APC;CTNND1;RAPGEF1;LRP4;SOX9;LIMD1;GLI3		17	positive regulation of locomotion (GO:0040017)	0.204787	SCARB1;SPARC;SMAD3;ITGA3;RRAS2;IGF1;AQP1;CXCL16;HDAC7;VIL1;TNFRSF14;ROR2;MET;CMKLR1;DDR2		17	cellular chemical homeostasis (GO:0055082)	0.112615	SLC24A4;SLC30A8;EPHX2;C5AR1;CYBA;SLC35G1;TMEM64;TTC7A;ATP2C1;NR3C2;TRPM1;GJA1;STIM2;CA2;WDTC1		17	regulation of establishment of protein localization (GO:0070201)	0.0548943	APC2;MED1;PLK3;SMAD4;VEGFC;SORL1;KIF5B;WNK3;NF1;DACT3;ITGB1BP1;CSK;CAMK1;DNM1L;CEP290;RAB8A;APPL1;IFNAR1;RBM22;ZPR1		17	regulation of axon extension (GO:0030516)	0.206076	NRP1;BCL11A;NTRK3;SLIT1;NRCAM		17	activation of protein kinase activity (GO:0032147)	0.170331	ALK;MAPK10;MAP3K1;MAPKAPK3;STRADB;WNT5A;ADAM9;TNFRSF10B;MAPK1;ADCY2;NOD1;MAP3K5		17	cellular response to organonitrogen compound (GO:0071417)	0.345516	FGF17;NTRK1;ATP6V0B;DMTN;CHEK1;ARHGEF2;PRKACB		17	response to steroid hormone (GO:0048545)	0.259404	PDGFRB;APOA1;JUNB;PPARGC1B;ASS1		17	regulation of cation channel activity (GO:2001257)	0.245386	KCNJ11;KCNIP2;PLCG2;NEDD4L;ZNF227		17	regulation of small GTPase mediated signal transduction (GO:0051056)	0.421374	SYDE2;SYDE1;STARD13;MCF2;ARHGAP39;ARAP1;RALGDS;DGKZ
18	hair follicle development (GO:0001942)	0.0351319	TFAP2C;APC;LRP4;SOX9;SOX21		18	vasculature development (GO:0001944)	0.204787	FZD1;ZFAND5;IGF1;AQP1;STRA6		18	kidney development (GO:0001822)	0.112615	BMP4;CUX1;CA2;ADAMTS1;SERPINF1;SULF1;BMP7		18	positive regulation of cell projection organization (GO:0031346)	0.0548943	NRP1;NUMBL;RALA;APC;FEZ1;MAP1B;CDC42EP4;NTRK3;FYN;PRKD1;CAMK1;NME1		18	developmental growth involved in morphogenesis (GO:0060560)	0.260881	NRP1;EMX1;PPP3CB;KIF26B;DCX;SLIT1		18	negative regulation of extrinsic apoptotic signaling pathway (GO:2001237)	0.170331	YAP1;TCF7L2;GCLC;STRADB;PSEN2;ITGA6;MCL1		18	regulation of cell division (GO:0051302)	0.345516	NPM2;CHEK1;PDGFB;DRD3;BUB1		18	response to inorganic substance (GO:0010035)	0.259404	PDGFRB;PRNP;PCGF2;JUNB;ASS1		18	protein tetramerization (GO:0051262)	0.245386	NLGN1;KCNJ10;RRM2;LRP4;PDSS1;CBR4		18	response to organophosphorus (GO:0046683)	0.440161	JUN;STAR;DUSP1;PDE2A;AQP1
19	positive regulation of osteoblast differentiation (GO:0045669)	0.0368996	ZHX3;ID4;PRKD1;BMPR1B;GLI3;ACVR2A		19	nervous system development (GO:0007399)	0.204787	CHRM2;LGI1;CHRM3;MYLIP;PHF10;GDA;GRIK1;EFNA5;PURA;DOK4;GLRB;RAPGEF5;MEF2D;FGF12		19	transmembrane receptor protein serine/threonine kinase signaling pathway (GO:0007178)	0.112615	NCOR2;BMP4;ZFYVE16;SMAD3;WFIKKN2;PDGFA;SMAD6;BMP7;TGFBR2		19	negative regulation of transferase activity (GO:0051348)	0.0548943	PRKAG2;PRKCA;THY1;SORL1;DUS2;PSMA6;PSMD6;UBASH3B;PSMB2;APC;CDK5RAP1;NF1;ITGB1BP1;CSK;SOCS4		19	sodium ion transmembrane transport (GO:0035725)	0.302123	SLC24A2;SLC4A7;SLC4A11;SCN3B;SCN3A;SLC8B1		19	negative regulation of apoptotic signaling pathway (GO:2001234)	0.170331	YAP1;SLC35F6;TCF7L2;GCLC;STRADB;PSEN2;ITGA6;CLU;MCL1;NFE2L2		19	angiogenesis (GO:0001525)	0.345516	MED1;CXCL17;PRKCA;VEZF1;PRKD1		19	regulation of protein transport (GO:0051223)	0.259404	CSF1R;PPM1B;MAVS;FNDC1;APOA1		19	DNA replication (GO:0006260)	0.249848	GINS2;RFC3;RRM2;NFIA;NFIB;KAT7;CLSPN;POLH;TICRR		19	vitamin metabolic process (GO:0006766)	0.452753	GCLC;PCCA;PPCS;PLTP;FOLR1
20	glial cell development (GO:0021782)	0.0377872	ASCL1;MT3;POU3F2;HES5;GFAP		20	coagulation (GO:0050817)	0.204787	DGKG;SPARC;SHC1;ITGA3;PROS1;ITPR1;PLA2G4A;IGF1;ATP2B1;PRKCZ;YWHAZ;COL1A2;TMSB4X;CAPZA1;PSAP;SERPING1;ORAI1;PRKCQ;CD59;DGKI		20	kidney epithelium development (GO:0072073)	0.112615	BMP4;SMAD3;SMAD6;BMP7;AQP1		20	response to peptide (GO:1901652)	0.0555786	BTG2;SHC3;NOTCH1;EIF2B2;MAX;INSIG2;PRKAG2;PLAT;ADCY5;PIK3CA;PTPRA;GNB1;EIF4EBP1;GNB4;FYN;CSK;RAB8A;APPL1		20	monovalent inorganic cation transport (GO:0015672)	0.304754	SLC24A2;KCNJ6;KCNK12;NEDD4L;SLC4A11;SLC8B1;SLC4A7;KCNT1;KCNQ3;SLC17A6;SLC38A9;ATP6V1E1;SCN3B;ATP6V1G3;SCN3A		20	cofactor metabolic process (GO:0051186)	0.170331	CBR1;ACOT8;ALDH1L1;DGAT1;FECH;PCCA;ELOVL5;UROS;SUCLG2;MTHFS;HSD17B12;MOCS1		20	negative regulation of organelle organization (GO:0010639)	0.347074	KDM5A;DMTN;CHEK1;ARHGEF2;BUB1		20	regulation of protein serine/threonine kinase activity (GO:0071900)	0.259404	PDGFRB;EPHA4;CSF1R;MUC20;MALT1		20	negative regulation of ossification (GO:0030279)	0.261673	NOTCH1;LRP4;SOX9;RBPJ;FGF23		20	response to alcohol (GO:0097305)	0.459961	GRIN2A;STAR;TPMT;DUSP1;IGFBP7;CRYAB;AQP1;EIF4G1
21	telencephalon cell migration (GO:0022029)	0.0377872	ARX;POU3F2;RTN4;GLI3;POU3F3		21	blood coagulation (GO:0007596)	0.204787	DGKG;SPARC;SHC1;ITGA3;PROS1;ITPR1;PLA2G4A;IGF1;ATP2B1;PRKCZ;YWHAZ;COL1A2;TMSB4X;CAPZA1;PSAP;SERPING1;ORAI1;PRKCQ;CD59;DGKI		21	negative regulation of phosphorus metabolic process (GO:0010563)	0.112615	SMAD3;PDGFA;ABCA7;PTPRJ;SMAD6;BMP7;BMP4;SH3RF2;PRKAR1B;SNX25;CNKSR3;NTF3;GRM8;PDCD4;SOCS5		21	negative regulation of kinase activity (GO:0033673)	0.0555786	DUS2;UBASH3B;APC;CDK5RAP1;NF1;PRKAG2;PRKCA;ITGB1BP1;CSK;THY1;SORL1;SOCS4		21	regulation of neuron projection development (GO:0010975)	0.304754	NRP1;ATP8A2;SEMA4D;BCL11A;NTRK3;SEZ6;SLIT1;NRCAM;TBR1;PRKD1;CBFA2T2;EPHA3		21	positive regulation of kinase activity (GO:0033674)	0.170331	ALK;MAP3K1;STRADB;WNT5A;TNFRSF10B;ADCY2;NOD1;CLU;MAPK10;MAPKAPK3;ERBB4;DDIT3;ADAM9;MAPK1;AJUBA;MBTPS2;MAP3K5;FGFR1		21	negative regulation of cell development (GO:0010721)	0.347108	MED1;DMTN;SOX11;ARHGEF2;DRD3		21	cellular amino acid metabolic process (GO:0006520)	0.259404	SLC7A8;MTHFR;PLOD1;FOLR1;ASS1		21	regulation of gliogenesis (GO:0014013)	0.261673	NOTCH1;PTPRZ1;CLCF1;ID4;F2		21	regulation of Rho GTPase activity (GO:0032319)	0.470537	SYDE2;SYDE1;ARHGEF10;JUN;MCF2;ARAP1
22	forebrain cell migration (GO:0021885)	0.0442958	ARX;POU3F2;RTN4;GLI3;POU3F3		22	cellular response to reactive oxygen species (GO:0034614)	0.212054	NET1;PRDX5;PLEKHA1;TPM1;CYP1B1;PRDX6;AQP1		22	negative regulation of phosphate metabolic process (GO:0045936)	0.112615	SMAD3;PDGFA;ABCA7;PTPRJ;SMAD6;BMP7;BMP4;SH3RF2;PRKAR1B;SNX25;CNKSR3;NTF3;GRM8;PDCD4;SOCS5		22	lipid biosynthetic process (GO:0008610)	0.0555786	MED1;FDPS;GGT7;SAMD8;SLC44A2;INSIG2;PRKAG2;PBX1;QKI;DHDDS;PIK3C2B;AGPAT4;DPM1;SQLE;SGPL1;PIK3CA;VAPA;DOLPP1;MVD;PRKD1;COLGALT1		22	regulation of cell projection organization (GO:0031344)	0.314479	NRP1;ATP8A2;SEMA4D;BCL11A;ATP8B1;NTRK3;SEZ6;TBR1;CBFA2T2;GAP43;SLIT1;NRCAM;EVL;PRKD1;EPHA3		22	regulation of protein catabolic process (GO:0042176)	0.174942	MYLIP;UFL1;SAMD9L;GCLC;SMAD3;NEK6;WNT5A;UBE2E1;ADAM9;CLU;ATRAID;SH3D19		22	cellular response to nitrogen compound (GO:1901699)	0.347611	FGF17;NTRK1;ATP6V0B;DMTN;CHEK1;ARHGEF2;PRKACB		22	microtubule-based process (GO:0007017)	0.259404	TRPV4;LMNA;KIF12;TACC1;KTN1		22	response to ionizing radiation (GO:0010212)	0.261673	RAD51AP1;RNF168;NIPBL;TIGAR;H2AFX;USP28;TICRR		22	response to glucocorticoid (GO:0051384)	0.47135	STAR;DUSP1;IGFBP7;PTGDS;AQP1
23	regulation of neural precursor cell proliferation (GO:2000177)	0.0442958	SOX2;SALL1;PTPRZ1;RAPGEF1;ASCL1;GLI3		23	hemostasis (GO:0007599)	0.212054	DGKG;SPARC;SHC1;ITGA3;PROS1;ITPR1;PLA2G4A;IGF1;ATP2B1;PRKCZ;YWHAZ;COL1A2;TMSB4X;CAPZA1;PSAP;SERPING1;ORAI1;PRKCQ;CD59;DGKI		23	positive regulation of cell migration (GO:0030335)	0.112745	BMP4;CCBE1;SMAD3;ITGA3;NTF3;PDGFA;LAMB1;MET;BCAR1;AQP1;TGFBR2		23	'de novo' protein folding (GO:0006458)	0.0555786	TUBB2B;TUBA1A;TUBB2A;TOR1A;TBCC;TOR1B		23	cell part morphogenesis (GO:0032990)	0.324094	NRP1;ATP8A2;NFIB;STMN1;DCX;NRCAM;BHLHE22;SSBP1;NYAP2;PAK3;DSCAML1		23	positive regulation of proteolysis (GO:0045862)	0.174942	GCLC;SMAD3;ADAM9;TNFRSF10B;NOD1;IFT57;F3;CLU;UACA;MAP3K5;SH3D19		23	response to radiation (GO:0009314)	0.347611	RNF168;NTRK1;ABCG5;DCUN1D3;CHEK1;PRKCA;DRD3		23	regulation of establishment of protein localization (GO:0070201)	0.259404	CSF1R;PPM1B;MAVS;FNDC1;APOA1		23	cellular response to metal ion (GO:0071248)	0.261673	MYOG;MT2A;MT1X;AQP2;MT3;MT1E		23	mitochondrion organization (GO:0007005)	0.47135	JUN;GCLC;HSP90AA1;PINK1;NOA1;LPIN1
24	regulation of Wnt signaling pathway (GO:0030111)	0.0505955	SOX2;SALL1;NOTCH1;CDH2;APC;CTNND1;RAPGEF1;LRP4;SOX9;LIMD1;GLI3		24	visual perception (GO:0007601)	0.212054	TRPM1;COL2A1;MYO3B;GLRB;ABCA4;GRM8;EYA4;CYP1B1;UNC119;USH2A;RLBP1		24	cation homeostasis (GO:0055080)	0.115573	SLC24A4;SLC30A8;EPHX2;C5AR1;SLC35G1;TMEM64;TTC7A;ATP2C1;NR3C2;TRPM1;GJA1;SLC7A8;STIM2;CA2;CNNM2		24	synaptic transmission, glutamatergic (GO:0035249)	0.0555786	SHC3;PLAT;GRIN2C;CNIH3;GRIN2D		24	inorganic cation transmembrane transport (GO:0098662)	0.362167	SLC24A2;KCNJ6;CACNA2D1;KCNK12;SLC4A11;SLC8B1;TRPC4AP;CACNA1E;CACNA1G;SLC4A7;KCNT1;KCNQ3;ATP6V1E1;SCN3B;ATP6V1G3;SCN3A		24	activation of MAPK activity (GO:0000187)	0.174942	ALK;MAPK10;MAP3K1;MAPKAPK3;WNT5A;MAPK1;NOD1;MAP3K5		24	epithelium development (GO:0060429)	0.347611	MED1;FZD3;PDGFB;SOX11;POU3F3		24	anion transport (GO:0006820)	0.259404	SLC7A8;STARD10;SLC6A12;APOA1;FOLR1		24	negative regulation of protein processing (GO:0010955)	0.261673	SPINK2;CPB2;UBE2C;HMSD;SPINK5;ZNF207;GAS1;NR1H3;F2;RFFL;MT3;SH3RF1		24	response to purine-containing compound (GO:0014074)	0.47135	JUN;STAR;DUSP1;PDE2A;AQP1
25	positive regulation of neurogenesis (GO:0050769)	0.0505955	SEMA6A;NOTCH1;ASCL1;GLI3;ETV5;GFAP;SOX2;SALL1;MAP1B;RAPGEF1;TCF4;PRKD1;BRINP3		25	heart development (GO:0007507)	0.212054	HEXIM1;SPARC;SHC1;ITGA3;MICAL2;ID3;FGF12;CRIP1;MEF2D;STRA6		25	regulation of epithelial cell migration (GO:0010632)	0.116795	BMP4;CCBE1;ITGA3;MET;BCAR1;AQP1;TGFBR2		25	anterior/posterior pattern specification (GO:0009952)	0.0588873	LFNG;BTG2;NOTCH1;VANGL2;APC;POFUT1;PLXNA2;HOXB2;ACVR2B;PBX1		25	action potential (GO:0001508)	0.362167	DPP6;P2RX3;NEDD4L;SCN3B;SCN3A		25	regulation of sequence-specific DNA binding transcription factor activity (GO:0051090)	0.174942	ALK;TCF7L2;MSX2;WNT5A;NOD1;CLU;MAPK10;SFRP4;UFL1;ZIC2;DDIT3;MAPK1;C3ORF33;CLOCK		25	regulation of DNA metabolic process (GO:0051052)	0.347611	RNF168;NPM2;CHEK1;PDGFB;ESCO2		25	response to other organism (GO:0051707)	0.259404	MAVS;APOBEC3F;APOBEC3H;IRF8;MALT1		25	negative regulation of protein maturation (GO:1903318)	0.261673	SPINK2;CPB2;UBE2C;HMSD;SPINK5;ZNF207;GAS1;NR1H3;F2;RFFL;MT3;SH3RF1		25	negative regulation of neuron apoptotic process (GO:0043524)	0.47135	JUN;GCLC;PINK1;STAR;UNC5B
26	positive regulation of cell development (GO:0010720)	0.0513509	SEMA6A;NOTCH1;RFX3;ASCL1;GLI3;ETV5;GFAP;SOX2;SALL1;MAP1B;PDE3A;RAPGEF1;TCF4;PRKD1;BRINP3		26	sensory perception of light stimulus (GO:0050953)	0.225217	TRPM1;COL2A1;MYO3B;GLRB;ABCA4;GRM8;EYA4;CYP1B1;UNC119;USH2A;RLBP1		26	metal ion homeostasis (GO:0055065)	0.116795	SLC24A4;SLC30A8;EPHX2;C5AR1;SLC35G1;TMEM64;TTC7A;ATP2C1;NR3C2;TRPM1;GJA1;SLC7A8;STIM2;CNNM2		26	response to peptide hormone (GO:0043434)	0.0617202	BTG2;SHC3;EIF2B2;MAX;INSIG2;PRKAG2;PLAT;ADCY5;PIK3CA;PTPRA;GNB1;EIF4EBP1;GNB4;CSK;FYN;RAB8A;APPL1		26	negative regulation of neurogenesis (GO:0050768)	0.362167	NRP1;BCL11A;NTRK3;SEZ6;SLIT1;SOX11;CBFA2T2;TRIM11;PBX1		26	positive regulation of MAP kinase activity (GO:0043406)	0.174942	ALK;MAPK10;MAP3K1;MAPKAPK3;WNT5A;MAPK1;NOD1;AJUBA;MAP3K5;FGFR1		26	positive regulation of cell cycle (GO:0045787)	0.347611	MED1;NPM2;PDGFB;PRKCA;DRD3		26	nitrogen compound transport (GO:0071705)	0.259404	SLC7A8;PABPN1;TRPV4;SLC6A12;FOLR1		26	positive regulation of cell cycle (GO:0045787)	0.262972	MYOG;PSMA5;CCND2;PSMD11;RACGAP1;UBE2C;FOXG1;GML;PSME4;PRKCA;KIF23		26	Wnt signaling pathway (GO:0016055)	0.47135	FBXW4;CYLD;ZNRF3;WNT5B;KREMEN1;CD44;BCL9L
27	molting cycle process (GO:0022404)	0.0513509	TFAP2C;NOTCH1;APC;LRP4;SOX9;SOX21		27	extracellular matrix organization (GO:0030198)	0.272477	COL15A1;SPARC;ANXA2;ITGA3;LAMA4;PLOD1;SULF1;LOXL1;NCSTN;ADAMTS14;COL1A2;COL2A1;CYP1B1;EMILIN1;PPIB;DDR2		27	odontogenesis (GO:0042476)	0.116795	BMP4;SLC24A4;CA2;LAMB1;BMP7;AQP1		27	negative regulation of nervous system development (GO:0051961)	0.065579	MED1;NRP1;NOTCH1;NTRK3;NF1;FAT3;SEMA4F;THY1;HOOK3;SORL1;PBX1;GFAP		27	cell projection morphogenesis (GO:0048858)	0.365218	NRP1;ATP8A2;NFIB;STMN1;DCX;NRCAM;BHLHE22;NYAP2;PAK3;DSCAML1		27	positive regulation of protein kinase activity (GO:0045860)	0.179801	ALK;MAP3K1;STRADB;WNT5A;TNFRSF10B;ADCY2;NOD1;CLU;MAPK10;MAPKAPK3;DDIT3;ADAM9;MAPK1;AJUBA;MBTPS2;MAP3K5;FGFR1		27	positive regulation of cell migration (GO:0030335)	0.347611	SUN2;DMTN;PDGFB;PRKCA;PRKD1		27	transcription from RNA polymerase II promoter (GO:0006366)	0.259404	TSC22D1;PABPN1;IRF8;MEF2D;PPARGC1B		27	regulation of ossification (GO:0030278)	0.264674	NIPBL;NOTCH1;CSF1;ID4;LRP4;SOX9;RBPJ;FGF23		27	response to oxidative stress (GO:0006979)	0.47135	JUN;GCLC;PINK1;STAR;DUSP1;CRYAB;UACA;AQP1
28	hair cycle process (GO:0022405)	0.0513509	TFAP2C;NOTCH1;APC;LRP4;SOX9;SOX21		28	extracellular structure organization (GO:0043062)	0.272676	COL15A1;SPARC;ANXA2;ITGA3;LAMA4;PLOD1;SULF1;LOXL1;NCSTN;ADAMTS14;COL1A2;COL2A1;CYP1B1;EMILIN1;PPIB;DDR2		28	divalent inorganic cation homeostasis (GO:0072507)	0.122169	TRPM1;GJA1;SLC24A4;SLC30A8;STIM2;EPHX2;C5AR1;SLC35G1;TMEM64;ATP2C1;CNNM2		28	neuron-neuron synaptic transmission (GO:0007270)	0.065579	SHC3;PLAT;KIF1B;GRIN2C;CNIH3;GRIN2D		28	positive regulation of cell projection organization (GO:0031346)	0.367152	NRP1;ATP8A2;SEMA4D;BCL11A;NTRK3;SEZ6;PRKD1;CBFA2T2;EPHA3		28	cholesterol metabolic process (GO:0008203)	0.184048	FECH;NPC2;APLP2;CYP46A1;OSBPL1A;CYP7B1;MBTPS2		28	regulation of cell cycle process (GO:0010564)	0.347611	MED1;NPM2;CHEK1;PDGFB;SOX11;DRD3;BUB1		28	negative regulation of cellular component organization (GO:0051129)	0.259404	EPHA4;PLEKHH2;TRPV4;LMNA;APOA1		28	cellular response to inorganic substance (GO:0071241)	0.275522	MYOG;MT2A;MT1X;AQP2;MT3;MT1E		28	response to unfolded protein (GO:0006986)	0.47135	XBP1;HSP90AA1;LMNA;DNAJB9;PDIA5
29	neural precursor cell proliferation (GO:0061351)	0.0537857	FABP7;ARX;ID4;ASCL1;GLI3		29	regulation of ERBB signaling pathway (GO:1901184)	0.299841	AFAP1L2;SHC1;AP2S1;AP2M1;PTPN2;LGMN		29	regulation of embryonic development (GO:0045995)	0.126845	FZD1;BMP4;WNT2B;OTX2;SULF1;BMP7		29	sterol biosynthetic process (GO:0016126)	0.065579	FDPS;SQLE;INSIG2;PRKAG2;MVD		29	muscle contraction (GO:0006936)	0.367152	OXTR;ATP8A2;TSHZ3;P2RX3;PDE4D;HRC;STAC3;SCN3B;SSTR2		29	JNK cascade (GO:0007254)	0.184048	MAPK10;STRADB;TNFRSF19;NOD1;MAP3K5		29	positive regulation of cell motility (GO:2000147)	0.347611	SUN2;DMTN;PDGFB;PRKCA;PRKD1							29	protein heterooligomerization (GO:0051291)	0.275522	NLGN1;RRM2;KCNH7;LRP4;PDSS1		29	neuron projection development (GO:0031175)	0.47135	JUN;MCF2;LAMB1;BAIAP2;MATN2
30	gland development (GO:0048732)	0.0564528	SOX2;SOX3;TFAP2C;SALL1;NOTCH1;PTCD2;APC;ITGA2;SOX9;POU3F2;PBX1		30	wound healing (GO:0042060)	0.299841	DSP;SCARB1;SPARC;SMAD3;TPM1;AQP1		30	cellular cation homeostasis (GO:0030003)	0.126845	SLC24A4;SLC30A8;EPHX2;C5AR1;SLC35G1;TMEM64;TTC7A;ATP2C1;NR3C2;TRPM1;GJA1;STIM2;CA2		30	regulation of neuron projection development (GO:0010975)	0.065579	NRP1;NUMBL;NTRK3;SEMA4F;THY1;NME1;GFAP;FEZ1;MAP1B;FAT3;NRCAM;FYN;PRKD1;CAMK1		30	regulation of membrane potential (GO:0042391)	0.367152	DPP6;P2RX3;KCNQ3;GRIK3;SEZ6;NEDD4L;SCN3B;SCN3A;SLC8B1;CACNA1E;CACNA1G		30	positive regulation of protein processing (GO:0010954)	0.189963	GCLC;SMAD3;ADAM9;TNFRSF10B;NOD1;IFT57;F3;CLU;UACA;MAP3K5;SH3D19		30	lipid biosynthetic process (GO:0008610)	0.347611	INPP4A;MED1;STARD5;ACOT7;ACSM3;PRKD1;MTMR4							30	negative regulation of mitotic cell cycle (GO:0045930)	0.275522	PSMA5;PSMD11;UBE2C;GML;PSME4;ZNF207;GAS1;CLSPN;TICRR		30	endosomal transport (GO:0016197)	0.47135	ARL4C;LMAN1;SNX18;HGS;FLNA;ERC1
31	sensory organ development (GO:0007423)	0.0739353	SOX2;SOX3;BMPR1B;GRIN2B;MEIS2;GLI3;HES5		31	negative regulation of sequence-specific DNA binding transcription factor activity (GO:0043433)	0.299841	NFKBIA;ZC3H12A;BHLHE40;TAX1BP1;CYP1B1;ID3;TRIB1;CMKLR1		31	neuron projection development (GO:0031175)	0.126845	LGI1;SYNGAP1;MCF2;PRICKLE2;LAMB1;BMP7;IGSF9		31	positive regulation of intracellular protein transport (GO:0090316)	0.065579	MED1;PLK3;SMAD4;ITGB1BP1;CAMK1;CEP290;SORL1;RBM22;ZPR1		31	signal transduction involved in cell cycle checkpoint (GO:0072395)	0.377004	PSMD4;PSMD14;PSMA2;SOX11;SOX4		31	positive regulation of protein maturation (GO:1903319)	0.189963	GCLC;SMAD3;ADAM9;TNFRSF10B;NOD1;IFT57;F3;CLU;UACA;MAP3K5;SH3D19		31	regulation of mitotic cell cycle (GO:0007346)	0.347611	NPM2;CHEK1;PDGFB;PRKCA;DRD3;BUB1							31	negative regulation of neuron differentiation (GO:0045665)	0.275522	SOX3;NOTCH1;FOXG1;ID4;LRP4;SOX9;MT3		31	cellular response to organonitrogen compound (GO:0071417)	0.47135	PDGFRA;KL;KLF11;STAR;PDE2A;GLP2R;BAIAP2;LPIN1;AQP1;EIF4G1
32	positive regulation of epithelial cell differentiation (GO:0030858)	0.0739353	SOX2;NOTCH1;APC;RFX3;SOX9		32	peptidyl-tyrosine modification (GO:0018212)	0.299841	TPST2;EPHA4;SHC1;INSRR;ROR1;ROR2;MET;JAK1;DDR2		32	epithelium development (GO:0060429)	0.126845	BMP4;TRIM71;GJA1;SMAD3;NTF3;PDGFA;SMAD6;ATP2C1;BMP7;AQP1		32	mitotic cell cycle phase transition (GO:0044772)	0.065579	PLK3;DYNC1H1;USP37;CKAP5;PSMA6;PSMD6;ACTR1A;TUBA1A;PSMB2;APC;EIF4EBP1;CEP250;CEP290;RAB8A		32	muscle system process (GO:0003012)	0.377004	OXTR;ATP8A2;TSHZ3;P2RX3;PDE4D;HRC;STAC3;CAMTA2;SCN3B;SSTR2		32	positive regulation of cysteine-type endopeptidase activity involved in apoptotic process (GO:0043280)	0.189963	SMAD3;TNFRSF10B;NOD1;IFT57;F3;UACA;MAP3K5		32	cellular ion homeostasis (GO:0006873)	0.347611	JPH4;ATP6V0B;NEDD4L;PRKCA;RHCG;DRD3							32	cell morphogenesis involved in differentiation (GO:0000904)	0.275522	SALL1;NOTCH1;GDNF;SLC1A3;HAS2;SOX9;RBPJ		32	regulation of neuron apoptotic process (GO:0043523)	0.47135	JUN;GCLC;PINK1;STAR;UNC5B;SIGMAR1
33	regulation of DNA binding (GO:0051101)	0.0739353	ZNF462;NFIB;LHX2;ITGA2;HMGB2;SRI		33	regulation of sequence-specific DNA binding transcription factor activity (GO:0051090)	0.299841	FZD1;CD40;CFLAR;PRKCZ;NFKBIA;ZC3H12A;BHLHE40;TAX1BP1;CYP1B1;ID3;PRKCQ;TRIB1;SGK1;CMKLR1;DDR2		33	regulation of transforming growth factor beta receptor signaling pathway (GO:0017015)	0.126845	SMAD3;CHST11;ITGA3;SNX25;SMAD6;TGFBR2		33	positive regulation of intracellular transport (GO:0032388)	0.065579	MED1;PLK3;ADCYAP1R1;SMAD4;TRPC1;ITGB1BP1;THY1;CAMK1;CEP290;SORL1;RBM22;ZPR1		33	regulation of cell cycle arrest (GO:0071156)	0.377004	NEUROD1;PSMD4;PSMD14;PSMA2;INSM1;SOX4		33	activation of cysteine-type endopeptidase activity involved in apoptotic process (GO:0006919)	0.189963	SMAD3;TNFRSF10B;NOD1;IFT57;F3;MAP3K5		33	positive regulation of locomotion (GO:0040017)	0.347611	SUN2;DMTN;PDGFB;PRKCA;PRKD1							33	neuron differentiation (GO:0030182)	0.275522	SALL1;NLGN4X;SPINK5;ID4;USH1C;SOX9;PPP2R3A;PHLDA1;POU3F2		33	response to hypoxia (GO:0001666)	0.47135	PINK1;LMNA;HIF3A;P4HB;CRYAB;VASN;AQP1
34	cell fate commitment (GO:0045165)	0.0739353	SOX2;TFAP2C;NOTCH1;ARX;SOX9;ASCL1;HES5;SOX5		34	regulation of system process (GO:0044057)	0.299841	CHRM2;DSP;CHRM3;RNF10;TMF1;EPHX2;TPM1;IGF1;ATP1A1;AQP1;SLC9A1;SCPEP1;CSRP3;GTF2IRD1;SGK1;DSC2		34	negative regulation of cellular response to growth factor stimulus (GO:0090288)	0.126845	SMAD3;CHST11;SNX25;SMAD6;SULF1;TGFBR2		34	positive regulation of neuron differentiation (GO:0045666)	0.065579	SPAG9;NRP1;NUMBL;FEZ1;MAP1B;NTRK3;NRCAM;FYN;PRKD1;CAMK1;ETV5;NME1		34	regulation of ion transmembrane transport (GO:0034765)	0.377004	DPP6;KCNJ6;CACNA2D1;KCNK12;PDE4D;KCNQ3;HRC;NEDD4L;SCN3B;SCN3A;CACNA1E;CACNA1G		34	positive regulation of ossification (GO:0045778)	0.189963	SMAD3;MSX2;WNT5A;ID4;IL6ST;ATRAID		34	regulation of ion transmembrane transport (GO:0034765)	0.347611	JPH4;PDGFB;NEDD4L;CACNG1;DRD3							34	protein polyubiquitination (GO:0000209)	0.275522	RNF168;PSMA5;PSMD11;UBE2C;PSME4;NEDD4L;RFFL;DDB2		34	response to corticosteroid (GO:0031960)	0.47135	STAR;DUSP1;IGFBP7;PTGDS;AQP1
35	muscle organ development (GO:0007517)	0.0764857	CNTFR;MSTN;ETV1;SRI;SOX6;CHD2;PAXBP1		35	monocarboxylic acid metabolic process (GO:0032787)	0.299841	CRABP2;ACSL1;PTGES2;EPHX2;GOT2;MGST2;PLA2G4A;IGF1;ENO4;SLC5A6;FADS3;SCPEP1;NDUFS6;CYP1B1;ECHDC2;PTGDS;LPIN1;STRA6;PDK1		35	regulation of Ras GTPase activity (GO:0032318)	0.126845	NET1;SYNGAP1;OBSCN;AKT2;MCF2;RASGRF2;RAB3IP;NTF3;TBC1D30;ARHGEF3;RGL3;PKP4		35	cell cycle phase transition (GO:0044770)	0.065579	PLK3;DYNC1H1;USP37;CKAP5;PSMA6;PSMD6;ACTR1A;TUBA1A;PSMB2;APC;EIF4EBP1;CEP250;CEP290;RAB8A		35	negative regulation of cell projection organization (GO:0031345)	0.377004	NRP1;BCL11A;SEZ6;SLIT1;EVL;CBFA2T2		35	regulation of endopeptidase activity (GO:0052548)	0.189963	CRB2;COL28A1;SMAD3;INTS1;MGMT;APLP2;TNFRSF10B;NOD1;F3;UACA;SERPINI2;TIMP2;IFT57;MAP3K5		35	regulation of transmembrane transport (GO:0034762)	0.347611	JPH4;PDGFB;NEDD4L;CACNG1;DRD3							35	regulation of organ morphogenesis (GO:2000027)	0.275522	TBX1;CPB2;CSF1;GDNF;NFIB;SOX9;RBPJ		35	response to reactive oxygen species (GO:0000302)	0.47135	JUN;STAR;DUSP1;CRYAB;AQP1
36	epithelial cell development (GO:0002064)	0.0793658	SOX3;TFAP2C;TIGAR;NOTCH1;RAPGEF1;VEZF1;SOX9		36	regulation of establishment of protein localization (GO:0070201)	0.299841	FZD1;RPH3AL;CD40;SMAD3;ITGA3;TNFSF15;IGF1;AXIN2;TMEM173;SLC51B;PRKCZ;YWHAZ;NFKBIA;RER1;BAMBI;TMBIM1;TNFRSF14;EXPH5		36	anion transport (GO:0006820)	0.126845	CLIC6;ABCA4;SLC16A10;ABCA7;SLC38A11;SLC4A2;SLC4A5;AQP1;SLC5A6;GJA1;SLC7A6;SLC7A8;CA2;SLC19A2		36	negative regulation of protein kinase activity (GO:0006469)	0.065579	DUS2;UBASH3B;APC;CDK5RAP1;NF1;PRKAG2;PRKCA;ITGB1BP1;THY1;SORL1;SOCS4		36	cell growth (GO:0016049)	0.377004	ENOX2;NRP1;EMX1;PPP3CB;DCX;SLIT1		36	monocarboxylic acid metabolic process (GO:0032787)	0.189963	CBR1;ACOT8;ELOVL5;EPHX2;MTHFS;HOGA1;HSD17B12;CYP7B1;CYP46A1;ACSF2;VCAN;PCCA;CYP4V2;PDK3;THEM4;PPARA;PGM1		36	cellular chemical homeostasis (GO:0055082)	0.347611	JPH4;ATP6V0B;NEDD4L;PRKCA;RHCG;DRD3							36	positive regulation of cell cycle arrest (GO:0071158)	0.275522	MYOG;PSMA5;PSMD11;GML;PSME4		36	response to decreased oxygen levels (GO:0036293)	0.47135	PINK1;LMNA;HIF3A;P4HB;CRYAB;VASN;AQP1
37	positive regulation of nervous system development (GO:0051962)	0.0826941	SEMA6A;NOTCH1;ASCL1;GLI3;ETV5;GFAP;SOX2;SALL1;MAP1B;RAPGEF1;TCF4;PRKD1;BRINP3		37	anion transport (GO:0006820)	0.299841	SCARB1;SLC12A5;ACSL1;ABCA4;GOT2;ATP10D;ATP11C;PLA2G4A;SLC16A10;SLC4A2;SLC51B;SLC6A20;ANO4;AQP1;SLC5A6;GLRB;ADAMTS8;SLC19A2		37	negative regulation of transforming growth factor beta receptor signaling pathway (GO:0030512)	0.126845	SMAD3;CHST11;SNX25;SMAD6;TGFBR2		37	regulation of protein transport (GO:0051223)	0.065579	APC2;MED1;PLK3;SMAD4;VEGFC;SORL1;NF1;DACT3;ITGB1BP1;CSK;CAMK1;DNM1L;CEP290;RAB8A;IFNAR1;RBM22;ZPR1		37	regionalization (GO:0003002)	0.386361	EOMES;NEUROD1;EMX1;PGAP1;PLXNA2;TBR1;BHLHE22;MLLT3;DSCAML1;PBX1		37	small molecule biosynthetic process (GO:0044283)	0.189963	ACOT8;PCYT1B;ELOVL5;UROS;HOGA1;HSD17B12;CYP7B1;CYP46A1;ASS1;GGCT;GCLC;VCAN;CDO1;ALDH7A1;PLTP		37	response to drug (GO:0042493)	0.347611	NTRK1;ABCG5;PDGFB;UMPS;DRD3							37	regulation of striated muscle cell differentiation (GO:0051153)	0.275522	MYOG;TBX1;NOTCH1;SOX9;RBPJ		37	lipid transport (GO:0006869)	0.47135	STARD3;CHKA;STAR;SIGMAR1;ATP11C;PLTP
38	regulation of epithelial cell differentiation (GO:0030856)	0.0826941	SOX2;NOTCH1;APC;RFX3;SOX9;ASCL1;APOLD1		38	multicellular organism growth (GO:0035264)	0.308944	CDKN1C;SLC12A5;PLEKHA1;NDUFS6;IGF1;WDTC1		38	regulation of BMP signaling pathway (GO:0030510)	0.126845	FZD1;BMP4;ITGA3;SULF1;SMAD6		38	gene expression (GO:0010467)	0.0728815	RPL30;NOTCH1;YBX1;EFTUD2;PSMD6;PSMB2;MED30;EIF4EBP1;DGCR8;SEC11C;MED1;PRMT5;SMAD4;BRF2;EIF2B2;SSR2;PRKCA;SSRP1;EIF2S1;LSM2;PSMA6;POLR3A;XRN1;EIF3F;SNRPA		38	negative regulation of nervous system development (GO:0051961)	0.386361	NRP1;BCL11A;NTRK3;SEZ6;SLIT1;SOX11;CBFA2T2;TRIM11;PBX1		38	regulation of apoptotic signaling pathway (GO:2001233)	0.189963	YAP1;SLC35F6;TCF7L2;SMAD3;STRADB;PSEN2;TNFRSF10B;CLU;GCLC;HYAL2;ITGA6;MCL1;FGFR1;NFE2L2		38	cation homeostasis (GO:0055080)	0.347611	JPH4;ATP6V0B;NEDD4L;PRKCA;RHCG;DRD3							38	regulation of DNA metabolic process (GO:0051052)	0.276306	RNF168;RAD51AP1;CLCF1;DHX36;H2AFX;DEK;TTF1;KPNA2;POLH;TICRR		38	response to topologically incorrect protein (GO:0035966)	0.47135	XBP1;HSP90AA1;LMNA;DNAJB9;PDIA5
39	muscle structure development (GO:0061061)	0.0826941	CNTFR;MSTN;ETV1;SRI;SOX6;CHD2;PAXBP1		39	actomyosin structure organization (GO:0031032)	0.318908	EPB41L4B;CSRP3;NEURL2;TPM1;CFLAR		39	taxis (GO:0042330)	0.126845	BMP4;CMTM7;FLRT3;NTF3;C5AR1;PDGFA;PTPRJ;CXCL14;MET;BCAR1		39	negative regulation of protein phosphorylation (GO:0001933)	0.0829571	NTRK3;PRKAG2;PRKCA;THY1;SORL1;DUS2;UBASH3B;APC;CDK5RAP1;NF1;PMEPA1;ITGB1BP1;SOCS4		39	mitotic cell cycle (GO:0000278)	0.386361	GINS2;PSMD14;USP3;CUL1;VRK1;LIN9;POLA1;PSMD4;PSMA2;ENSA;E2F1;CEP250;CEP63;CLASP2		39	tissue morphogenesis (GO:0048729)	0.189963	YAP1;SMAD3;MSX2;WNT5A;CYP7B1;MYLK;GATAD2A;ADAMTS16;SOCS3;HEY2;IFT57;FREM2;VCL;FGFR1		39	transcription from RNA polymerase II promoter (GO:0006366)	0.347611	KDM5A;MED1;NFIX;LCOR;VEZF1;MEIS2							39	regulation of membrane potential (GO:0042391)	0.278201	NLGN1;ATXN1;KCNJ10;NLGN4X;KCNJ11;KCNH7;KCNIP2;NEDD4L;ZNF227;CNGA3		39	regulation of protein import into nucleus (GO:0042306)	0.47135	CYLD;PDE2A;FLNA;EMD;UACA
40	stem cell maintenance (GO:0019827)	0.0826941	SOX2;TFAP2C;NOTCH1;CDH2;APC;SOX9;HES5		40	regulation of Ras GTPase activity (GO:0032318)	0.318908	EPHA4;CD40;MCF2;RAB3IP;ARHGAP29;ARAP3;EFNA5;RASGRP3;NET1;SYDE2;TBC1D2;TBC1D30;RCC1;RAPGEF5;DGKI		40	chemotaxis (GO:0006935)	0.126845	BMP4;CMTM7;FLRT3;NTF3;C5AR1;PDGFA;PTPRJ;CXCL14;MET;BCAR1		40	cellular response to peptide hormone stimulus (GO:0071375)	0.0841856	SHC3;MAX;PRKAG2;ADCY5;PIK3CA;PTPRA;GNB1;EIF4EBP1;GNB4;CSK;FYN;RAB8A;APPL1		40	regulation of transmembrane transport (GO:0034762)	0.386361	DPP6;KCNJ6;CACNA2D1;KCNK12;PDE4D;KCNQ3;HRC;NEDD4L;SCN3B;SCN3A;CACNA1E;CACNA1G		40	thioester metabolic process (GO:0035383)	0.189963	ACOT8;DGAT1;ELOVL5;SUCLG2;HSD17B12		40	cellular metal ion homeostasis (GO:0006875)	0.347611	JPH4;ATP6V0B;NEDD4L;PRKCA;DRD3							40	regulation of stem cell proliferation (GO:0072091)	0.278201	TBX1;NFIB;FOXG1;GAS1;SOX9		40	negative regulation of transport (GO:0051051)	0.47135	CYLD;LYPLA1;PDE2A;UNC119;FLNA;EMD;CRYAB;FGF12;UACA
41	adult behavior (GO:0030534)	0.0866771	PREX2;KCNJ10;NLGN4X;RNF180;SLC1A2;SEZ6L;DRD3;SCN1A		41	retinoid metabolic process (GO:0001523)	0.318908	SCPEP1;CRABP2;ABCA4;CYP1B1;RLBP1;STRA6		41	negative regulation of transmembrane receptor protein serine/threonine kinase signaling pathway (GO:0090101)	0.128832	FZD1;SMAD3;CHST11;SNX25;SMAD6;TGFBR2		41	positive regulation of protein transport (GO:0051222)	0.0861799	MED1;PLK3;SMAD4;VEGFC;ITGB1BP1;CAMK1;DNM1L;CEP290;SORL1;IFNAR1;RBM22;ZPR1		41	regulation of axonogenesis (GO:0050770)	0.408481	NRP1;SEMA4D;BCL11A;NTRK3;SLIT1;NRCAM		41	acyl-CoA metabolic process (GO:0006637)	0.189963	ACOT8;DGAT1;ELOVL5;SUCLG2;HSD17B12		41	single-organism behavior (GO:0044708)	0.347611	JPH4;FBXL20;NTRK1;ZFHX2;DRD3							41	DNA integrity checkpoint (GO:0031570)	0.278201	PEA15;H2AFX;CLSPN;USP28;TICRR		41	actin cytoskeleton organization (GO:0030036)	0.499918	PDGFRA;MRAS;FLNA;TRPM7;FSCN2;LPIN1;AQP1
42	positive regulation of ossification (GO:0045778)	0.0896772	ZHX3;ID4;PRKD1;BMPR1B;GLI3;ACVR2A		42	platelet degranulation (GO:0002576)	0.318908	SPARC;PROS1;TMSB4X;PSAP;SERPING1;IGF1		42	cellular ion homeostasis (GO:0006873)	0.128832	SLC24A4;SLC30A8;EPHX2;C5AR1;SLC35G1;TMEM64;TTC7A;ATP2C1;NR3C2;TRPM1;GJA1;STIM2;CA2		42	positive regulation of neuron projection development (GO:0010976)	0.088344	NRP1;NUMBL;FEZ1;MAP1B;NTRK3;FYN;PRKD1;CAMK1;NME1		42	cellular chemical homeostasis (GO:0055082)	0.410488	SLC24A2;OXTR;GPR12;RAB39A;NEDD4L;SLC4A11;SLC8B1;AACS;NEUROD1;GNB1;HRC;CCR9;ATP6V1E1;ATP6V1G3;SOX4		42	mitochondrion organization (GO:0007005)	0.189963	GGCT;GCLC;MAP3K1;CNP;MAN2A1;ERBB4;THEM4;CLU;MCL1		42	negative regulation of cellular component organization (GO:0051129)	0.347611	KDM5A;DMTN;CHEK1;PRKD1;ARHGEF2;BUB1							42	nucleosome organization (GO:0034728)	0.284895	KAT6B;PSME4;H2AFX;ANP32E;SOX9;HIST2H2BE		42	cellular modified amino acid metabolic process (GO:0006575)	0.499918	GSTM3;GCLC;PPCS;GGACT;P4HB;FOLR1
43	chondroitin sulfate metabolic process (GO:0030204)	0.099705	CHST9;BCAN;B3GAT2;GPC4;CHST3		43	protein heterooligomerization (GO:0051291)	0.318908	COL1A2;ANXA2;GCH1;GLRB;PCBD1;PRKCZ		43	negative regulation of protein modification process (GO:0031400)	0.13625	SMAD3;NXN;PHF1;PTPRJ;SMAD6;BMP7;BMP4;PRKAR1B;SNX25;CNKSR3;NTF3;PDCD4;SOCS5		43	positive regulation of epithelial cell proliferation (GO:0050679)	0.088344	MED1;NRP1;NOTCH1;CAV2;NF1;VEGFC;PRKCA;PRKD1;NME1		43	neuron migration (GO:0001764)	0.415297	NRP1;NEUROD4;NTRK3;DCX;NRCAM;NEUROG2		43	regulation of fat cell differentiation (GO:0045598)	0.189963	WWTR1;TCF7L2;MSX2;WNT5A;ID4;JDP2		43	regulation of system process (GO:0044057)	0.347611	ABCG5;PDGFB;PRKCA;SSTR2;DRD3							43	negative regulation of neurogenesis (GO:0050768)	0.284895	SOX3;NOTCH1;FOXG1;ID4;LRP4;SOX9;F2;MT3		43	response to oxygen levels (GO:0070482)	0.534291	PINK1;LMNA;HIF3A;P4HB;CRYAB;VASN;AQP1
44	central nervous system neuron differentiation (GO:0021953)	0.10721	SOX2;SALL1;NFIX;ID4;ASCL1;SOX5		44	positive regulation of cytokine production (GO:0001819)	0.356071	AFAP1L2;CD40;TMF1;SMAD3;TNFSF15;TMEM173;SULF1;PRKCZ;AGPAT2;NFKBIA;REL;CYP1B1;PRKCQ;TNFRSF14		44	cellular metal ion homeostasis (GO:0006875)	0.13625	TRPM1;GJA1;SLC24A4;SLC30A8;STIM2;EPHX2;C5AR1;SLC35G1;TMEM64;TTC7A;ATP2C1;NR3C2		44	regulation of endothelial cell migration (GO:0010594)	0.0910722	NRP1;NOTCH1;NF1;VEGFC;PRKCA;ITGB1BP1;PRKD1		44	positive regulation of cell cycle arrest (GO:0071158)	0.415297	PSMD4;PSMD14;PSMA2;INSM1;SOX4		44	dicarboxylic acid metabolic process (GO:0043648)	0.189963	ALDH1L1;ACOT8;GCLC;SUCLG2;HOGA1;ASS1		44	monovalent inorganic cation transport (GO:0015672)	0.348059	ATP6V0B;FXYD2;NEDD4L;RHCG;RHBG							44	negative regulation of mitotic cell cycle phase transition (GO:1901991)	0.284895	PSMA5;PSMD11;UBE2C;GML;PSME4;ZNF207;CLSPN;TICRR		44	regulation of canonical Wnt signaling pathway (GO:0060828)	0.534291	CYLD;ZNRF3;WNT5B;KREMEN1;EMD
45	cell fate specification (GO:0001708)	0.110561	SOX2;NOTCH1;SOX9;SOX6;ASCL1		45	apoptotic signaling pathway (GO:0097190)	0.356071	SMAD3;PPP1R13B;MCF2;ITPR1;IGF1;CFLAR;HIPK1;CRIP1;YWHAZ;NET1;NCSTN;PERP;CYP1B1;PDK1		45	cellular divalent inorganic cation homeostasis (GO:0072503)	0.13625	TRPM1;GJA1;SLC24A4;SLC30A8;STIM2;EPHX2;C5AR1;SLC35G1;TMEM64;ATP2C1		45	cellular component morphogenesis (GO:0032989)	0.0927267	MED1;NRP1;NUMBL;SMAD4;NOTCH1;TBCC;ADD1;BIN3;HEY1;APC;NFIB;FAT3;NRCAM;FYN;VHL;DNM1L;CEP290;RAB8A		45	adenylate cyclase-modulating G-protein coupled receptor signaling pathway (GO:0007188)	0.463591	GNG2;PDE4D;GNB1;GRIK3;SSTR2;CRHR2		45	regulation of Wnt signaling pathway (GO:0030111)	0.189963	YAP1;SFRP4;WWTR1;TCF7L2;TLE1;SMAD3;DDIT3;WNT5A;CDK14;WLS		45	response to peptide (GO:1901652)	0.348059	FGF17;ATP6V0B;PDGFB;ARHGEF2;PRKACB							45	cell cycle checkpoint (GO:0000075)	0.284895	UBE2C;PEA15;H2AFX;ZNF207;CLSPN;USP28;TICRR		45	cellular response to nitrogen compound (GO:1901699)	0.538246	PDGFRA;KL;KLF11;STAR;PDE2A;GLP2R;BAIAP2;LPIN1;AQP1;EIF4G1
46	locomotory behavior (GO:0007626)	0.112679	PREX2;KCNJ10;NOVA1;SOX6;SEZ6L;DRD3;ETV5;SCN1A;NPAS3		46	organic anion transport (GO:0015711)	0.356071	SCARB1;ACSL1;ABCA4;GOT2;ATP10D;ATP11C;PLA2G4A;SLC16A10;SLC4A2;SLC51B;SLC6A20;AQP1;SLC5A6;SLC19A2		46	regulation of MAP kinase activity (GO:0043405)	0.140707	BMP4;GHR;NTF3;C5AR1;PDCD4;PDGFA;PTPRJ;TPD52L1;BMP7;MET		46	angiogenesis (GO:0001525)	0.0933322	MED1;NRP1;NOTCH1;HEY1;PIK3CA;POFUT1;VEGFC;PRKCA;NRCAM;PRKD1;THY1;SAT1		46	nucleic acid phosphodiester bond hydrolysis (GO:0090305)	0.468387	EXOSC7;TATDN3;ZC3H12C;POLA1;PGAP1;RNASEH1;EXOSC3;MRPL44;POLG		46	activation of cysteine-type endopeptidase activity (GO:0097202)	0.189963	SMAD3;TNFRSF10B;NOD1;IFT57;F3;MAP3K5		46	cellular cation homeostasis (GO:0030003)	0.351466	JPH4;ATP6V0B;NEDD4L;PRKCA;DRD3							46	positive regulation of endocytosis (GO:0045807)	0.298063	NLGN1;SPACA3;NEDD4L;ZNF227;BICD1		46	small GTPase mediated signal transduction (GO:0007264)	0.538246	SYDE2;ARL4C;SYDE1;STARD13;MRAS;MCF2;AATK;ARHGAP39;ARAP1;RALGDS
47	behavior (GO:0007610)	0.115713	CNTFR;NLGN4X;KCNJ10;RNF180;SLC1A2;ETV1;SEZ6L;GRIN2B;ETV5;NPAS3;PREX2;PTPRZ1;NOVA1;CHST10;SOX6;DRD3;SCN1A		47	growth (GO:0040007)	0.356071	CDKN1C;SMAD3;SLC12A5;PLEKHA1;IGF1;CFLAR;PRKCZ;SLC9A1;NDUFS6;PSAP;SLIT3;DDR2;STRA6;WDTC1		47	nitrogen compound transport (GO:0071705)	0.149264	SLC30A8;SLC16A10;SLC38A11;AQP1;DISP1;SLC5A6;NISCH;SMPD3;GJA1;SLC7A6;SLC7A8;PABPN1;SLC29A4;SLC19A2		47	Ras protein signal transduction (GO:0007265)	0.0994505	USP8;RALA;SHC3;VANGL2;CDC42EP4;GNB1;GNA12;NF1;MAPKAPK5		47	negative regulation of neuron projection development (GO:0010977)	0.468387	NRP1;BCL11A;SEZ6;SLIT1;CBFA2T2		47	cilium assembly (GO:0042384)	0.189963	SPAG16;INTU;TTC30B;TTC30A;DZIP1L;LRRC6;IFT57		47	DNA repair (GO:0006281)	0.366227	RNF168;RUVBL1;CHEK1;ESCO2;DMAP1							47	DNA repair (GO:0006281)	0.298063	FANCI;BTG2;RFC3;H2AFX;USP28;DDB2;TICRR;RNF168;RAD51AP1;EEPD1;PSME4;CLSPN;POLH		47	negative regulation of neuron death (GO:1901215)	0.541667	JUN;GCLC;PINK1;STAR;UNC5B
48	epithelium development (GO:0060429)	0.115713	TFAP2C;SALL1;NOTCH1;APC;GAB1;LRP4;SOX9;SOX21;POU3F2;POU3F3;HES5		48	diterpenoid metabolic process (GO:0016101)	0.356071	SCPEP1;CRABP2;ABCA4;CYP1B1;RLBP1;STRA6		48	negative regulation of phosphorylation (GO:0042326)	0.152348	BMP4;SMAD3;PRKAR1B;SNX25;CNKSR3;NTF3;PDCD4;PTPRJ;SMAD6;BMP7;SOCS5		48	negative regulation of protein modification process (GO:0031400)	0.100745	NTRK3;PRKAG2;PRKCA;THY1;ARRB2;SORL1;DUS2;PSMA6;PSMD6;UBASH3B;PSMB2;APC;CDK5RAP1;NF1;PMEPA1;ITGB1BP1;SOCS4		48	regulation of microtubule-based process (GO:0032886)	0.468387	STMN1;CEP250;STMN4;CCSAP;EPHA3;CLASP2		48	sterol metabolic process (GO:0016125)	0.189963	FECH;NPC2;APLP2;CYP46A1;OSBPL1A;CYP7B1;MBTPS2		48	regulation of cell activation (GO:0050865)	0.377188	DMTN;PDGFB;PRKCA;SOX11;TIGIT							48	mitotic cell cycle (GO:0000278)	0.298063	GINS2;RFC3;PSMD11;RRM2;UBE2C;KIF23;PDS5B;SMC4;PMF1;CKAP5;PSMA5;NIPBL;PSME4		48	regulation of Wnt signaling pathway (GO:0030111)	0.541667	SKI;CYLD;ZNRF3;WNT5B;KREMEN1;EMD
49	epidermis development (GO:0008544)	0.118659	TFAP2C;APC;GAB1;LRP4;SOX9;SOX21;POU3F2		49	fatty acid derivative metabolic process (GO:1901568)	0.356071	PTGES2;EPHX2;CYP1B1;PLA2G4A;MGST2;PTGDS		49	visual perception (GO:0007601)	0.157712	RD3;TRPM1;EPAS1;ABCA4;GRM8;EYA4;RAX;CLDN19		49	cellular response to peptide (GO:1901653)	0.10366	SHC3;MAX;PRKAG2;ADCY5;PIK3CA;PTPRA;GNB1;EIF4EBP1;GNB4;CSK;FYN;RAB8A;APPL1		49	regulation of ion homeostasis (GO:2000021)	0.474028	P2RX3;SLC30A2;PDE4D;HRC;NEDD4L;SCN3B;CACNA1G		49	positive regulation of cysteine-type endopeptidase activity (GO:2001056)	0.189963	SMAD3;TNFRSF10B;NOD1;IFT57;F3;UACA;MAP3K5		49	metal ion homeostasis (GO:0055065)	0.377188	JPH4;ATP6V0B;NEDD4L;PRKCA;DRD3							49	cellular response to radiation (GO:0071478)	0.298981	RAD51AP1;NIPBL;GNB1;PRKCA;USP28;DDB2		49	cellular response to peptide (GO:1901653)	0.541667	KL;KLF11;STAR;GLP2R;BAIAP2;LPIN1;EIF4G1
50	neuron differentiation (GO:0030182)	0.120139	SOX2;NFIX;SALL1;NLGN4X;ID4;SOX9;ASCL1;POU3F2;HES5;SOX5		50	icosanoid metabolic process (GO:0006690)	0.356071	PTGES2;EPHX2;CYP1B1;PLA2G4A;MGST2;PTGDS		50	amide transport (GO:0042886)	0.159081	SMPD3;SLC5A6;SLC30A8;AQP1;DISP1		50	regulation of cell cycle process (GO:0010564)	0.10366	MED1;PLK3;PRMT5;RNASEH2B;ZWILCH;CAV2;PRKCE;SETMAR;CDC5L;PRPF40A;PBX1;MTBP;PSMA6;RINT1;PSMD6;PSMB2;APC;PDE3A;NAE1		50	synaptic transmission (GO:0007268)	0.474028	GABRB3;KCNJ6;SYT2;GRIK3;STAC3;CACNA1E;GLS;CACNA1G;GNG2;P2RX3;KIF5A;GNB1;KCNQ3;DLGAP1		50	transition metal ion homeostasis (GO:0055076)	0.189963	SLC30A8;FECH;APLP2;HYAL2;SLC30A1;STEAP2;SFXN5		50	small GTPase mediated signal transduction (GO:0007264)	0.377188	TIAM2;ARL17B;NTRK1;ARHGEF2;IQGAP3							50	negative regulation of cell development (GO:0010721)	0.299864	SOX3;NOTCH1;FOXG1;TTPA;ID4;LRP4;SOX9;F2;MT3		50	regulation of intracellular protein transport (GO:0033157)	0.541667	CYLD;LYPLA1;PDE2A;FLNA;EMD;UACA
51	cell junction organization (GO:0034330)	0.127084	GJC1;CDH4;NLGN4X;CDH2;APC;ACTN2;DLG5;CTNND1;ARHGEF6		51	regulation of blood circulation (GO:1903522)	0.356071	CHRM2;DSP;CHRM3;SCPEP1;CSRP3;EPHX2;TPM1;ATP1A1;DSC2;SLC9A1		51	regulation of vasculature development (GO:1901342)	0.161057	BMP4;CCBE1;SERPINF1;PDGFA;SULF1;BMP7;AQP1;TGFBR2		51	regulation of axon extension (GO:0030516)	0.118114	NRP1;MAP1B;NTRK3;NRCAM;SEMA4F		51	sensory perception of mechanical stimulus (GO:0050954)	0.474028	GABRB3;PGAP1;TSHZ3;ATP8B1;FBXO11;COCH		51	regulation of cysteine-type endopeptidase activity involved in apoptotic process (GO:0043281)	0.189963	SMAD3;INTS1;MGMT;TNFRSF10B;NOD1;IFT57;F3;UACA;MAP3K5		51	inorganic cation transmembrane transport (GO:0098662)	0.377188	ATP6V0B;FXYD2;CACNG1;RHCG;RHBG							51	negative regulation of cell cycle phase transition (GO:1901988)	0.299864	PSMA5;PSMD11;UBE2C;GML;PSME4;ZNF207;CLSPN;TICRR		51	response to estrogen (GO:0043627)	0.541667	GSTM3;STAR;DUSP1;CRYAB;AQP1
52	negative regulation of ossification (GO:0030279)	0.129382	SOX2;NOTCH1;LRP4;SOX9;LIMD1		52	small GTPase mediated signal transduction (GO:0007264)	0.356071	RAB3C;SHC1;MCF2;RRAS2;ARHGAP29;ARAP3;IGF1;RASGRP3;NET1;SYDE2;COL1A2;CDC42EP5;RAB34;RAB13;TRIP10;RAPGEF5;CTNNAL1		52	sensory perception of light stimulus (GO:0050953)	0.163826	RD3;TRPM1;EPAS1;ABCA4;GRM8;EYA4;RAX;CLDN19		52	RNA splicing (GO:0008380)	0.120595	DDX46;CDC5L;PRPF40A;YBX1;QKI;LSM2;EFTUD2;LGALS3;TRA2B;RALY;BUD13;SNRPA;RBM22;ZPR1		52	cellular response to lipid (GO:0071396)	0.474028	GNG2;CYP24A1;PDE4D;NTRK3;GNB1;E2F1;SSTR2;NR2C2;BRINP3;EPHA3;AACS		52	positive regulation of protein serine/threonine kinase activity (GO:0071902)	0.189963	ALK;MAPK10;MAP3K1;MAPKAPK3;WNT5A;TNFRSF10B;MAPK1;NOD1;AJUBA;MAP3K5;FGFR1		52	cellular response to hormone stimulus (GO:0032870)	0.388444	FGF17;MED1;ATP6V0B;SSTR2;PRKACB							52	developmental growth (GO:0048589)	0.300032	NIPBL;SALL1;NOTCH1;CSF1;GAS1;LRP4;SOX9		52	regulation of protein targeting (GO:1903533)	0.541667	CYLD;PDE2A;FLNA;EMD;UACA
53	dorsal/ventral pattern formation (GO:0009953)	0.133207	APC;LHX2;LRP4;BMPR1B;GLI3		53	water-soluble vitamin metabolic process (GO:0006767)	0.356071	SLC5A6;CYB5A;GCLC;TCN2;NMNAT1;SLC19A2		53	positive regulation of Wnt signaling pathway (GO:0030177)	0.17343	KANK1;WNT2B;SMAD3;USP34;SULF1		53	regulation of epithelial cell migration (GO:0010632)	0.13107	NRP1;NOTCH1;PRKCE;NF1;VEGFC;PRKCA;ITGB1BP1;PRKD1		53	calcium ion transmembrane transport (GO:0070588)	0.474028	SLC24A2;CACNA2D1;TRPC4AP;CACNA1E;SLC8B1;CACNA1G		53	regulation of peptidase activity (GO:0052547)	0.189963	CRB2;COL28A1;SMAD3;INTS1;MGMT;APLP2;TNFRSF10B;NOD1;F3;UACA;SERPINI2;TIMP2;IFT57;MAP3K5		53	behavior (GO:0007610)	0.403003	JPH4;FBXL20;NTRK1;ZFHX2;DRD3							53	cellular chemical homeostasis (GO:0055082)	0.300108	CPB2;TFRC;KCNJ11;NEDD4L;PRKCA;F2;MT3;MT2A;TTPA;GNB1;PLCG2;NMUR2;RHCG;FGF23		53	regulation of neuron death (GO:1901214)	0.541667	JUN;GCLC;PINK1;STAR;UNC5B;SIGMAR1
54	cell junction assembly (GO:0034329)	0.143571	GJC1;CDH4;CDH2;APC;ACTN2;DLG5;CTNND1;ARHGEF6		54	negative regulation of ossification (GO:0030279)	0.356071	ECM1;SMAD3;ID3;AXIN2;HDAC7		54	pattern specification process (GO:0007389)	0.174179	BMP4;SYNGAP1;SMAD3;WNT2B;RAX;OTX2;SMAD6;IFT57;MID1;BMP7;DISP1;TGFBR2		54	ubiquitin-dependent protein catabolic process (GO:0006511)	0.137985	EDEM3;USP8;USP37;TOR1A;UBE2I;UBE2D2;ARRB2;RNF168;PSMA6;PSMD6;PSMB2;APC;UBE2N;BAP1;RNF187		54	developmental growth (GO:0048589)	0.474028	NRP1;EMX1;PPP3CB;GAP43;KIF26B;DCX;SLIT1		54	morphogenesis of an epithelium (GO:0002009)	0.189963	ADAMTS16;YAP1;SOCS3;SMAD3;MSX2;WNT5A;CYP7B1;IFT57;FREM2;VCL;GATAD2A;FGFR1		54	gene expression (GO:0010467)	0.427488	MED1;RPS19;PARS2;SSR2;NEDD4L;PRKCA							54	tube development (GO:0035295)	0.300108	SPINK2;SALL1;NOTCH1;BMPER;SOX9;AQP2;POU3F3		54	protein autophosphorylation (GO:0046777)	0.541667	PDGFRA;PINK1;AATK;TRPM7;JAK1
55	cell-cell junction organization (GO:0045216)	0.145563	GJC1;CDH4;NLGN4X;CDH2;APC;ACTN2;DLG5;CTNND1		55	negative regulation of NF-kappaB transcription factor activity (GO:0032088)	0.356071	NFKBIA;ZC3H12A;TAX1BP1;CYP1B1;CMKLR1		55	tube development (GO:0035295)	0.185443	BMP4;TRIM71;SMAD3;SMAD6;BMP7;AQP1;TGFBR2		55	alcohol biosynthetic process (GO:0046165)	0.139802	FDPS;SQLE;SAMD8;INSIG2;SLC44A2;PRKAG2;MVD		55	mitotic cell cycle phase transition (GO:0044772)	0.474028	POLA1;PSMD4;PSMD14;PSMA2;ENSA;CUL1;E2F1;CEP250;CEP63;LIN9		55	toll-like receptor 10 signaling pathway (GO:0034166)	0.189963	MAPK10;MAP3K1;MAPKAPK3;MAPK1;NOD1												55	amino acid transport (GO:0006865)	0.300108	SLC25A26;KCNJ10;SLC1A2;SLC1A3;FOLR2;SERINC2		55	regulation of hormone levels (GO:0010817)	0.541667	STARD3;PDGFRA;CRABP2;STAR;ILDR2;AQP1
56	adherens junction organization (GO:0034332)	0.148593	CDH4;CDH2;ACTN2;DLG5;CTNND1		56	cellular response to oxidative stress (GO:0034599)	0.35636	NET1;PRDX5;PLEKHA1;TPM1;CYP1B1;PRDX6;AQP1;PDK1		56	regulation of protein targeting (GO:1903533)	0.190839	FZD1;BMP4;KANK1;PPM1B;SMAD3;AKT2;BMP7		56	positive regulation of endothelial cell migration (GO:0010595)	0.140131	NRP1;VEGFC;PRKCA;ITGB1BP1;PRKD1		56	nervous system development (GO:0007399)	0.474028	NELL1;ST8SIA2;ENC1;DCX;CRMP1;EVL;SCN3B;NDUFV2;NR2C2;KALRN		56	toll-like receptor 5 signaling pathway (GO:0034146)	0.189963	MAPK10;MAP3K1;MAPKAPK3;MAPK1;NOD1												56	regulation of endocytosis (GO:0030100)	0.30398	NLGN1;NEDD4L;SPACA3;NR1H3;ZNF227;CSK;BICD1		56	positive regulation of Ras GTPase activity (GO:0032320)	0.541667	SYDE2;SYDE1;ARHGEF10;JUN;MCF2;TBC1D30;ARAP1
57	developmental growth (GO:0048589)	0.14981	SALL1;NOTCH1;MSTN;LHX2;MAP1B;LRP4;SOX9;GLI3		57	Ras protein signal transduction (GO:0007265)	0.35636	COL1A2;SHC1;CDC42EP5;ARHGAP29;RRAS2;IGF1;CTNNAL1;RASGRP3		57	amino acid transport (GO:0006865)	0.193338	SLC5A6;SLC7A6;SLC7A8;SLC38A11;SLC16A10;SLC19A2		57	positive regulation of epithelial cell migration (GO:0010634)	0.140131	NRP1;PRKCE;VEGFC;PRKCA;ITGB1BP1;PRKD1		57	regulation of G1/S transition of mitotic cell cycle (GO:2000045)	0.474028	PSMD4;PSMD14;PSMA2;E2F1;SOX4;EZH2		57	positive regulation of cell-substrate adhesion (GO:0010811)	0.189963	SMAD3;PLEKHA2;EMP2;ITGA6;HSD17B12;S100A10												57	negative regulation of extrinsic apoptotic signaling pathway (GO:2001237)	0.317342	GDNF;PEA15;GAS1;RFFL;SH3RF1		57	positive regulation of kinase activity (GO:0033674)	0.541667	PDGFRA;XBP1;PINK1;PIFO;LMNA;UNC119;DNAJB9;MAP3K8;MUC20;PDIA5
58	cellular component morphogenesis (GO:0032989)	0.156766	GPM6A;PID1;NOTCH1;LRP4;RTN4;PREX2;SALL1;PTPRZ1;APC;MAP2;NFIB;FAT3;SOX9;SOX6;C5ORF30		58	regulation of cytokine production (GO:0001817)	0.35636	AFAP1L2;CD40;TMF1;SMAD3;TNFSF15;TMEM173;SULF1;PRKCZ;AGPAT2;HDAC7;NFKBIA;ZC3H12A;REL;TAX1BP1;CYP1B1;PRKCQ;TNFRSF14;CMKLR1		58	interaction with host (GO:0051701)	0.198053	UVRAG;CD4;SMAD3;PABPN1;CYBA		58	negative regulation of phosphorylation (GO:0042326)	0.140131	NTRK3;PRKAG2;PRKCA;THY1;SORL1;DUS2;UBASH3B;APC;CDK5RAP1;NF1;PMEPA1;ITGB1BP1;CSK;SOCS4		58	negative regulation of cell development (GO:0010721)	0.474028	NRP1;BCL11A;NTRK3;SEZ6;SLIT1;SOX11;CBFA2T2;TRIM11;PBX1		58	cilium organization (GO:0044782)	0.201974	SPAG16;INTU;TTC30B;TTC30A;DZIP1L;LRRC6;IFT57												58	regulation of developmental growth (GO:0048638)	0.322001	NIPBL;NOTCH1;NRCAM;PPP2R3A;RBPJ;MT3		58	cellular amide metabolic process (GO:0043603)	0.541667	GSTM3;NCSTN;GCLC;PCCA;PPCS
59	single-organism behavior (GO:0044708)	0.166287	NLGN4X;KCNJ10;RNF180;SLC1A2;ETV1;SEZ6L;GRIN2B;PREX2;PTPRZ1;CHST10;SOX6;DRD3;SCN1A		59	positive regulation of cell-substrate adhesion (GO:0010811)	0.35636	NET1;SMAD3;ITGA3;PLEKHA2;EMILIN1;PRKCZ		59	regulation of small GTPase mediated signal transduction (GO:0051056)	0.198399	NET1;KANK1;STARD13;SYNGAP1;OBSCN;MCF2;RASGRF2;ARHGEF3;RGL3		59	protein localization to organelle (GO:0033365)	0.140131	NRP1;RPL30;TOR1A;SSR2;TIMM22;PEX10;TIMM21;HOOK3;SORL1;MTBP;VAPA;PEX3;CEP250;TERF2IP;DNM1L;SEC11C		59	cell cycle phase transition (GO:0044770)	0.474028	POLA1;PSMD4;PSMD14;PSMA2;ENSA;CUL1;E2F1;CEP250;CEP63;LIN9		59	regulation of cytokine-mediated signaling pathway (GO:0001959)	0.20231	SOCS3;WNT5A;SLIT3;VRK2;TYK2;IL6ST												59	negative regulation of neuron apoptotic process (GO:0043524)	0.322001	TOX3;BTG2;GDNF;CLCF1;ADNP;MT3		59	positive regulation of GTPase activity (GO:0043547)	0.541667	SYDE2;SYDE1;ARHGEF10;JUN;STARD13;SNX18;MCF2;TBC1D30;ARAP1;RALGDS
60	neuron projection guidance (GO:0097485)	0.176475	SEMA6A;ITGA2;ARX;ETV1;GLI3;RGMA;ENAH;EFNB2;NFIB;LHX2;NCAM1;BMPR1B;NCK1		60	response to hydrogen peroxide (GO:0042542)	0.35636	NET1;PRDX5;PLEKHA1;CYP1B1;PRDX6;AQP1		60	regulation of Wnt signaling pathway (GO:0030111)	0.203914	FZD1;KANK1;SMAD3;WNT2B;ITGA3;NXN;USP34;SULF1		60	regulation of epithelial cell proliferation (GO:0050678)	0.140131	MED1;NRP1;NOTCH1;APC;NFIB;CAV2;NF1;VEGFC;PRKCA;PRKD1;ETV4;NME1		60	regulation of cell cycle G1/S phase transition (GO:1902806)	0.474028	PSMD4;PSMD14;PSMA2;E2F1;SOX4;EZH2		60	epithelial cell differentiation (GO:0030855)	0.204155	YAP1;CBR1;SMAD3;INTU;MGMT;ERBB4;HEY2;WNT5A;S1PR1;ADAM9;SLC7A11;CNN3												60	negative regulation of nervous system development (GO:0051961)	0.327047	SOX3;NOTCH1;FOXG1;ID4;LRP4;SOX9;F2;MT3		60	regulation of nucleocytoplasmic transport (GO:0046822)	0.541667	CYLD;PDE2A;FLNA;EMD;UACA
61	axon guidance (GO:0007411)	0.176475	SEMA6A;ITGA2;ARX;ETV1;GLI3;RGMA;ENAH;EFNB2;NFIB;LHX2;NCAM1;BMPR1B;NCK1		61	cellular hormone metabolic process (GO:0034754)	0.35636	SCARB1;SCPEP1;CRABP2;PLEKHA1;CYP1B1;STRA6		61	cellular calcium ion homeostasis (GO:0006874)	0.206315	TRPM1;GJA1;SLC24A4;STIM2;EPHX2;C5AR1;SLC35G1;TMEM64;ATP2C1		61	GTP metabolic process (GO:0046039)	0.140131	EFTUD2;TUBB2B;RAB4A;RALA;TUBA1A;TUBB2A;GNB1;GNA12;TBCC;DNM1L;RAB8A;NME1		61	negative regulation of G1/S transition of mitotic cell cycle (GO:2000134)	0.475369	PSMD4;PSMD14;PSMA2;SOX4;EZH2		61	positive regulation of endopeptidase activity (GO:0010950)	0.204155	SMAD3;TNFRSF10B;NOD1;IFT57;F3;UACA;MAP3K5												61	negative regulation of secretion by cell (GO:1903531)	0.327047	NOTCH1;KCNJ11;SYT11;NR1H3;STXBP6;FGF23		61	positive regulation of GTP catabolic process (GO:0033126)	0.541667	SYDE2;SYDE1;ARHGEF10;JUN;STARD13;SNX18;MCF2;TBC1D30;ARAP1;RALGDS
62	cell part morphogenesis (GO:0032990)	0.176475	PREX2;GPM6A;PID1;NOTCH1;PTPRZ1;APC;MAP2;NFIB;LRP4;C5ORF30		62	regulation of cytokine-mediated signaling pathway (GO:0001959)	0.35636	ECM1;SLIT3;HIPK1;AGPAT2;PTPN2;JAK1		62	transforming growth factor beta receptor signaling pathway (GO:0007179)	0.212301	NCOR2;SMAD3;WFIKKN2;PDGFA;SMAD6;TGFBR2		62	mRNA processing (GO:0006397)	0.140846	DDX46;CDC5L;PRPF40A;YBX1;QKI;LSM2;EFTUD2;LGALS3;PDCD11;PDE12;TRA2B;RALY;BUD13;SNRPA;RBM22;ZPR1		62	negative regulation of cell cycle G1/S phase transition (GO:1902807)	0.475369	PSMD4;PSMD14;PSMA2;SOX4;EZH2		62	regulation of cysteine-type endopeptidase activity (GO:2000116)	0.204155	SMAD3;INTS1;MGMT;TNFRSF10B;NOD1;IFT57;F3;UACA;MAP3K5												62	histone modification (GO:0016570)	0.327555	RNF168;KDM5B;SALL1;KAT6B;KMT2C;KAT7;PRKCA;MT3;RCOR1;DDB2		62	single organismal cell-cell adhesion (GO:0016337)	0.541667	PDGFRA;COL8A2;FLNA;LAMB1;CD44;MPZL2
63	neuron projection morphogenesis (GO:0048812)	0.176475	PREX2;GPM6A;NOTCH1;PTPRZ1;APC;MAP2;NFIB;LRP4		63	peptidyl-tyrosine phosphorylation (GO:0018108)	0.35636	EPHA4;SHC1;INSRR;ROR1;ROR2;MET;JAK1;DDR2		63	calcium ion homeostasis (GO:0055074)	0.241818	TRPM1;GJA1;SLC24A4;STIM2;EPHX2;C5AR1;SLC35G1;TMEM64;ATP2C1		63	modification-dependent protein catabolic process (GO:0019941)	0.144489	EDEM3;USP8;USP37;TOR1A;UBE2I;UBE2D2;ARRB2;RNF168;PSMA6;PSMD6;PSMB2;APC;UBE2N;BAP1;RNF187		63	regulation of developmental growth (GO:0048638)	0.475369	NRP1;SEMA4D;BCL11A;NTRK3;SLIT1;NRCAM		63	toll-like receptor TLR1:TLR2 signaling pathway (GO:0038123)	0.204155	MAPK10;MAP3K1;MAPKAPK3;MAPK1;NOD1												63	protein-DNA complex subunit organization (GO:0071824)	0.329635	KAT6B;PSME4;H2AFX;ANP32E;SOX9;HIST2H2BE		63	regulation of apoptotic signaling pathway (GO:2001233)	0.541667	CYLD;GCLC;PINK1;UNC5B;LMNA;P4HB;CTSC;CD44
64	multi-organism behavior (GO:0051705)	0.176475	CNTFR;NLGN4X;DRD3;GRIN2B;NPAS3		64	cellular component disassembly (GO:0022411)	0.358325	DSP;COL15A1;RPLP1;MICAL2;BLCAP;VIL1;NCSTN;COL1A2;COL2A1;LMNA;PRKCQ;RPS20;RPL15;RPS12		64	regulation of protein import into nucleus (GO:0042306)	0.24841	FZD1;BMP4;KANK1;PPM1B;SMAD3;BMP7		64	regulation of DNA repair (GO:0006282)	0.144489	RNF168;UBE2N;SETMAR;TERF2IP;SIRT6		64	regulation of insulin secretion (GO:0050796)	0.475685	NEUROD1;PPP3CB;ENSA;CACNA1E;SLC8B1;SOX4;AACS		64	toll-like receptor TLR6:TLR2 signaling pathway (GO:0038124)	0.204155	MAPK10;MAP3K1;MAPKAPK3;MAPK1;NOD1												64	regulation of ion transmembrane transporter activity (GO:0032412)	0.331256	NLGN1;KCNJ11;KCNIP2;PLCG2;NEDD4L;ZNF227		64	cellular response to fibroblast growth factor stimulus (GO:0044344)	0.541667	PDGFRA;KL;STAR;FGF12;CD44
65	branching morphogenesis of an epithelial tube (GO:0048754)	0.176475	SOX2;SALL1;NOTCH1;DLG5;SOX9;PBX1;GLI3		65	positive regulation of protein kinase activity (GO:0045860)	0.358325	EPHA4;AFAP1L2;CD40;SHC1;ACSL1;TNFSF15;C5AR1;TPD52L1;PRKCZ;HSP90B1;PINK1;LMNA;UNC119;KDELR3;MET;MUC20;DDR2		65	positive regulation of GTPase activity (GO:0043547)	0.25201	STARD13;MCF2;RASGRF2;RAB3IP;NET1;SYNGAP1;OBSCN;AKT2;NTF3;TBC1D30;ARHGEF3;RGL3;PKP4		65	negative regulation of cellular component organization (GO:0051129)	0.144489	NRP1;SETMAR;SEMA4F;THY1;SORL1;ADD1;GFAP;LGALS3;APC;EIF4EBP1;PMEPA1;DACT3;TERF2IP;FAT3;ITGB1BP1;CSK;PRKD1;SPTAN1		65	establishment or maintenance of cell polarity (GO:0007163)	0.475845	CRB1;KIF26B;FRMD4B;CYTH1;CLASP2		65	regulation of MAP kinase activity (GO:0043405)	0.204155	ALK;MAPK10;MAP3K1;MAPKAPK3;HYAL2;WNT5A;MAPK1;NOD1;AJUBA;MAP3K5;FGFR1												65	covalent chromatin modification (GO:0016569)	0.331256	RNF168;KDM5B;SALL1;KAT6B;KMT2C;KAT7;PRKCA;MT3;RCOR1;DDB2		65	actin filament-based process (GO:0030029)	0.541667	PDGFRA;MRAS;FLNA;TRPM7;FSCN2;LPIN1;AQP1
66	negative regulation of epithelial cell proliferation (GO:0050680)	0.185997	SOX2;EFNB2;CDKN1B;APC;NFIB;SOX9		66	terpenoid metabolic process (GO:0006721)	0.358325	SCPEP1;CRABP2;ABCA4;CYP1B1;RLBP1;STRA6		66	positive regulation of GTP catabolic process (GO:0033126)	0.25201	STARD13;MCF2;RASGRF2;RAB3IP;NET1;SYNGAP1;OBSCN;AKT2;NTF3;TBC1D30;ARHGEF3;RGL3;PKP4		66	steroid biosynthetic process (GO:0006694)	0.144489	MED1;FDPS;SQLE;INSIG2;PRKAG2;MVD;PBX1		66	regulation of microtubule cytoskeleton organization (GO:0070507)	0.475845	STMN1;CEP250;STMN4;EPHA3;CLASP2		66	regulation of response to cytokine stimulus (GO:0060759)	0.204155	SOCS3;WNT5A;SLIT3;VRK2;TYK2;IL6ST												66	response to metal ion (GO:0010038)	0.331256	MYOG;MT2A;KCNIP2;NEDD4L;MT1X;CNGA3;AQP2;MT3;MT1E		66	regulation of synaptic transmission (GO:0050804)	0.541667	SYDE1;GRIN2A;PINK1;STAR;BAIAP2;CPLX4
67	positive regulation of neuron differentiation (GO:0045666)	0.188802	SOX2;SALL1;MAP1B;RAPGEF1;TCF4;PRKD1;ASCL1;BRINP3;ETV5		67	negative regulation of extrinsic apoptotic signaling pathway (GO:2001237)	0.358325	GCLC;COL2A1;TMBIM1;LMNA;IGF1;CFLAR		67	regulation of wound healing (GO:0061041)	0.254285	KANK1;SMAD3;PDGFA;PRKCQ;TGFBR2		67	neuron projection development (GO:0031175)	0.144489	NRP1;BTG2;TOR1A;VAPA;MAP1B;CCDC43;GFAP;ZPR1		67	regulation of Rho GTPase activity (GO:0032319)	0.495192	DOCK4;SEMA4D;ARHGAP15;GMIP;RASGRP1;KALRN;EPHA3		67	zymogen activation (GO:0031638)	0.20689	SMAD3;TNFRSF10B;NOD1;IFT57;F3;MAP3K5												67	epithelium development (GO:0060429)	0.331256	SALL1;NOTCH1;BMPER;LRP4;SOX9;PPP2R3A;SOX21;POU3F2;POU3F3		67	response to fibroblast growth factor (GO:0071774)	0.541667	PDGFRA;KL;STAR;FGF12;CD44
68	tube formation (GO:0035148)	0.200546	ENAH;SALL1;NOTCH1;LHX2;SOX9;RGMA		68	regulation of epidermal growth factor receptor signaling pathway (GO:0042058)	0.358325	AFAP1L2;SHC1;AP2S1;AP2M1;PTPN2		68	cell-cell adhesion (GO:0098609)	0.25724	CLDN4;CLDN3;MMP24;CLSTN2;CDHR1;CLDN19;ATP2C1		68	neuron projection guidance (GO:0097485)	0.144489	NRP1;SMAD4;TRPC1;SEMA4F;ETV4;ALCAM;NFIB;PTPRA;DPYSL2;FEZ1;KIF5B;PLXNA2;NRCAM;FYN;SPTAN1		68	response to ketone (GO:1901654)	0.498411	OXTR;GNG2;NTRK3;GNB1;AACS		68	toll-like receptor 9 signaling pathway (GO:0034162)	0.20689	MAPK10;MAP3K1;MAPKAPK3;MAPK1;NOD1												68	monovalent inorganic cation transport (GO:0015672)	0.331256	KCNG1;KCNJ10;KCNK10;KCNJ11;KCNH7;ABCC8;KCNIP2;FXYD2;NEDD4L;CNGA3;RHCG;RHBG		68	negative regulation of apoptotic signaling pathway (GO:2001234)	0.541667	GCLC;PINK1;UNC5B;LMNA;CD44
69	regulation of axonogenesis (GO:0050770)	0.200546	SIPA1L1;MAP1B;LRP4;POU3F2;MT3;RTN4		69	renal system process (GO:0003014)	0.358325	ITGA3;SGK1;SULF1;AQP1;LGMN		69	glucose metabolic process (GO:0006006)	0.259692	NISCH;PKM;AKT2;PGM5;GALM;WDTC1		69	axon guidance (GO:0007411)	0.144489	NRP1;SMAD4;TRPC1;SEMA4F;ETV4;ALCAM;NFIB;PTPRA;DPYSL2;FEZ1;KIF5B;PLXNA2;NRCAM;FYN;SPTAN1		69	signal transduction in response to DNA damage (GO:0042770)	0.507182	PSMD4;PSMD14;PSMA2;CEP63;SOX4		69	regulation of BMP signaling pathway (GO:0030510)	0.20689	CRB2;TCF7L2;MSX2;WNT5A;TOB1												69	regulation of transmembrane transporter activity (GO:0022898)	0.348939	NLGN1;KCNJ11;KCNIP2;PLCG2;NEDD4L;ZNF227		69	response to steroid hormone (GO:0048545)	0.541667	GSTM3;STAR;TPMT;DUSP1;IGFBP7;PTGDS;CRYAB;AQP1
70	neuron migration (GO:0001764)	0.211111	GPM6A;PEX7;SEMA6A;ARX;FAT3;ASCL1		70	body fluid secretion (GO:0007589)	0.358325	CHRM3;COPA;ANXA2;TSC22D3;AQP1		70	positive regulation of Rho GTPase activity (GO:0032321)	0.259692	NET1;OBSCN;RASGRF2;MCF2;ARHGEF3;PKP4		70	axonogenesis (GO:0007409)	0.144489	NRP1;NUMBL;NOTCH1;APC;NFIB;NRCAM;RAB8A		70	membrane depolarization (GO:0051899)	0.507182	SEZ6;SCN3B;CACNA1E;SCN3A;CACNA1G		70	toll-like receptor 2 signaling pathway (GO:0034134)	0.20689	MAPK10;MAP3K1;MAPKAPK3;MAPK1;NOD1												70	negative regulation of proteolysis (GO:0045861)	0.348939	SPINK2;UBE2C;HMSD;SPINK5;ZNF207;NR1H3;F2;RFFL;MT3;SH3RF1		70	cell-cell adhesion via plasma-membrane adhesion molecules (GO:0098742)	0.541667	CLDN5;AMIGO1;CDH22;IGSF9B;MPZL2
71	regulation of membrane potential (GO:0042391)	0.217438	GJC1;PID1;KCNJ10;NLGN4X;ACTN2;KCNH7;NEDD4L;SRI;GRIN2B;SCN1A		71	biomineral tissue development (GO:0031214)	0.358325	ECM1;GPNMB;AXIN2;IGF1;DDR2		71	learning or memory (GO:0007611)	0.278698	TANC1;SYNGAP1;PRKAR1B;ITGA3;SERPINF1;RCAN2;ABCA7		71	retina development in camera-type eye (GO:0060041)	0.144489	APC;MAX;GNB1;ZNF513;CEP290		71	positive regulation of cell growth (GO:0030307)	0.521234	NRP1;SEMA4D;BCL11A;NTRK3;H3F3A		71	regulation of organ growth (GO:0046620)	0.21037	YAP1;TCF7L2;ERBB4;HEY2;FGFR1												71	regulation of cell cycle arrest (GO:0071156)	0.348939	MYOG;PSMA5;PSMD11;GML;PSME4		71	cell-cell adhesion (GO:0098609)	0.541667	CLDN5;AMIGO1;CDH22;IGSF9B;MPZL2
72	regulation of cell projection organization (GO:0031344)	0.217438	GPM6A;ITGA2;LRP4;POU3F2;MT3;RTN4;GFAP;SIPA1L1;APC;MAP1B;RAPGEF1;FAT3;PRKD1		72	regulation of protein localization to nucleus (GO:1900180)	0.362155	FZD1;NFKBIA;SMAD3;BAMBI;LMNA;IGF1;AXIN2;TMEM173		72	regulation of protein localization to nucleus (GO:1900180)	0.281275	FZD1;BMP4;KANK1;PPM1B;SMAD3;BMP7		72	modification-dependent macromolecule catabolic process (GO:0043632)	0.144794	EDEM3;USP8;USP37;TOR1A;UBE2I;UBE2D2;ARRB2;RNF168;PSMA6;PSMD6;PSMB2;APC;UBE2N;BAP1;RNF187		72	cell recognition (GO:0008037)	0.548156	NRP1;GAP43;NRCAM;DSCAML1;EPHA3		72	wound healing (GO:0042060)	0.211612	MAP3K1;SMAD3;SDC2;WNT5A;PPARA												72	gland development (GO:0048732)	0.348939	TBX1;SOX3;CPB2;SALL1;NOTCH1;SOX9;RBPJ;POU3F2		72	response to radiation (GO:0009314)	0.541667	GRIN2A;JUN;STAR;DUSP1;PPP1R1B;UNC119;CRYAB;UACA;AQP1
73	cell projection morphogenesis (GO:0048858)	0.217438	PREX2;GPM6A;NOTCH1;PTPRZ1;APC;MAP2;NFIB;LRP4;C5ORF30		73	regulation of peptidyl-tyrosine phosphorylation (GO:0050730)	0.365925	AFAP1L2;CD40;SHC1;UNC119;TNFRSF14;IGF1;EFNA5;PRKCZ;PTPN2		73	negative regulation of protein serine/threonine kinase activity (GO:0071901)	0.300967	BMP4;PRKAR1B;PDCD4;PTPRJ;BMP7		73	cell cycle G2/M phase transition (GO:0044839)	0.146306	PLK3;DYNC1H1;ACTR1A;TUBA1A;CEP250;CEP290;CKAP5;RAB8A		73	neuron differentiation (GO:0030182)	0.548156	EOMES;NEUROD1;EMX1;NEUROD4;NTRK3;SOX11;BHLHE22;SOX4		73	aminoglycan metabolic process (GO:0006022)	0.211612	VCAN;NAGLU;SDC2;HEXB;HYAL2;PRELP;GNS;CTBS												73	positive regulation of cell cycle process (GO:0090068)	0.348939	MYOG;PSMA5;PSMD11;RACGAP1;UBE2C;GML;PSME4;KIF23		73	sulfur compound metabolic process (GO:0006790)	0.541667	TPST2;GSTM3;GCLC;PCCA;MICAL2;GNS;ST3GAL1
74	regulation of reproductive process (GO:2000241)	0.220228	CDKN1B;NOTCH1;APC;PDE3A;SOX9		74	regulation of epithelial cell migration (GO:0010632)	0.365925	VIL1;SCARB1;SPARC;ITGA3;MET;AQP1;HDAC7		74	organ morphogenesis (GO:0009887)	0.30503	NCOR2;BMP4;SLC24A4;SMAD3;CA2;TMEM176B;PDGFA;LAMB1;BMP7;AQP1;TGFBR2		74	G2/M transition of mitotic cell cycle (GO:0000086)	0.146306	PLK3;DYNC1H1;ACTR1A;TUBA1A;CEP250;CEP290;CKAP5;RAB8A		74	negative regulation of neuron differentiation (GO:0045665)	0.548156	NRP1;BCL11A;SEZ6;SLIT1;CBFA2T2;PBX1		74	positive regulation of cell adhesion (GO:0045785)	0.211612	SMAD3;PLEKHA2;WNT5A;ADAM9;EMP2;ITGA6;HSD17B12;S100A10												74	regulation of mitotic cell cycle (GO:0007346)	0.348939	PSMA5;ANLN;PSMD11;UBE2C;FOXG1;GML;PSME4;ZNF207;GAS1;PRKCA;CLSPN;TICRR		74	cellular response to insulin stimulus (GO:0032869)	0.541667	KL;STAR;BAIAP2;LPIN1;EIF4G1
75	kidney development (GO:0001822)	0.232545	SALL1;PTCD2;APC;C1GALT1;LRP4;GLI3		75	regulation of response to cytokine stimulus (GO:0060759)	0.365925	ECM1;SLIT3;HIPK1;AGPAT2;PTPN2;JAK1		75	skeletal system development (GO:0001501)	0.307701	KIAA1217;WFIKKN2;COL9A2;SULF1;BMP7;ETS2		75	protein autophosphorylation (GO:0046777)	0.149255	GRK5;NTRK3;WNK3;PRKCA;MAPKAPK5;CSK;FYN;PRKD1;EIF2S1		75	cellular response to acid chemical (GO:0071229)	0.548156	GNG2;NTRK3;GNB1;E2F1;BRINP3;EPHA3		75	regulation of osteoblast differentiation (GO:0045667)	0.211612	SMAD3;MSX2;ID4;IL6ST;ATRAID;TOB1												75	cellular component morphogenesis (GO:0032989)	0.354824	NOTCH1;SLC1A3;LRP4;RBPJ;SALL1;GDNF;PTPRZ1;MAP2;NFIB;HAS2;NRCAM;SOX9;C5ORF30		75	response to peptide (GO:1901652)	0.541667	KL;KLF11;STAR;GLP2R;BAIAP2;LPIN1;GNAI1;EIF4G1
76	protein tetramerization (GO:0051262)	0.232545	KCNJ10;ACTN2;LRP4;SBF2;AASS		76	regulation of fibroblast proliferation (GO:0048145)	0.365925	ANXA2;FTH1;IGF1;AQP1;DDR2		76	detection of light stimulus (GO:0009583)	0.308597	CDS1;TTR;ABCA4;PRKCQ;CACNA2D4		76	regulation of calcium ion transport (GO:0051924)	0.153441	JPH4;LGALS3;ADCYAP1R1;UBASH3B;TRPC1;WNK3;ATP1A2;THY1;ARRB2		76	cellular cation homeostasis (GO:0030003)	0.548156	SLC24A2;OXTR;GPR12;GNB1;RAB39A;HRC;CCR9;NEDD4L;SLC4A11;ATP6V1E1;ATP6V1G3;SLC8B1		76	neural tube closure (GO:0001843)	0.211612	ZIC2;WNT5A;SHROOM3;ZIC5;IFT57												76	regulation of vesicle-mediated transport (GO:0060627)	0.358657	NLGN1;NOTCH1;NEDD4L;GAS1;NR1H3;SPACA3;ZNF227;CSK;STXBP6;BICD1		76	single organism cell adhesion (GO:0098602)	0.541667	PDGFRA;COL8A2;FLNA;LAMB1;CD44;MPZL2
77	regulation of cyclin-dependent protein serine/threonine kinase activity (GO:0000079)	0.232545	CDKN1B;CCND2;PSRC1;APC;CCNH		77	positive regulation of Ras GTPase activity (GO:0032320)	0.365925	NET1;SYDE2;CD40;TBC1D2;MCF2;RAB3IP;TBC1D30;RCC1;ARHGAP29;ARAP3;RAPGEF5;RASGRP3		77	regulation of leukocyte differentiation (GO:1902105)	0.308597	BMP4;CA2;TMEM176B;MITF;TMEM64;SOCS5;TGFBR2		77	guanosine-containing compound metabolic process (GO:1901068)	0.154297	EFTUD2;TUBB2B;RAB4A;RALA;TUBA1A;TUBB2A;GNB1;GNA12;TBCC;DNM1L;RAB8A;NME1		77	regulation of cell cycle phase transition (GO:1901987)	0.548156	PSMD4;PSMD14;PSMA2;PKIA;E2F1;SOX11;SOX4;PBX1;EZH2		77	regulation of ossification (GO:0030278)	0.211612	SMAD3;MSX2;WNT5A;ID4;S1PR1;IL6ST;ATRAID;TOB1												77	positive regulation of epithelial cell proliferation (GO:0050679)	0.358657	TBX1;NOTCH1;GAS1;PRKCA;SOX9;IQGAP3		77	regulation of protein catabolic process (GO:0042176)	0.541667	GRIN2A;XBP1;GCLC;HGS;FLNA;CTSC
78	regulation of neuron projection development (GO:0010975)	0.232714	SIPA1L1;MAP1B;RAPGEF1;LRP4;FAT3;PRKD1;POU3F2;MT3;RTN4;GFAP		78	skeletal system development (GO:0001501)	0.365925	CDKN1C;TEAD4;COL1A2;COL2A1;AEBP1;IGF1;SULF1;CMKLR1		78	regulation of epithelial cell proliferation (GO:0050678)	0.308597	BMP4;SMAD3;SERPINF1;C5AR1;CYBA;LAMB1;SULF1;IFT57		78	phospholipid biosynthetic process (GO:0008654)	0.167659	DPM1;FDPS;SAMD8;PIK3CA;SLC44A2;DOLPP1;MVD;DHDDS;PIK3C2B;AGPAT4		78	protein polyubiquitination (GO:0000209)	0.556252	MARCH1;PSMD4;PSMD14;PSMA2;RNF180;G2E3;NEDD4L		78	positive regulation of peptidase activity (GO:0010952)	0.211793	SMAD3;TNFRSF10B;NOD1;IFT57;F3;UACA;MAP3K5												78	central nervous system development (GO:0007417)	0.358657	SOX3;PTPRZ1;NMUR2;NRCAM;POU3F3		78	cellular response to peptide hormone stimulus (GO:0071375)	0.541667	KL;STAR;GLP2R;BAIAP2;LPIN1;EIF4G1
79	mitotic cell cycle phase transition (GO:0044772)	0.24066	NEDD1;CDKN1B;ORC6;APC;CCNH;ID4;CEP192;NINL;CKAP5;CAMK2G		79	regulation of JAK-STAT cascade (GO:0046425)	0.365925	CD40;CYP1B1;IGF1;PTPN2;STRA6		79	response to transforming growth factor beta (GO:0071559)	0.317533	NCOR2;SMAD3;WFIKKN2;PDGFA;SMAD6;TGFBR2		79	regulation of extent of cell growth (GO:0061387)	0.169908	NRP1;MAP1B;NTRK3;NRCAM;SEMA4F		79	DNA replication (GO:0006260)	0.556252	POLA1;GINS2;RNASEH1;NFIB;POLE3;SSBP1;POLG		79	tube closure (GO:0060606)	0.216183	ZIC2;WNT5A;SHROOM3;ZIC5;IFT57												79	carboxylic acid transport (GO:0046942)	0.358657	SLC25A26;KCNJ10;ATP8B1;SLC1A2;SLC1A3;NMUR2;FOLR2;SERINC2		79	regulation of membrane potential (GO:0042391)	0.541667	GRIN2A;JUN;PINK1;IGSF9B;CACNA1E;FGF12
80	nervous system development (GO:0007399)	0.24066	CNTFR;SEMA6A;FUT9;MAP1B;FABP7;MPPED2;MTR;ATXN10;SCRG1;CAMK2G		80	developmental growth (GO:0048589)	0.365925	SMAD3;PSAP;SLIT3;IGF1;CFLAR;PRKCZ;STRA6;DDR2		80	cellular response to transforming growth factor beta stimulus (GO:0071560)	0.317533	NCOR2;SMAD3;WFIKKN2;PDGFA;SMAD6;TGFBR2		80	neuron migration (GO:0001764)	0.172336	NRP1;TUBB2B;NTRK3;NRCAM;FAT3;NAV1;FYN		80	positive regulation of Rho GTPase activity (GO:0032321)	0.558969	DOCK4;SEMA4D;ARHGAP15;GMIP;RASGRP1;KALRN		80	regulation of epithelial cell differentiation (GO:0030856)	0.229175	YAP1;SFRP4;WWTR1;MSX2;HEY2;CLOCK												80	axonogenesis (GO:0007409)	0.363501	NOTCH1;PTPRZ1;MAP2;NFIB;NRCAM		80	cellular response to hormone stimulus (GO:0032870)	0.541667	KL;STAR;DUSP1;GLP2R;IGFBP7;BAIAP2;LPIN1;AQP1;EIF4G1
81	regulation of stem cell differentiation (GO:2000736)	0.243353	NOTCH1;SOX9;SOX6;HES5;SOX5		81	regulation of osteoblast differentiation (GO:0045667)	0.380982	SMAD3;ID3;IGF1;AXIN2;DDR2;HDAC7		81	regulation of protein serine/threonine kinase activity (GO:0071900)	0.322185	BMP4;GHR;PRKAR1B;NTF3;C5AR1;PDCD4;PDGFA;PTPRJ;TPD52L1;BMP7;MET		81	positive regulation of endothelial cell proliferation (GO:0001938)	0.172336	NRP1;CAV2;NF1;PRKCA;PRKD1		81	brain development (GO:0007420)	0.558969	EOMES;H3F3A;DCX;TBR1;MACROD2;EML1;DSCAML1		81	regulation of I-kappaB kinase/NF-kappaB signaling (GO:0043122)	0.229175	TLE1;TSPAN6;NEK6;TNFRSF19;TNFRSF10B;NOD1;AJUBA;UACA;WLS												81	organic acid transport (GO:0015849)	0.366407	SLC25A26;KCNJ10;ATP8B1;SLC1A2;SLC1A3;NMUR2;FOLR2;SERINC2		81	nucleotide biosynthetic process (GO:0009165)	0.541667	PPCS;MPI;AMPD2;AK8;AQP1
82	negative regulation of neuron projection development (GO:0010977)	0.243353	LRP4;FAT3;MT3;RTN4;GFAP		82	positive regulation of protein transport (GO:0051222)	0.380982	RPH3AL;SMAD3;TNFSF15;BAMBI;TNFRSF14;IGF1;SLC51B;TMEM173;PRKCZ;EXPH5		82	cellular response to radiation (GO:0071478)	0.335628	TRPM1;NET1;CYBA;PRKCQ;AQP1		82	mRNA splicing, via spliceosome (GO:0000398)	0.172336	EFTUD2;TRA2B;CDC5L;RALY;BUD13;YBX1;SNRPA;LSM2;RBM22		82	positive regulation of growth (GO:0045927)	0.571385	NRP1;ATP8A2;SEMA4D;BCL11A;IL7;NTRK3;H3F3A		82	sulfur compound biosynthetic process (GO:0044272)	0.238653	GGCT;GCLC;VCAN;ELOVL5;PRELP;HSD17B12;CDO1												82	positive regulation of ion transport (GO:0043270)	0.368225	GDNF;KCNJ11;PLCG2;NEDD4L;ZNF227;AQP2;F2		82	nucleoside phosphate biosynthetic process (GO:1901293)	0.541667	PPCS;MPI;AMPD2;AK8;AQP1
83	morphogenesis of a branching epithelium (GO:0061138)	0.250017	SOX2;SALL1;NOTCH1;DLG5;SOX9;PBX1;GLI3		83	regulation of protein targeting (GO:1903533)	0.380982	FZD1;NFKBIA;SMAD3;BAMBI;IGF1;AXIN2;SLC51B;TMEM173		83	anion transmembrane transport (GO:0098656)	0.343432	SLC5A6;CLIC6;SLC7A6;SLC7A8;SLC4A2;AQP1		83	RNA splicing, via transesterification reactions with bulged adenosine as nucleophile (GO:0000377)	0.172336	EFTUD2;TRA2B;CDC5L;RALY;BUD13;YBX1;SNRPA;LSM2;RBM22		83	regulation of peptide hormone secretion (GO:0090276)	0.571385	NEUROD1;PPP3CB;ENSA;CACNA1E;SLC8B1;SOX4;AACS		83	response to endoplasmic reticulum stress (GO:0034976)	0.238653	UFL1;DDIT3;TNFRSF10B;TMBIM6;MBTPS2;PDIA4;NFE2L2												83	cellular ion homeostasis (GO:0006873)	0.376903	MT2A;TFRC;TTPA;GNB1;PLCG2;NEDD4L;NMUR2;PRKCA;F2;RHCG;FGF23;MT3		83	post-translational protein modification (GO:0043687)	0.541667	PIGS;LMAN1;MPI;ST3GAL1;MUC20
84	alpha-amino acid catabolic process (GO:1901606)	0.250017	DDAH1;GLDC;GPT2;AASS;HIBCH		84	response to wounding (GO:0009611)	0.380982	DSP;SCARB1;SPARC;SMAD3;ABHD2;TPM1;ID3;AQP1		84	regulation of intracellular protein transport (GO:0033157)	0.343432	FZD1;BMP4;KANK1;PPM1B;SMAD3;AKT2;BMP7		84	membrane fusion (GO:0061025)	0.172336	VAPA;CAV2;STX8;DNM1L;RAB8A;VTI1B		84	regulation of hormone secretion (GO:0046883)	0.581206	NEUROD1;PPP3CB;ENSA;SOX11;SLC8B1;CACNA1E;SOX4;AACS		84	regulation of striated muscle tissue development (GO:0016202)	0.239611	TCF7L2;SMAD3;ERBB4;DDIT3;HEY2;FGFR1												84	regulation of ion transmembrane transport (GO:0034765)	0.376903	KCNG1;NLGN1;KCNJ10;KCNK10;KCNJ11;KCNH7;KCNIP2;PLCG2;NEDD4L;ZNF227		84	coagulation (GO:0050817)	0.541667	LMAN1;GP1BB;PDE2A;FLNA;DGKZ;TREM1;CD44;GNAI1;AKAP1
85	cell cycle phase transition (GO:0044770)	0.250017	NEDD1;CDKN1B;ORC6;APC;CCNH;ID4;CEP192;NINL;CKAP5;CAMK2G		85	positive regulation of kinase activity (GO:0033674)	0.380982	EPHA4;AFAP1L2;CD40;SHC1;ACSL1;TNFSF15;C5AR1;TPD52L1;PRKCZ;HSP90B1;PINK1;LMNA;UNC119;KDELR3;MET;MUC20;DDR2		85	calcium ion transmembrane transport (GO:0070588)	0.343432	TRPM1;SLC24A4;STIM2;CACNA2D4;ATP2C1		85	GTP catabolic process (GO:0006184)	0.173201	EFTUD2;TUBB2B;RAB4A;RALA;TUBA1A;TUBB2A;GNB1;GNA12;TBCC;DNM1L;RAB8A		85	G1/S transition of mitotic cell cycle (GO:0000082)	0.581206	POLA1;PSMD4;PSMD14;PSMA2;CUL1;E2F1		85	regulation of binding (GO:0051098)	0.239611	TCF7L2;MED25;SMAD3;MSX2;APLP2;HEY2;PSEN2;PPARA;S100A10												85	regulation of striated muscle tissue development (GO:0016202)	0.378099	MYOG;TBX1;NOTCH1;SOX9;RBPJ		85	blood coagulation (GO:0007596)	0.541667	LMAN1;GP1BB;PDE2A;FLNA;DGKZ;TREM1;CD44;GNAI1;AKAP1
86	tube development (GO:0035295)	0.2544	SALL1;NOTCH1;DLG5;SOX9;POU3F3;GLI3;HES5		86	regulation of wound healing (GO:0061041)	0.380982	VIL1;SMAD3;ANXA2;PROS1;SERPING1;PRKCQ		86	regulation of Rho GTPase activity (GO:0032319)	0.354664	NET1;OBSCN;RASGRF2;MCF2;ARHGEF3;PKP4		86	negative regulation of neuron differentiation (GO:0045665)	0.173879	MED1;NRP1;NOTCH1;FAT3;SEMA4F;THY1;PBX1;GFAP		86	cell cycle G1/S phase transition (GO:0044843)	0.581206	POLA1;PSMD4;PSMD14;PSMA2;CUL1;E2F1		86	regulation of muscle tissue development (GO:1901861)	0.239611	TCF7L2;SMAD3;ERBB4;DDIT3;HEY2;FGFR1												86	positive regulation of growth (GO:0045927)	0.378099	NIPBL;NOTCH1;CSF1;ARX;RBPJ;F2;POU3F2		86	response to acid chemical (GO:0001101)	0.541667	PDGFRA;WNT5B;DUSP1;HSD17B2;IGFBP7;AQP1
87	response to transforming growth factor beta (GO:0071559)	0.261279	FUT8;MSTN;PDE3A;NEDD4L;SOX9;SOX6;SOX5		87	inorganic anion transmembrane transport (GO:0098661)	0.391777	SLC12A5;GLRB;SLC4A2;ADAMTS8;ANO4;AQP1		87	response to light stimulus (GO:0009416)	0.356239	CDS1;TRPM1;TANC1;SYNGAP1;TTR;ABCA4;PRKCQ;CACNA2D4;AQP1		87	regulation of synaptic transmission (GO:0050804)	0.179844	JPH4;TOR1A;SYT11;PRKCE;NF1;PLAT;CCDC43;ARRB2;SLC6A1;RAB8A;GFAP		87	G-protein coupled receptor signaling pathway, coupled to cyclic nucleotide second messenger (GO:0007187)	0.585217	GNG2;PDE4D;GNB1;GRIK3;SSTR2;CRHR2		87	MyD88-dependent toll-like receptor signaling pathway (GO:0002755)	0.240201	MAPK10;MAP3K1;MAPKAPK3;MAPK1;NOD1												87	regulation of muscle tissue development (GO:1901861)	0.382892	MYOG;TBX1;NOTCH1;SOX9;RBPJ		87	hemostasis (GO:0007599)	0.541667	LMAN1;GP1BB;PDE2A;FLNA;DGKZ;TREM1;CD44;GNAI1;AKAP1
88	cellular response to transforming growth factor beta stimulus (GO:0071560)	0.261279	FUT8;MSTN;PDE3A;NEDD4L;SOX9;SOX6;SOX5		88	intrinsic apoptotic signaling pathway (GO:0097193)	0.401064	PPP1R13B;PERP;ITPR1;CYP1B1;HIPK1;YWHAZ;CRIP1;PDK1		88	negative regulation of MAPK cascade (GO:0043409)	0.356239	BMP4;CNKSR3;PDCD4;PTPRJ;BMP7		88	positive regulation of cell migration (GO:0030335)	0.179844	SPAG9;LGALS3;NRP1;BAG4;NOTCH1;APC;PRKCE;NTRK3;VEGFC;PRKCA;ITGB1BP1;PRKD1		88	regulation of homeostatic process (GO:0032844)	0.585811	NEUROD1;PPP3CB;KLF13;P2RX3;SLC30A2;PDE4D;HRC;NEDD4L;SCN3B;CACNA1G		88	cellular response to fibroblast growth factor stimulus (GO:0044344)	0.241606	KIF16B;ERBB4;HYAL2;ITPR2;THEM4;MAPK1;ADCY2;FGFR1												88	negative regulation of transport (GO:0051051)	0.382892	NOTCH1;KCNJ11;SYT11;PEA15;NEDD4L;NR1H3;PRKCA;ZNF227;CSK;STXBP6;FGF23		88	negative regulation of intracellular signal transduction (GO:1902532)	0.541667	CYLD;PINK1;DUSP1;HGS;DGKZ;UACA;CD44
89	positive regulation of protein catabolic process (GO:0045732)	0.26465	CDKN1B;APC;RNF180;NEDD4L;SOX9;SOCS4		89	positive regulation of cell adhesion (GO:0045785)	0.401064	NET1;IFT74;SMAD3;ITGA3;PLEKHA2;TPM1;EMILIN1;PRKCZ		89	detection of external stimulus (GO:0009581)	0.356239	CDS1;MMP24;TTR;ABCA4;PRKCQ;CACNA2D4		89	cellular response to hormone stimulus (GO:0032870)	0.179844	MED1;SHC3;NOTCH1;MAX;PRKAG2;ATP1A2;ADCY5;HEY1;PIK3CA;PTPRA;GNB1;EIF4EBP1;GNB4;FYN;CSK;RAB8A;APPL1		89	regulation of peptide secretion (GO:0002791)	0.58624	NEUROD1;PPP3CB;ENSA;CACNA1E;SLC8B1;SOX4;AACS		89	regulation of muscle organ development (GO:0048634)	0.241606	TCF7L2;SMAD3;ERBB4;DDIT3;HEY2;FGFR1												89	cellular response to abiotic stimulus (GO:0071214)	0.382892	RAD51AP1;NIPBL;GNB1;PRKCA;SOX9;AQP2;USP28;DDB2		89	secretion by cell (GO:0032940)	0.541667	XBP1;FLNA;ILDR2;SCAMP1;TREM1;CPLX4;AQP1;BAIAP3
90	morphogenesis of a branching structure (GO:0001763)	0.27696	SOX2;SALL1;NOTCH1;DLG5;SOX9;PBX1;GLI3		90	regulation of heart contraction (GO:0008016)	0.401064	CHRM2;DSP;CSRP3;TPM1;ATP1A1;DSC2;SLC9A1		90	neurotrophin TRK receptor signaling pathway (GO:0048011)	0.358735	NET1;OBSCN;PRKAR1B;MCF2;RASGRF2;ARHGEF3;PDGFA;BCAR1		90	guanosine-containing compound catabolic process (GO:1901069)	0.179844	EFTUD2;TUBB2B;RAB4A;RALA;TUBA1A;TUBB2A;GNB1;GNA12;TBCC;DNM1L;RAB8A		90	cellular ion homeostasis (GO:0006873)	0.597948	SLC24A2;OXTR;GPR12;GNB1;RAB39A;HRC;CCR9;NEDD4L;SLC4A11;ATP6V1E1;ATP6V1G3;SLC8B1		90	metal ion homeostasis (GO:0055065)	0.241961	SLC30A8;FECH;HEXB;APLP2;EPHX2;PSEN2;SLC30A1;TMEM165;DDIT3;HYAL2;S1PR1;TMBIM6;STEAP2;SFXN5												90	regulation of muscle organ development (GO:0048634)	0.382892	MYOG;TBX1;NOTCH1;SOX9;RBPJ		90	regulation of Ras GTPase activity (GO:0032318)	0.541667	SYDE2;SYDE1;ARHGEF10;JUN;MCF2;TBC1D30;ARAP1
91	glycosaminoglycan biosynthetic process (GO:0006024)	0.289846	BCAN;CHST9;GPC4;HS6ST2;CHST3		91	anion transmembrane transport (GO:0098656)	0.401064	SLC5A6;SLC12A5;GLRB;SLC4A2;SLC6A20;ADAMTS8;ANO4;AQP1		91	detection of abiotic stimulus (GO:0009582)	0.358735	CDS1;MMP24;TTR;ABCA4;PRKCQ;CACNA2D4		91	positive regulation of calcium ion transport (GO:0051928)	0.179844	LGALS3;ADCYAP1R1;TRPC1;WNK3;ARRB2;THY1		91	organ morphogenesis (GO:0009887)	0.613713	NEUROD1;EFNB2;NRP1;EMX1;TSHZ3;IL7;CUL1;SOX11;EVL;DSCAML1;SOX4;PBX1		91	alcohol metabolic process (GO:0006066)	0.241961	ALDH3A2;PCYT1B;DGAT1;FECH;NPC2;APLP2;PLCH1;CYP7B1;CYP46A1;OSBPL1A;ALDH7A1;MBTPS2												91	tube formation (GO:0035148)	0.382892	SALL1;NOTCH1;GDNF;SOX9;RGMA		91	cellular component disassembly (GO:0022411)	0.541667	NCSTN;LMNA;COL8A2;MICAL2;LAMB1;EMD;CD44
92	aminoglycan biosynthetic process (GO:0006023)	0.295233	BCAN;CHST9;GPC4;HS6ST2;CHST3		92	response to reactive oxygen species (GO:0000302)	0.401064	NET1;PRDX5;PLEKHA1;TPM1;CYP1B1;PRDX6;AQP1		92	regulation of nucleocytoplasmic transport (GO:0046822)	0.358735	FZD1;BMP4;KANK1;PPM1B;SMAD3;BMP7		92	regionalization (GO:0003002)	0.179844	LFNG;BTG2;VANGL2;NOTCH1;SMARCD3;APC;POFUT1;PLXNA2;HOXB2;ACVR2B;PBX1		92	regulation of chemotaxis (GO:0050920)	0.621453	EFNB2;NRP1;NTRK3;SLIT1;PRKD1		92	peptidyl-serine phosphorylation (GO:0018105)	0.241961	MAPKAPK3;NEK6;STK39;PDK3;MAPK1												92	negative regulation of secretion (GO:0051048)	0.382892	NOTCH1;KCNJ11;SYT11;NR1H3;STXBP6;FGF23		92	protein folding (GO:0006457)	0.541667	LMAN1;HSP90AA1;P4HB;CRYAB;PDIA5
93	limb morphogenesis (GO:0035108)	0.303601	SALL1;NOTCH1;BMPR1B;PBX1;GLI3		93	regulation of protein transport (GO:0051223)	0.401064	FZD1;CD40;RPH3AL;SMAD3;TNFSF15;IGF1;AXIN2;SLC51B;TMEM173;PRKCZ;NFKBIA;BAMBI;TNFRSF14;EXPH5		93	regulation of transmembrane transport (GO:0034762)	0.358735	CLIC6;GJA1;KCNG3;STIM2;CA2;AKT2;RASGRF2;CNKSR3;CACNA2D4		93	regulation of cell morphogenesis involved in differentiation (GO:0010769)	0.179844	NRP1;NUMBL;SMAD4;NOTCH1;MAP1B;NTRK3;DACT3;NRCAM;ITGB1BP1;SEMA4F;THY1		93	rRNA processing (GO:0006364)	0.621453	EXOSC7;NSA2;FBLL1;EXOSC3;RPS24		93	regulation of proteasomal ubiquitin-dependent protein catabolic process (GO:0032434)	0.241961	UFL1;GCLC;NEK6;UBE2E1;CLU;ATRAID												93	regulation of transporter activity (GO:0032409)	0.383942	NLGN1;KCNJ11;KCNIP2;PLCG2;NEDD4L;ZNF227		93	monosaccharide metabolic process (GO:0005996)	0.541667	GCLC;GALT;MDH1;SLC37A4;CRYAB
94	appendage morphogenesis (GO:0035107)	0.303601	SALL1;NOTCH1;BMPR1B;PBX1;GLI3		94	collagen metabolic process (GO:0032963)	0.405738	COL15A1;ADAMTS14;COL2A1;COL1A2;TRAM2		94	apoptotic signaling pathway (GO:0097190)	0.358735	NET1;KRT18;OBSCN;SMAD3;PPP1R13B;PCBP4;MCF2;RASGRF2;ARHGEF3		94	proteolysis involved in cellular protein catabolic process (GO:0051603)	0.179844	EDEM3;USP8;USP37;UBE2I;TOR1A;UBE2D2;ARRB2;RNF168;PSMA6;PSMD6;PSMB2;APC;UBE2N;BAP1;RNF187		94	positive regulation of cell morphogenesis involved in differentiation (GO:0010770)	0.655291	NRP1;SEMA4D;BCL11A;NTRK3;EZH2		94	regulation of transmembrane receptor protein serine/threonine kinase signaling pathway (GO:0090092)	0.241961	CRB2;WWTR1;TCF7L2;SMAD3;MSX2;SNX25;WNT5A;TOB1												94	response to light stimulus (GO:0009416)	0.394284	ATXN1;KCNJ10;GNB1;SLC1A2;SLC1A3;PRKCA;CNGA3;USP28;POLH;DDB2		94	response to drug (GO:0042493)	0.541667	GRIN2A;JUN;XBP1;STAR;PDE2A;NFATC2;AQP1
95	regulation of epithelial cell proliferation (GO:0050678)	0.3063	SOX2;EFNB2;CDKN1B;NOTCH1;APC;NFIB;HMGB2;SOX9;PRKD1		95	endoplasmic reticulum unfolded protein response (GO:0030968)	0.405738	SHC1;LMNA;DERL1;KDELR3;HSP90B1		95	cognition (GO:0050890)	0.358735	TANC1;SYNGAP1;PRKAR1B;ITGA3;SERPINF1;RCAN2;ABCA7		95	regulation of mitotic cell cycle (GO:0007346)	0.179844	PLK3;PRMT5;RNASEH2B;ZWILCH;CAV2;PRKCA;PBX1;MTBP;PSMA6;RINT1;PSMD6;PSMB2;APC;EIF4EBP1;NAE1		95	sensory perception (GO:0007600)	0.655291	GABRB3;SLC24A2;PGAP1;TSHZ3;ATP8B1;RGS16;FBXO11;COCH;P2RX3;PENK;GNB1;PDE6D;SCN3B		95	response to fibroblast growth factor (GO:0071774)	0.246611	KIF16B;ERBB4;HYAL2;ITPR2;THEM4;MAPK1;ADCY2;FGFR1												95	negative regulation of neuron death (GO:1901215)	0.40172	TOX3;BTG2;GDNF;CLCF1;ADNP;MT3		95	ubiquitin-dependent protein catabolic process (GO:0006511)	0.541667	FBXW4;CYLD;PINK1;FBXW5;ZNRF3;DNAJB9;ERLIN2
96	synaptic transmission (GO:0007268)	0.308882	KCNJ10;ACTN2;KCNH7;SLC1A2;GRIN2B;ETV5;NCALD;GJC1;NOVA1;KIF1B;KCNN3;DRD3;CAMK2G		96	regulation of Rho GTPase activity (GO:0032319)	0.406568	SYDE2;NET1;EPHA4;CD40;MCF2;ARHGAP29;ARAP3;EFNA5		96	cell fate commitment (GO:0045165)	0.361309	BMP4;WNT2B;EPAS1;MITF;OTX2		96	protein modification by small protein removal (GO:0070646)	0.179844	USP8;USP37;TOR1A;EIF3F;COPS8;BAP1		96	sensory perception of sound (GO:0007605)	0.656611	GABRB3;PGAP1;ATP8B1;FBXO11;COCH		96	blood vessel development (GO:0001568)	0.246611	SOCS3;TCF7L2;HEY2;MAPK1;GATAD2A												96	regulation of transmembrane transport (GO:0034762)	0.413564	KCNG1;NLGN1;KCNJ10;KCNK10;KCNJ11;KCNH7;KCNIP2;PLCG2;NEDD4L;ZNF227		96	divalent inorganic cation homeostasis (GO:0072507)	0.541667	CHRM2;PDGFRA;KL;ATP7B;TRPM7;SLC37A4
97	epithelial cell differentiation (GO:0030855)	0.316405	GPSM2;NOTCH1;NFIB;DLG5;ITGA2;SOX9;ASCL1;RHCG;GLI3;HES5		97	regulation of protein import into nucleus (GO:0042306)	0.413251	FZD1;NFKBIA;SMAD3;BAMBI;IGF1;AXIN2;TMEM173		97	neurotrophin signaling pathway (GO:0038179)	0.363158	NET1;OBSCN;PRKAR1B;MCF2;RASGRF2;ARHGEF3;PDGFA;BCAR1		97	regulation of metal ion transport (GO:0010959)	0.179844	JPH4;LGALS3;ADCYAP1R1;UBASH3B;PRKCE;KIF5B;TRPC1;WNK3;ATP1A2;THY1;ARRB2		97	organic anion transport (GO:0015711)	0.657789	SLC4A7;ATP8A2;ATP8B1;SLCO4C1;SLC17A6;SLC4A11;CA6;SLC38A9;SLC25A42;GLS		97	regulation of cellular protein catabolic process (GO:1903362)	0.266438	MYLIP;UFL1;GCLC;NEK6;UBE2E1;CLU;ATRAID												97	muscle cell differentiation (GO:0042692)	0.415245	MYOG;FGF6;SORT1;SOX9;BARX2		97	positive regulation of proteolysis (GO:0045862)	0.541667	XBP1;GCLC;PINK1;UACA;CTSC
98	positive regulation of GTPase activity (GO:0043547)	0.317512	PLEKHG1;RALGAPA2;RGS16;ASAP2;PREX2;ARHGAP21;ARHGAP32;SIPA1L1;RAPGEF1;PLCE1;RGS20;SRGAP3;SBF2;ARHGEF6		98	cellular protein complex disassembly (GO:0043624)	0.418556	VIL1;RPLP1;MICAL2;RPS20;RPL15;RPS12		98	response to radiation (GO:0009314)	0.370129	CDS1;TRPM1;NET1;TANC1;SYNGAP1;TTR;ABCA4;PRKCQ;CYBA;CACNA2D4;AQP1		98	RNA splicing, via transesterification reactions (GO:0000375)	0.179844	EFTUD2;TRA2B;CDC5L;RALY;BUD13;YBX1;SNRPA;LSM2;RBM22		98	rRNA metabolic process (GO:0016072)	0.669453	EXOSC7;NSA2;FBLL1;EXOSC3;RPS24		98	positive regulation of MAPK cascade (GO:0043410)	0.272671	ALK;MAP3K1;WNT5A;NOD1;MAPK10;MAPKAPK3;ERBB4;TIMP2;ADAM9;MAPK1;AJUBA;MAP3K5;FGFR1												98	positive regulation of cell division (GO:0051781)	0.418083	FGF6;RACGAP1;UBE2C;PDGFD;KIF23		98	protein homooligomerization (GO:0051260)	0.541667	SKI;LNX1;PCBD1;CRYAB;MUC20
99	positive regulation of GTP catabolic process (GO:0033126)	0.319468	PLEKHG1;RALGAPA2;RGS16;ASAP2;PREX2;ARHGAP21;ARHGAP32;SIPA1L1;RAPGEF1;PLCE1;RGS20;SRGAP3;SBF2;ARHGEF6		99	isoprenoid metabolic process (GO:0006720)	0.418807	SCPEP1;CRABP2;ABCA4;CYP1B1;RLBP1;STRA6		99	regulation of cell adhesion (GO:0030155)	0.376903	NET1;KANK1;SMAD3;ITGA3;PRKCQ;PTPRJ;PKP4;LAMB1;BMP7		99	regulation of gliogenesis (GO:0014013)	0.179844	NOTCH1;NTRK3;NF1;ETV5;GFAP		99	regulation of behavior (GO:0050795)	0.678324	EFNB2;NRP1;NTRK3;SLIT1;PRKD1;NR2C2		99	cellular response to nitrogen compound (GO:1901699)	0.272671	STRADB;UROS;AKAP7;ITPR2;ADCY2;GNG12;ASS1;RAB31;THEM4;MAPK1;SIK2;CPEB4;MAP3K5;FGFR1												99	neuron development (GO:0048666)	0.426077	SOX3;BTG2;MAP2;ATP8B1;CNGA3		99	modification-dependent protein catabolic process (GO:0019941)	0.541667	FBXW4;CYLD;PINK1;FBXW5;ZNRF3;DNAJB9;ERLIN2
100	negative regulation of cell projection organization (GO:0031345)	0.330236	LRP4;FAT3;MT3;RTN4;GFAP		100	blood vessel development (GO:0001568)	0.418807	EGFL7;COL1A2;LAMA4;AQP1;STRA6		100	divalent metal ion transport (GO:0070838)	0.37948	TRPM1;SLC24A4;STIM2;CACHD1;CACNA2D4;ATP2C1;CNNM2		100	positive regulation of cell motility (GO:2000147)	0.179844	SPAG9;LGALS3;NRP1;BAG4;NOTCH1;APC;PRKCE;NTRK3;VEGFC;PRKCA;ITGB1BP1;PRKD1		100	regulation of cell morphogenesis involved in differentiation (GO:0010769)	0.681037	NRP1;SEMA4D;BCL11A;NTRK3;SLIT1;NRCAM;EPHA3;EZH2		100	energy reserve metabolic process (GO:0006112)	0.272671	GYS1;TCF7L2;ITPR2;ADCY2;IL6ST;GNG12;PGM1												100	carbohydrate derivative biosynthetic process (GO:1901137)	0.427484	EXT1;CSGALNACT1;PLSCR1;RRM2;HAS2;UMPS;PHLDA1;GBGT1;PPCDC;PRTFDC1;GNE		100	response to peptide hormone (GO:0043434)	0.541667	KL;STAR;GLP2R;BAIAP2;LPIN1;GNAI1;EIF4G1
101	regulation of muscle system process (GO:0090257)	0.339718	MSTN;ITGA2;PDE4B;PLCE1;SRI;CAMK2G		101	response to endoplasmic reticulum stress (GO:0034976)	0.418807	OS9;SHC1;LMNA;ITPR1;DERL1;KDELR3;HSP90B1		101	hexose metabolic process (GO:0019318)	0.385077	NISCH;PKM;AKT2;PGM5;GALM;WDTC1		101	positive regulation of ion transport (GO:0043270)	0.179884	LGALS3;ADCYAP1R1;DPYSL2;KIF5B;TRPC1;WNK3;THY1;ARRB2;SLC6A1		101	regulation of mitotic cell cycle phase transition (GO:1901990)	0.698893	PSMD4;PSMD14;PSMA2;PKIA;E2F1;SOX4;PBX1;EZH2		101	post-Golgi vesicle-mediated transport (GO:0006892)	0.272671	GOLGA4;RAB31;KIF16B;STEAP2;SH3D19												101	regulation of extrinsic apoptotic signaling pathway (GO:2001236)	0.427484	GDNF;PEA15;GAS1;RFFL;BCL2L14;SH3RF1		101	divalent metal ion transport (GO:0070838)	0.541667	GRIN2A;NIPAL3;PDE2A;TRPM7;CACNA1E
102	axonogenesis (GO:0007409)	0.347289	NOTCH1;PTPRZ1;APC;MAP2;NFIB		102	fatty acid metabolic process (GO:0006631)	0.418807	FADS3;ACSL1;PTGES2;NDUFS6;EPHX2;CYP1B1;MGST2;ECHDC2;PLA2G4A;PTGDS;LPIN1		102	alcohol metabolic process (GO:0006066)	0.387651	CYP27A1;CDS1;SMPD3;PLA2G15;PLCB4;TTR;OSBPL1A;SLC5A3;LGMN		102	protein polyubiquitination (GO:0000209)	0.179884	RNF168;PSMA6;PSMD6;PSMB2;UBE2D2;RNF180;UBE2N;UBE2O;RNF187		102	Notch signaling pathway (GO:0007219)	0.715555	CDK8;NEUROD4;CUL1;E2F1;MAML3		102	Wnt signaling pathway (GO:0016055)	0.272671	TLE4;SFRP4;TCF7L2;TLE1;DDIT3;WNT5A;LRRFIP2;CDK14;WLS												102	kidney development (GO:0001822)	0.427484	NIPBL;SALL1;GDNF;LRP4;HAS2		102	modification-dependent macromolecule catabolic process (GO:0043632)	0.541667	FBXW4;CYLD;PINK1;FBXW5;ZNRF3;DNAJB9;ERLIN2
103	sulfur compound metabolic process (GO:0006790)	0.354397	BCAN;CHST9;TPST1;ELOVL2;B3GAT2;MTR;GPC4;HS6ST2;AASS;CHST3		103	cellular response to unfolded protein (GO:0034620)	0.418807	SHC1;LMNA;DERL1;KDELR3;HSP90B1		103	sodium ion transport (GO:0006814)	0.389237	SLC5A6;SLC24A4;SLC38A11;SLC5A3;SLC4A5		103	phospholipid metabolic process (GO:0006644)	0.179884	DPM1;FDPS;SAMD8;PIK3CA;SLC44A2;DOLPP1;PIGM;MVD;PLCD4;DHDDS;PIK3C2B;AGPAT4		103	proteasomal protein catabolic process (GO:0010498)	0.717186	PSMD4;OS9;PSMD14;PSMA2;ENC1;CUL1;NEDD4L		103	coenzyme metabolic process (GO:0006732)	0.272671	ACOT8;ALDH1L1;DGAT1;ELOVL5;SUCLG2;MTHFS;HSD17B12;MOCS1												103	regulation of lipase activity (GO:0060191)	0.427484	SORT1;NMUR2;NR1H3;PRKCA;BICD1		103	microtubule-based process (GO:0007017)	0.541667	ARHGEF10;LMNA;DNAH6;FLNA;TACC2;CRYAB;DPCD;KTN1
104	mitotic cell cycle (GO:0000278)	0.356396	SOX2;GINS1;NEDD1;CDKN1B;ORC6;KIF18B;CCNH;NCAPG;CEP192;NINL;RAE1;CKAP5		104	positive regulation of Wnt signaling pathway (GO:0030177)	0.418807	WNT2B;SMAD3;BAMBI;ROR2;SULF1		104	divalent inorganic cation transport (GO:0072511)	0.392016	TRPM1;SLC24A4;STIM2;CACHD1;CACNA2D4;ATP2C1;CNNM2		104	regulation of response to DNA damage stimulus (GO:2001020)	0.18003	RNF168;RINT1;RNASEH2B;UBE2N;SETMAR;TERF2IP;SIRT6		104	regulation of protein ubiquitination (GO:0031396)	0.717186	PSMD4;PSMD14;PSMA2;UBXN2A;RNF180;CUL1;SOX4		104	mucopolysaccharide metabolic process (GO:1903510)	0.272671	VCAN;SDC2;HEXB;HYAL2;PRELP;GNS												104	regulation of muscle cell differentiation (GO:0051147)	0.427484	MYOG;TBX1;NOTCH1;SOX9;RBPJ		104	divalent inorganic cation transport (GO:0072511)	0.541667	GRIN2A;NIPAL3;PDE2A;TRPM7;CACNA1E
105	negative regulation of transport (GO:0051051)	0.3589	TRIM9;PID1;NOTCH1;ACTN2;SYT11;MAP1B;PEA15;NEDD4L;PRKD1;SRI;DRD3		105	long-chain fatty acid metabolic process (GO:0001676)	0.418807	ACSL1;EPHX2;CYP1B1;PLA2G4A;PTGDS		105	negative regulation of protein kinase activity (GO:0006469)	0.3925	BMP4;PRKAR1B;PDCD4;PTPRJ;BMP7;SOCS5		105	organophosphate biosynthetic process (GO:0090407)	0.180762	SLC35B3;FDPS;MOCS2;SAMD8;SLC44A2;PRKAG2;ATP1A2;NME1;ADCY5;DHDDS;PIK3C2B;AGPAT4;DPM1;PIK3CA;DOLPP1;MVD		105	pattern specification process (GO:0007389)	0.717186	EOMES;NEUROD1;NRP1;EMX1;PGAP1;PLXNA2;TBR1;BHLHE22;MLLT3;DSCAML1;PBX1		105	negative regulation of canonical Wnt signaling pathway (GO:0090090)	0.272671	SFRP4;WWTR1;TCF7L2;DDIT3;WNT5A												105	cell morphogenesis (GO:0000902)	0.433632	SALL1;NOTCH1;GDNF;HAS2;SLC1A3;SOX9;RBPJ		105	positive regulation of protein processing (GO:0010954)	0.541667	XBP1;GCLC;PINK1;UACA;CTSC
106	developmental maturation (GO:0021700)	0.380337	CBFB;PDE3A;RFX3;SEZ6L;ASCL1;HES5		106	ossification (GO:0001503)	0.425002	ECM1;SPARC;COL2A1;AXIN2;MEF2D;DDR2		106	cell-cell adhesion via plasma-membrane adhesion molecules (GO:0098742)	0.395024	CLDN4;CLDN3;CLSTN2;CDHR1;CLDN19;ATP2C1		106	protein N-linked glycosylation via asparagine (GO:0018279)	0.180762	DPM1;EDEM3;MGAT5;DOLPP1;MVD;DHDDS		106	signal transduction by p53 class mediator (GO:0072331)	0.717186	PSMD4;PSMD14;PSMA2;E2F1;SOX4		106	interaction with host (GO:0051701)	0.278376	UVRAG;SMAD3;PCCA;PABPN1;HYAL2												106	regionalization (GO:0003002)	0.435659	TBX1;ARC;BTG2;NOTCH1;FOXG1;GAS1;LRP4;RBPJ		106	positive regulation of protein maturation (GO:1903319)	0.541667	XBP1;GCLC;PINK1;UACA;CTSC
107	transmembrane receptor protein serine/threonine kinase signaling pathway (GO:0007178)	0.393467	FUT8;MSTN;NEDD4L;BMPR1B;LTBP1;ACVR2A;RGMA		107	regulation of fat cell differentiation (GO:0045598)	0.43115	WIF1;ZC3H12A;CREBL2;LPIN1;CMKLR1		107	carbohydrate homeostasis (GO:0033500)	0.395024	NCOR2;RPH3AL;SLC30A8;CYBA;MET		107	microtubule-based process (GO:0007017)	0.180762	PLK3;DYNC1H1;NAV1;HOOK3;CKAP5;DYNC1LI2;TUBB2B;TUBA1A;TUBB2A;APC;MAP1B;KIF5B;AP3S2;KIF1B;ACTR10;ZPR1		107	regulation of ossification (GO:0030278)	0.736694	NELL1;SEMA4D;SOX11;PRKD1;PRL;PBX1		107	negative regulation of Wnt signaling pathway (GO:0030178)	0.279331	SFRP4;WWTR1;TCF7L2;TLE1;DDIT3;WNT5A												107	regulation of response to DNA damage stimulus (GO:2001020)	0.439865	RAD51AP1;RNF168;H2AFX;DEK;POLH		107	steroid metabolic process (GO:0008202)	0.541667	STARD3;PDGFRA;STAR;HSD17B2;SLC37A4
108	cellular amino acid catabolic process (GO:0009063)	0.394707	DDAH1;GLDC;GPT2;AASS;HIBCH		108	nuclear-transcribed mRNA catabolic process, nonsense-mediated decay (GO:0000184)	0.436489	CTIF;RPLP1;RPS20;RPL15;RPS12;EIF4G1		108	glucose homeostasis (GO:0042593)	0.395024	NCOR2;RPH3AL;SLC30A8;CYBA;MET		108	peptidyl-asparagine modification (GO:0018196)	0.185949	DPM1;EDEM3;MGAT5;DOLPP1;MVD;DHDDS		108	cell fate commitment (GO:0045165)	0.740679	NEUROD1;GAP43;NEUROD4;IL7;NEUROG2		108	glycosaminoglycan metabolic process (GO:0030203)	0.279331	VCAN;NAGLU;SDC2;HEXB;HYAL2;PRELP;GNS												108	regulation of mitotic cell cycle phase transition (GO:1901990)	0.451528	PSMA5;PSMD11;UBE2C;GML;PSME4;ZNF207;CLSPN;TICRR		108	regulation of actin cytoskeleton organization (GO:0032956)	0.541667	PDGFRA;ARHGEF10;JMY;ARAP1;BAIAP2
109	cell maturation (GO:0048469)	0.399183	CBFB;PDE3A;RFX3;ASCL1;HES5		109	regulation of cell-substrate adhesion (GO:0010810)	0.443806	NET1;SMAD3;ITGA3;PLEKHA2;EMILIN1;EFNA5;PRKCZ		109	response to hypoxia (GO:0001666)	0.396663	CLDN3;SMAD3;EPAS1;PDGFA;ASCL2;BMP7;AQP1		109	positive regulation of cellular component movement (GO:0051272)	0.191353	SPAG9;LGALS3;NRP1;BAG4;NOTCH1;APC;PRKCE;NTRK3;VEGFC;PRKCA;ITGB1BP1;PRKD1		109	proteolysis involved in cellular protein catabolic process (GO:0051603)	0.741973	USP49;PSMD4;OS9;PSMD14;PSMA2;USP3;ENC1;CUL1;NEDD4L;FBXO11;TRPC4AP		109	regulation of cellular response to stress (GO:0080135)	0.279331	MAP3K1;FECH;MGMT;NEK6;WNT5A;NOD1;CLU;SFRP4;MAPK1;AJUBA;MAP3K5;MCL1;NFE2L2												109	regulation of cell cycle process (GO:0010564)	0.45741	MYOG;PSMD11;UBE2C;GML;KIF23;TICRR;PSMA5;ANLN;RACGAP1;PSME4;ZNF207;SOX9;CLSPN		109	microtubule cytoskeleton organization (GO:0000226)	0.541667	ARHGEF10;LMNA;FLNA;TACC2;CRYAB
110	growth (GO:0040007)	0.400645	SALL1;NOTCH1;NLGN4X;MSTN;LHX2;MAP1B;SLC1A2;LRP4;SOX9;GLI3		110	multicellular organismal macromolecule metabolic process (GO:0044259)	0.444015	COL15A1;ADAMTS14;COL2A1;COL1A2;TRAM2		110	sensory perception (GO:0007600)	0.396663	RD3;TRPM1;SLC24A4;EPAS1;ABCA4;C5AR1;GRM8;EYA4;RAX;CLDN19;AQP1		110	epidermal growth factor receptor signaling pathway (GO:0007173)	0.192293	RASSF2;SHC3;PIK3CA;PRKCE;PRKCA;CSK;FYN;CBL;ADCY5		110	cellular component morphogenesis (GO:0032989)	0.741973	EOMES;NRP1;ATP8A2;NFIB;STMN1;DCX;NRCAM;BHLHE22;SSBP1;NYAP2;PAK3;DSCAML1		110	fibroblast growth factor receptor signaling pathway (GO:0008543)	0.279331	KIF16B;ERBB4;ITPR2;THEM4;MAPK1;ADCY2;FGFR1												110	B cell activation (GO:0042113)	0.464207	RNF168;ZAP70;CLCF1;PLCG2;RBPJ		110	response to insulin (GO:0032868)	0.541667	KL;STAR;BAIAP2;LPIN1;EIF4G1
111	carboxylic acid catabolic process (GO:0046395)	0.408237	PEX7;DDAH1;GLDC;GPT2;ECI2;AASS;HIBCH		111	regulation of cell projection assembly (GO:0060491)	0.457831	TBC1D2;MYO3B;CDC42EP5;TBC1D30;AQP1;SSH1		111	embryonic morphogenesis (GO:0048598)	0.396818	FBXW4;BMP4;GJA1;SMAD3;CHST11;EYA4;OTX2;IFT57;BMP7;TGFBR2		111	regulation of calcium ion transport into cytosol (GO:0010522)	0.192293	ADCYAP1R1;UBASH3B;TRPC1;ATP1A2;THY1		111	protein-DNA complex subunit organization (GO:0071824)	0.741973	HIST3H2A;KAT6B;H3F3A;HP1BP3;TCF4		111	protein processing (GO:0016485)	0.279331	IMMP1L;SMAD3;PSEN2;TNFRSF10B;NOD1;IFT57;F3;MAP3K5												111	negative regulation of cell cycle process (GO:0010948)	0.464207	PSMA5;PSMD11;UBE2C;GML;PSME4;ZNF207;CLSPN;TICRR		111	positive regulation of protein kinase activity (GO:0045860)	0.541667	XBP1;PINK1;LMNA;UNC119;DNAJB9;MAP3K8;MUC20;PDIA5
112	organic acid catabolic process (GO:0016054)	0.408237	PEX7;DDAH1;GLDC;GPT2;ECI2;AASS;HIBCH		112	maintenance of location (GO:0051235)	0.458101	NFKBIA;CIZ1;OS9;FTH1;TMSB4X;KDELR3;HSP90B1		112	morphogenesis of an epithelium (GO:0002009)	0.399354	BMP4;GJA1;SMAD3;CA2;IFT57;BMP7;MET;TGFBR2		112	negative regulation of intracellular protein transport (GO:0090317)	0.199535	APC2;NF1;DACT3;ITGB1BP1;CSK		112	cell cycle G2/M phase transition (GO:0044839)	0.741973	ENSA;CUL1;CEP250;CEP63;LIN9		112	fatty acid metabolic process (GO:0006631)	0.279331	CBR1;ACOT8;PCCA;ELOVL5;EPHX2;CYP4V2;THEM4;HSD17B12;PPARA;ACSF2												112	cell division (GO:0051301)	0.476279	CCND2;NOTCH1;SPAG5;POU3F2;POU3F3		112	leukocyte differentiation (GO:0002521)	0.541667	JUN;PDE2A;ATP11C;ZFP36L2;MPZL2
113	microtubule cytoskeleton organization (GO:0000226)	0.408237	GPSM2;KIF18B;PSRC1;APC;MAP2;MAP1B;CEP192;CKAP5		113	negative regulation of cellular component organization (GO:0051129)	0.464309	EPHA4;ITGA3;CFLAR;IGF1;MALSU1;SMAD6;PRKCZ;VIL1;FAP;TMSB4X;CAPZA1;TMBIM1;LMNA;TBC1D30;UNC119;AP2M1		113	response to decreased oxygen levels (GO:0036293)	0.401657	CLDN3;SMAD3;EPAS1;PDGFA;ASCL2;BMP7;AQP1		113	regulation of cell cycle phase transition (GO:1901987)	0.199535	MTBP;PLK3;PSMA6;PSMD6;RNASEH2B;PSMB2;APC;ZWILCH;CDC5L;NAE1;PBX1		113	G2/M transition of mitotic cell cycle (GO:0000086)	0.741973	ENSA;CUL1;CEP250;CEP63;LIN9		113	steroid metabolic process (GO:0008202)	0.279331	ACOT8;FECH;NPC2;APLP2;HSD17B12;CYP7B1;CYP46A1;OSBPL1A;MBTPS2												113	regulation of epithelial cell proliferation (GO:0050678)	0.476279	TBX1;CPB2;NOTCH1;NFIB;GAS1;PRKCA;SOX9;IQGAP3		113	proteolysis involved in cellular protein catabolic process (GO:0051603)	0.541667	FBXW4;CYLD;PINK1;FBXW5;ZNRF3;DNAJB9;ERLIN2
114	glycosaminoglycan metabolic process (GO:0030203)	0.413692	BCAN;CHST9;B3GAT2;GPC4;HS6ST2;CHST3		114	negative regulation of protein complex assembly (GO:0031333)	0.464309	VIL1;TMSB4X;CAPZA1;SMAD6;PRKCZ		114	positive regulation of MAP kinase activity (GO:0043406)	0.40704	GHR;NTF3;C5AR1;PDGFA;TPD52L1;MET		114	cell division (GO:0051301)	0.199535	NUMBL;NOTCH1;VANGL2;TUBA1A;PRKCE;PRPF40A;ETV5		114	response to carbohydrate (GO:0009743)	0.741973	NEUROD1;P2RX3;ENSA;SOX4;AACS		114	positive regulation of nucleocytoplasmic transport (GO:0046824)	0.279331	TCF7L2;SMAD3;ERBB4;HYAL2;UACA												114	epithelial cell differentiation (GO:0030855)	0.476279	TBX1;NOTCH1;NFIB;SPINK5;USH1C;SOX9;RBPJ;RHCG;ACTL8		114	response to light stimulus (GO:0009416)	0.541667	GRIN2A;DUSP1;PPP1R1B;UNC119;UACA;AQP1
115	regionalization (GO:0003002)	0.417361	NOTCH1;APC;LHX2;LRP4;BMPR1B;PBX1;GLI3;ACVR2A		115	response to oxidative stress (GO:0006979)	0.464309	NET1;PRDX5;GCLC;PINK1;PLEKHA1;TPM1;CYP1B1;PRDX6;ATOX1;AQP1;PDK1		115	regulation of cell-substrate adhesion (GO:0010810)	0.407959	NET1;KANK1;SMAD3;ITGA3;PTPRJ		115	ERBB signaling pathway (GO:0038127)	0.201657	RASSF2;SHC3;PIK3CA;PRKCE;PRKCA;CSK;FYN;CBL;ADCY5		115	ubiquitin-dependent protein catabolic process (GO:0006511)	0.741973	USP49;PSMD4;OS9;PSMD14;PSMA2;USP3;CUL1;NEDD4L;FBXO11;TRPC4AP		115	endocytosis (GO:0006897)	0.279331	EEA1;COLEC12;SNX18;RAB31;MAPKAPK3;CFI;STON1;MAPK1;STON2;LRP10;STEAP2												115	anion transport (GO:0006820)	0.480418	SLC25A26;KCNJ10;RACGAP1;ATP8A1;ATP8B1;SLC1A2;SLC1A3;NMUR2;RHCG;FOLR2;RHBG;SERINC2		115	regulation of innate immune response (GO:0045088)	0.541667	CYLD;JUN;TRAF3;UNC93B1;JAK1
116	mucopolysaccharide metabolic process (GO:1903510)	0.42264	BCAN;CHST9;B3GAT2;GPC4;CHST3		116	cellular response to nitrogen compound (GO:1901699)	0.464309	KLF11;SHC1;PCSK9;TMEM173;PRKCZ;KLF3;HSP90B1;AQP1;SSH1;COL1A2;RAB13;LPIN1;PTPN2;WDTC1;EIF4G1		116	epithelial cell differentiation (GO:0030855)	0.412131	FZD1;NCOR2;BMP4;SMAD3;CUX1;AKT2;MITF;BMP7		116	DNA catabolic process (GO:0006308)	0.203658	TDG;UBE2N;SETMAR;ARRB2;EXOG;NME1		116	antigen processing and presentation of peptide antigen (GO:0048002)	0.741973	MARCH1;PSMD4;PSMD14;PSMA2;KIF5A;KIF11		116	cell morphogenesis (GO:0000902)	0.28394	MAP3K1;MSX2;STRADB;HEY2;WNT5A;MAP7;SHROOM3;CLU												116	signal transduction by p53 class mediator (GO:0072331)	0.483692	PSMA5;PSMD11;GML;PSME4;USP28		116	response to metal ion (GO:0010038)	0.541667	JUN;ATP7B;STAR;DUSP1;AQP1
117	morphogenesis of an epithelium (GO:0002009)	0.436835	SOX2;TFAP2C;SALL1;NOTCH1;DLG5;SOX9;PBX1;GLI3;HES5		117	epithelium development (GO:0060429)	0.466719	DSP;COL2A1;SMAD3;CRABP2;DCT;PLOD1;SMAD6;AGPAT2;AQP1;STRA6		117	tissue morphogenesis (GO:0048729)	0.41399	BMP4;GJA1;SMAD3;CA2;TNNC1;IFT57;BMP7;MET;TGFBR2		117	regulation of vasculature development (GO:1901342)	0.203658	NOTCH1;HEY1;NF1;VEGFC;PRKCA;ITGB1BP1;PRKD1;THBS2;ADD1		117	regulation of protein modification by small protein conjugation or removal (GO:1903320)	0.741973	PSMD4;PSMD14;PSMA2;UBXN2A;RNF180;CUL1;SOX4		117	positive regulation of protein catabolic process (GO:0045732)	0.28394	MYLIP;GCLC;WNT5A;ADAM9;CLU;SH3D19												117	neuron projection morphogenesis (GO:0048812)	0.494867	NOTCH1;PTPRZ1;MAP2;NFIB;LRP4;NRCAM		117	cofactor metabolic process (GO:0051186)	0.541667	MDH1;PCCA;PPCS;PCBD1;FOLR1
118	heart development (GO:0007507)	0.440693	SALL1;NOTCH1;GAB1;PLCE1;SRI;GLI3		118	cellular response to topologically incorrect protein (GO:0035967)	0.467396	SHC1;LMNA;DERL1;KDELR3;HSP90B1		118	activation of protein kinase activity (GO:0032147)	0.41459	BMP4;GHR;PRKAR1B;NTF3;C5AR1;MET;TGFBR2		118	carbohydrate derivative biosynthetic process (GO:1901137)	0.203658	SLC35B3;PRKAG2;ATP1A2;NME1;ADCY5;DHDDS;DPM1;QTRT1;BCAN;VCAN;DOLPP1;MVD;PHLDA1;COLGALT1		118	cellular metal ion homeostasis (GO:0006875)	0.741973	SLC24A2;OXTR;GPR12;GNB1;HRC;CCR9;NEDD4L;ATP6V1E1;ATP6V1G3;SLC8B1		118	positive regulation of response to wounding (GO:1903036)	0.28394	HYAL2;WNT5A;IL6ST;F3;MYLK;NFE2L2												118	ubiquitin-dependent protein catabolic process (GO:0006511)	0.506084	RNF168;PSMA5;PSMD11;UBE2C;PSME4;NEDD4L;ZNF227;FBXO21;RFFL;USP28		118	small molecule biosynthetic process (GO:0044283)	0.541667	STARD3;GCLC;CHKA;STAR;PTGDS;LPIN1;PLTP
119	establishment of organelle localization (GO:0051656)	0.443662	ARHGAP21;GPSM2;TRIM9;PSRC1;MAP1B;KIF1B		119	cellular ion homeostasis (GO:0006873)	0.467396	CHRM2;CD40;SLC12A5;CALCB;EPHX2;C5AR1;ITPR1;SLC35G1;ATP1A1;ATOX1;SLC9A1;TRPM1;CSRP3;FTH1		119	negative regulation of kinase activity (GO:0033673)	0.41459	BMP4;PRKAR1B;PDCD4;PTPRJ;BMP7;SOCS5		119	regulation of endocytosis (GO:0030100)	0.203658	LGALS3;RAB4A;TOR1A;CSK;PRKD1;ARRB2;CBL;ADD1		119	regulation of cell morphogenesis (GO:0022604)	0.741973	NRP1;SEMA4D;BCL11A;NTRK3;CDC42EP3;SLIT1;NRCAM;ARHGAP15;EPHA3;COCH;EZH2		119	cellular response to organonitrogen compound (GO:0071417)	0.28394	STRADB;UROS;AKAP7;ITPR2;ADCY2;GNG12;ASS1;RAB31;THEM4;MAPK1;SIK2;CPEB4;FGFR1												119	regulation of cell cycle phase transition (GO:1901987)	0.508153	PSMA5;PSMD11;UBE2C;GML;PSME4;ZNF207;CLSPN;TICRR		119	regulation of intracellular transport (GO:0032386)	0.541667	CYLD;LYPLA1;PDE2A;FLNA;EMD;CRYAB;UACA
120	regulation of mitotic cell cycle (GO:0007346)	0.443662	ANLN;PID1;CDKN1B;PSRC1;APC;DBF4B;ASCL1;BRINP3;DRD3;PBX1;RPRM		120	regulation of actin filament-based process (GO:0032970)	0.467396	VIL1;SMAD3;CDC42EP5;TMSB4X;CAPZA1;TPM1;ATP1A1;SYNPO;EFNA5;SSH1		120	Golgi vesicle transport (GO:0048193)	0.41459	KRT18;CUX1;RAB3IP;VPS41;AP1S3;SCAMP1		120	muscle cell development (GO:0055001)	0.203658	RCAN1;BIN3;NOTCH1;SGCB;CAV2		120	modification-dependent protein catabolic process (GO:0019941)	0.741973	USP49;PSMD4;OS9;PSMD14;PSMA2;USP3;CUL1;NEDD4L;FBXO11;TRPC4AP		120	monocarboxylic acid biosynthetic process (GO:0072330)	0.28394	ACOT8;VCAN;ELOVL5;HOGA1;HSD17B12;CYP46A1;CYP7B1												120	embryonic morphogenesis (GO:0048598)	0.509942	EXT1;TBX1;NIPBL;SALL1;NOTCH1;FOXG1;USH1C;LRIG1;GAS1;LRP4;SOX9		120	regulation of actin filament-based process (GO:0032970)	0.541903	PDGFRA;ARHGEF10;JMY;ARAP1;BAIAP2
121	aminoglycan metabolic process (GO:0006022)	0.464726	BCAN;CHST9;B3GAT2;GPC4;HS6ST2;CHST3		121	protein oligomerization (GO:0051259)	0.467756	LGI1;ANXA2;GCH1;PRF1;PRKCZ;SLC9A1;COL1A2;GLRB;CLPP;PCBD1;KCTD12;PRND;MUC20		121	single-organism behavior (GO:0044708)	0.4176	TANC1;SYNGAP1;PRKAR1B;ITGA3;SERPINF1;RCAN2;ABCA7;DMRT3;MET		121	positive regulation of locomotion (GO:0040017)	0.203658	SPAG9;LGALS3;NRP1;BAG4;NOTCH1;APC;PRKCE;NTRK3;VEGFC;PRKCA;ITGB1BP1;PRKD1		121	positive regulation of protein ubiquitination (GO:0031398)	0.741973	PSMD4;PSMD14;PSMA2;RNF180;CUL1		121	cell division (GO:0051301)	0.28394	WWTR1;SAMD9L;TACC1;CDK14;FGFR1;PARD3B												121	regulation of neuron differentiation (GO:0045664)	0.513756	SOX3;NLGN1;SALL1;NOTCH1;FOXG1;ID4;LRP4;NRCAM;SOX9;POU3F2;MT3		121	monocarboxylic acid metabolic process (GO:0032787)	0.542414	LYPLA1;CRABP2;STAR;PCCA;P4HB;PTGDS;SLC37A4;LPIN1
122	cell division (GO:0051301)	0.475424	CCND2;NOTCH1;POU3F2;POU3F3;ETV5		122	cell junction organization (GO:0034330)	0.471932	DSP;PARD6B;SMAD3;FBLIM1;PERP;RAB13;PLEKHA7;HDAC7		122	negative regulation of neuron death (GO:1901215)	0.423639	GHR;SYNGAP1;C5AR1;NTF3;LGMN		122	negative regulation of intracellular transport (GO:0032387)	0.203658	APC2;MAP1B;NF1;DACT3;ITGB1BP1;CSK		122	regulation of peptide transport (GO:0090087)	0.741973	NEUROD1;PPP3CB;ENSA;SLC8B1;CACNA1E;SOX4;AACS		122	response to decreased oxygen levels (GO:0036293)	0.28394	SMAD3;SDC2;PSEN2;PDK3;AGTRAP;ITPR2;PPARA;AJUBA;CPEB4												122	regulation of G-protein coupled receptor protein signaling pathway (GO:0008277)	0.516446	GNB1;RGS20;PRKCA;F2;BICD1		122	negative regulation of cellular component organization (GO:0051129)	0.545784	SKI;LYPLA1;LMNA;TBC1D30;UNC119;AATK;ARAP1;VASN
123	small molecule catabolic process (GO:0044282)	0.479884	PEX7;DDAH1;GLDC;GPT2;ECI2;MT3;AASS;HIBCH		123	protein targeting to membrane (GO:0006612)	0.473248	ANXA2;RPLP1;RAB3IP;RPS20;SEC61B;RPL15;RPS12		123	organic hydroxy compound metabolic process (GO:1901615)	0.423639	CYP27A1;CDS1;SMPD3;PLA2G15;PLCB4;TTR;ACOX2;EPAS1;OSBPL1A;SLC5A3;LGMN		123	protein N-linked glycosylation (GO:0006487)	0.203658	DPM1;EDEM3;MGAT5;DOLPP1;MVD;DHDDS		123	regulation of cell growth (GO:0001558)	0.741973	NRP1;IGFBPL1;SEMA4D;BCL11A;NTRK3;H3F3A;SLIT1;NRCAM;PAPPA2		123	peptidyl-serine modification (GO:0018209)	0.28394	MAPKAPK3;NEK6;STK39;PDK3;MAPK1												123	regulation of homeostatic process (GO:0032844)	0.521091	SIGLEC15;GFI1B;TFRC;DHX36;PLCG2;NEDD4L;NR1H3;CSK;F2		123	organic hydroxy compound metabolic process (GO:1901615)	0.547386	STARD3;GRIN2A;LRTOMT;CHKA;STAR;SLC37A4;LPIN1;PLTP
124	regulation of developmental growth (GO:0048638)	0.487319	NOTCH1;MSTN;MAP1B;MT3;RTN4		124	organ morphogenesis (GO:0009887)	0.47363	SMAD3;PLEKHA1;ZFAND5;AXIN2;HIPK1;AQP1;COL1A2;COL2A1;FRAS1;PERP;ID3;SLIT3;ROR2;STRA6		124	neuron projection guidance (GO:0097485)	0.429654	LGI1;FLRT3;NTF3;PRKCQ;OTX2;LAMB1;COL9A2;BMP7;MET		124	regulation of cell division (GO:0051302)	0.203658	PLK3;PRMT5;APC;CAV2;PRKCE;PDE3A;VEGFC;PRPF40A;ITGB1BP1;YBX1		124	modification-dependent macromolecule catabolic process (GO:0043632)	0.741973	USP49;PSMD4;OS9;PSMD14;PSMA2;USP3;CUL1;NEDD4L;FBXO11;TRPC4AP		124	toll-like receptor 4 signaling pathway (GO:0034142)	0.28394	MAPK10;MAP3K1;MAPKAPK3;MAPK1;NOD1												124	single-organism behavior (GO:0044708)	0.521091	ARC;BTG2;ATXN1;KCNJ10;NLGN4X;GDNF;PTPRZ1;SLC1A2;SLC1A3;NMUR2		124	regulation of cell morphogenesis (GO:0022604)	0.547386	AMIGO1;TBC1D30;AATK;ARAP1;BAIAP2;VASN;BCL9L
125	second-messenger-mediated signaling (GO:0019932)	0.495427	DDAH1;PDE3A;PLCE1;SOX9;NCALD		125	ER-nucleus signaling pathway (GO:0006984)	0.47363	SHC1;LMNA;DERL1;KDELR3;HSP90B1		125	axon guidance (GO:0007411)	0.429654	LGI1;FLRT3;NTF3;PRKCQ;OTX2;LAMB1;COL9A2;BMP7;MET		125	negative regulation of cell cycle phase transition (GO:1901988)	0.204323	MTBP;PLK3;PSMA6;PSMD6;PSMB2;APC;ZWILCH;CDC5L;NAE1		125	regulation of system process (GO:0044057)	0.741973	NEUROD1;OXTR;TSHZ3;TENM4;PDE4D;HRC;SCN3B;SSTR2;GLS;CACNA1G		125	positive regulation of I-kappaB kinase/NF-kappaB signaling (GO:0043123)	0.28394	TSPAN6;NEK6;TNFRSF19;TNFRSF10B;NOD1;AJUBA;WLS												125	modification-dependent protein catabolic process (GO:0019941)	0.525835	RNF168;PSMA5;PSMD11;UBE2C;PSME4;NEDD4L;ZNF227;FBXO21;RFFL;USP28		125	regulation of sequence-specific DNA binding transcription factor activity (GO:0051090)	0.547386	CYLD;JUN;TRAF3;JMY;FLNA;ERC1
126	response to mechanical stimulus (GO:0009612)	0.497689	SOX2;ITGA2;ETV1;SOX9;GRIN2B;MEIS2		126	multicellular organismal metabolic process (GO:0044236)	0.47363	COL15A1;ADAMTS14;COL2A1;COL1A2;TRAM2		126	response to oxygen levels (GO:0070482)	0.429883	CLDN3;SMAD3;EPAS1;PDGFA;ASCL2;BMP7;AQP1		126	regulation of vesicle-mediated transport (GO:0060627)	0.204323	LGALS3;NRP1;RAB4A;RALA;NOTCH1;TOR1A;CSK;PRKD1;ARRB2;CBL;SORL1;ADD1		126	cation homeostasis (GO:0055080)	0.741973	SLC24A2;OXTR;GPR12;GNB1;RAB39A;HRC;CCR9;NEDD4L;SLC4A11;ATP6V1E1;ATP6V1G3;SLC8B1		126	intrinsic apoptotic signaling pathway (GO:0097193)	0.28394	DDIT3;TNFRSF10B;TMBIM6;CLU;UACA;MAP3K5;MCL1												126	adult behavior (GO:0030534)	0.525835	ATXN1;KCNJ10;NLGN4X;GDNF;SLC1A2		126	cellular divalent inorganic cation homeostasis (GO:0072503)	0.547386	CHRM2;PDGFRA;ATP7B;TRPM7;SLC37A4
127	tissue morphogenesis (GO:0048729)	0.502988	SOX2;TFAP2C;SALL1;NOTCH1;PTCD2;DLG5;SOX9;PBX1;GLI3;HES5		127	taxis (GO:0042330)	0.480392	FLRT2;FLRT3;C5AR1;RAB13;ECSCR;SLIT3;EFNA5;MET;CMKLR1;CXCL16		127	regulation of ion transmembrane transport (GO:0034765)	0.437091	CLIC6;GJA1;KCNG3;STIM2;AKT2;RASGRF2;CNKSR3;CACNA2D4		127	response to wounding (GO:0009611)	0.204323	NRP1;VANGL2;MAX;NTRK3;NF1;PLAT;GRIN2C;GFAP		127	potassium ion transport (GO:0006813)	0.741973	SLC24A2;KCNJ6;KCNT1;KCNK12;KCNQ3		127	protein autophosphorylation (GO:0046777)	0.28394	ALK;ERBB4;NEK6;VRK2;SIK2;BMX;FGFR1												127	branching morphogenesis of an epithelial tube (GO:0048754)	0.525835	SALL1;NOTCH1;CSF1;GDNF;SOX9		127	positive regulation of defense response (GO:0031349)	0.547386	CYLD;JUN;TRAF3;UNC93B1;PDE2A
128	protein-DNA complex subunit organization (GO:0071824)	0.508852	ANP32E;HMGB2;TCF4;SOX9;HIST2H2BE		128	chemotaxis (GO:0006935)	0.480392	FLRT2;FLRT3;C5AR1;RAB13;ECSCR;SLIT3;EFNA5;MET;CMKLR1;CXCL16		128	regulation of ERK1 and ERK2 cascade (GO:0070372)	0.445887	BMP4;C5AR1;CNKSR3;PDGFA;ABCA7		128	negative regulation of phosphorus metabolic process (GO:0010563)	0.206513	NTRK3;PRKAG2;PRKCA;THY1;ARRB2;SORL1;DUS2;BAG4;UBASH3B;APC;CDK5RAP1;NF1;PMEPA1;ITGB1BP1;CSK;SOCS4		128	growth (GO:0040007)	0.741973	ENOX2;NRP1;EMX1;PPP3CB;GAP43;KIF26B;PDE4D;DCX;SLIT1		128	response to oxidative stress (GO:0006979)	0.290135	GCLC;MGMT;HYAL2;PNKP;ADAM9;SLC7A11;VRK2;UACA;MAP3K5;NFE2L2												128	cell projection morphogenesis (GO:0048858)	0.525835	NOTCH1;PTPRZ1;MAP2;NFIB;LRP4;NRCAM;C5ORF30		128	neurotrophin TRK receptor signaling pathway (GO:0048011)	0.547386	PDGFRA;KL;NCSTN;MCF2;RALGDS
129	regulation of ion transmembrane transporter activity (GO:0032412)	0.516339	ACTN2;PDE4B;NEDD4L;SRI;DRD3		129	inorganic anion transport (GO:0015698)	0.480392	SLC12A5;GLRB;SLC4A2;ADAMTS8;ANO4;AQP1		129	cell-cell junction organization (GO:0045216)	0.445887	GJA1;PARD6B;SMAD3;CLDN19;PKP4		129	negative regulation of phosphate metabolic process (GO:0045936)	0.206513	NTRK3;PRKAG2;PRKCA;THY1;ARRB2;SORL1;DUS2;BAG4;UBASH3B;APC;CDK5RAP1;NF1;PMEPA1;ITGB1BP1;CSK;SOCS4		129	energy derivation by oxidation of organic compounds (GO:0015980)	0.741973	ACLY;GNG2;GNB1;MLX;MTFR1;CACNA1E		129	cellular response to hormone stimulus (GO:0032870)	0.290183	MSX2;FECH;STRADB;LMO2;ADCY2;GNG12;ASS1;RAB31;THEM4;MAPK1;SLIT3;SIK2;PPARA;FGFR1												129	antigen processing and presentation of peptide antigen (GO:0048002)	0.533332	PSMA5;PSMD11;RACGAP1;PSME4;KIF23;MR1		129	protein localization to membrane (GO:0072657)	0.547386	HSP90AA1;RER1;HGS;LRRC4;FLNA
130	regulation of G-protein coupled receptor protein signaling pathway (GO:0008277)	0.516339	GPSM2;RGS16;PLCE1;RGS20;DRD3		130	odontogenesis (GO:0042476)	0.480392	COL1A2;PERP;ID3;AXIN2;AQP1		130	regulation of I-kappaB kinase/NF-kappaB signaling (GO:0043122)	0.450569	GJA1;PPM1B;TRAF5;ATP2C1;BMP7;MID2		130	regulation of osteoblast differentiation (GO:0045667)	0.21098	RASSF2;NOTCH1;HEY1;APC;PRKD1;ACVR2B		130	negative regulation of cell cycle phase transition (GO:1901988)	0.741973	PSMD4;PSMD14;PSMA2;SOX11;SOX4;EZH2		130	regulation of proteasomal protein catabolic process (GO:0061136)	0.295496	UFL1;GCLC;NEK6;UBE2E1;CLU;ATRAID												130	modification-dependent macromolecule catabolic process (GO:0043632)	0.533332	RNF168;PSMA5;PSMD11;UBE2C;PSME4;NEDD4L;ZNF227;FBXO21;RFFL;USP28		130	behavior (GO:0007610)	0.547386	GRIN2A;JUN;STAR;PPP1R1B;SLITRK5;NAV2;PTGDS;FGF12
131	cell cycle G2/M phase transition (GO:0044839)	0.529102	NEDD1;CCNH;CEP192;NINL;CKAP5		131	regulation of cell adhesion (GO:0030155)	0.480392	NET1;IFT74;SMAD3;PLEKHA2;ITGA3;LAMA4;TPM1;CYP1B1;PRKCQ;EMILIN1;EFNA5;PRKCZ		131	regulation of cell growth (GO:0001558)	0.455071	NET1;LGI1;SMAD3;PRKCQ;PTPRJ;CYBA;IGFBP7;BCAR1		131	pattern specification process (GO:0007389)	0.216025	NRP1;BTG2;SMAD4;NOTCH1;SMARCD3;ACVR2B;PBX1;LFNG;VANGL2;HEY1;APC;POFUT1;PLXNA2;HOXB2		131	cellular response to organic cyclic compound (GO:0071407)	0.741973	GABRB3;GNG2;CYP24A1;PDE4D;GNB1;SSTR2;NR2C2;AACS		131	cation homeostasis (GO:0055080)	0.295496	SLC30A8;FECH;HEXB;APLP2;EPHX2;PSEN2;SLC30A1;TMEM165;DDIT3;HYAL2;S1PR1;TMBIM6;STEAP2;SFXN5												131	cation homeostasis (GO:0055080)	0.535236	MT2A;KCNJ10;TFRC;TTPA;GNB1;PLCG2;NEDD4L;NMUR2;PRKCA;F2;RHCG;MT3		131	cellular amino acid metabolic process (GO:0006520)	0.547386	GSTM3;GCLC;PPCS;PCBD1;GGACT;P4HB;FOLR1
132	G2/M transition of mitotic cell cycle (GO:0000086)	0.529102	NEDD1;CCNH;CEP192;NINL;CKAP5		132	cellular response to organonitrogen compound (GO:0071417)	0.480392	KLF11;SHC1;PCSK9;PRKCZ;KLF3;HSP90B1;AQP1;SSH1;COL1A2;RAB13;LPIN1;PTPN2;WDTC1;EIF4G1		132	calcium ion transport (GO:0006816)	0.455071	TRPM1;SLC24A4;STIM2;CACHD1;CACNA2D4;ATP2C1		132	palate development (GO:0060021)	0.216766	SGPL1;SMAD4;INSIG2;PAK1IP1;ACVR2B		132	energy reserve metabolic process (GO:0006112)	0.741973	ACLY;GNG2;GNB1;MLX;CACNA1E		132	protein import (GO:0017038)	0.295496	TCF7L2;RANBP17;MAPK1;CLU;TOB1												132	mitotic cell cycle phase transition (GO:0044772)	0.535236	PSMA5;MELK;PSMD11;RRM2;ID4;USH1C;IQGAP3;CKAP5		132	nervous system development (GO:0007399)	0.547386	CHRM2;GBX2;PHF10;SIGMAR1;FGF12
133	cell cycle arrest (GO:0007050)	0.530098	SOX2;CDKN1B;APC;BRINP3;RPRM		133	regulation of hormone levels (GO:0010817)	0.480392	SCARB1;SCPEP1;TMF1;CRABP2;PLEKHA1;CYP1B1;YWHAZ;AQP1;STRA6		133	regulation of protein transport (GO:0051223)	0.457477	FZD1;BMP4;KANK1;PPM1B;RPH3AL;SMAD3;AKT2;BMP7;EXPH5		133	cell morphogenesis (GO:0000902)	0.216766	MED1;SMAD4;BIN3;NOTCH1;HEY1;TBCC;FAT3;VHL;ADD1		133	positive regulation of protein modification by small protein conjugation or removal (GO:1903322)	0.741973	PSMD4;PSMD14;PSMA2;RNF180;CUL1		133	regulation of cell adhesion (GO:0030155)	0.295496	SMAD3;PLEKHA2;WNT5A;SERPINI2;S1PR1;ADAM9;EMP2;ITGA6;HSD17B12;ASS1;S100A10												133	regulation of neuron apoptotic process (GO:0043523)	0.535236	TOX3;BTG2;GDNF;CLCF1;ADNP;MT3		133	single-organism cellular localization (GO:1902580)	0.547386	JUN;HSP90AA1;RER1;HGS;PDE2A;LMNA;LRRC4;FLNA
134	regulation of transmembrane transporter activity (GO:0022898)	0.538359	ACTN2;PDE4B;NEDD4L;SRI;DRD3		134	establishment of protein localization to membrane (GO:0090150)	0.480392	ANXA2;RPLP1;RAB34;RAB3IP;RAB13;RPS20;SEC61B;RPL15;RPS12		134	heart development (GO:0007507)	0.464188	BMP4;GJA1;ITGA3;PTPRJ;TGFBR2		134	platelet activation (GO:0030168)	0.21732	PIK3CA;PRKCE;GNB1;GNA12;VEGFC;PRKCA;CSK;FYN;ARRB2		134	positive regulation of Ras GTPase activity (GO:0032320)	0.741973	DOCK4;SEMA4D;NTRK3;GMIP;ARHGAP15;KALRN;RASGRP1;EZH2		134	regulation of innate immune response (GO:0045088)	0.299194	COLEC12;MAPK10;SOCS3;MAP3K1;MAPKAPK3;WNT5A;MAPK1;NOD1;TYK2												134	ribonucleoprotein complex subunit organization (GO:0071826)	0.535236	TFIP11;TDRD5;BICD1;PUM2;TICRR		134	neurotrophin signaling pathway (GO:0038179)	0.547386	PDGFRA;KL;NCSTN;MCF2;RALGDS
135	response to acid chemical (GO:0001101)	0.543706	SOX2;PID1;CDKN1B;ITGA2;SLC1A2;SOX9;ASCL1;BRINP3		135	cell-cell junction organization (GO:0045216)	0.480392	DSP;PARD6B;SMAD3;PERP;RAB13;PLEKHA7;HDAC7		135	regulation of establishment of protein localization (GO:0070201)	0.464188	FZD1;BMP4;KANK1;PPM1B;RPH3AL;SMAD3;ITGA3;AKT2;BMP7;EXPH5		135	proteasome-mediated ubiquitin-dependent protein catabolic process (GO:0043161)	0.21732	EDEM3;PSMA6;PSMD6;TOR1A;UBE2I;PSMB2;APC;ARRB2;RNF187		135	histone modification (GO:0016570)	0.741973	PRMT8;RYBP;USP49;KAT6B;USP3;POLE3;VRK1;EZH2		135	epithelium development (GO:0060429)	0.309609	ALDH3A2;SFRP4;TCF7L2;SMAD3;TNFRSF19;PSEN2;FLOT2;PPARA;FGFR1												135	positive regulation of protein ubiquitination (GO:0031398)	0.535236	FANCI;PSMA5;PSMD11;UBE2C;PSME4		135	regulation of cytoskeleton organization (GO:0051493)	0.547386	CYLD;PDGFRA;ARHGEF10;JMY;ARAP1;BAIAP2
136	regulation of transmembrane receptor protein serine/threonine kinase signaling pathway (GO:0090092)	0.543706	NOTCH1;NEDD4L;LTBP1;HES5;ACVR2A;RGMA		136	regulation of mitochondrion organization (GO:0010821)	0.480392	PINK1;LMNA;IGF1;MALSU1;YWHAZ		136	growth (GO:0040007)	0.464188	BMP4;GJA1;SMAD3;CHST11;SIK3;BMP7;SOCS5;WDTC1		136	developmental growth involved in morphogenesis (GO:0060560)	0.21732	NRP1;EVC;BIN3;NOTCH1;MAP1B		136	proteasome-mediated ubiquitin-dependent protein catabolic process (GO:0043161)	0.741973	PSMD4;OS9;PSMD14;PSMA2;CUL1;NEDD4L		136	response to oxygen levels (GO:0070482)	0.314092	SMAD3;SDC2;PSEN2;PDK3;AGTRAP;ITPR2;PPARA;AJUBA;CPEB4												136	regulation of cell division (GO:0051302)	0.535236	ANLN;FGF6;RACGAP1;UBE2C;PDGFD;ZNF207;KIF23		136	positive regulation of cell migration (GO:0030335)	0.552652	PDGFRA;WNT5B;LAMB1;AQP1;MYLK
137	protein polyubiquitination (GO:0000209)	0.543706	SOX2;RNF168;RNF180;NEDD4L;KLHL20;DDB2		137	muscle tissue development (GO:0060537)	0.480392	CSRP3;ZFAND5;CFLAR;MET;STRA6		137	response to alcohol (GO:0097305)	0.464188	NCOR2;GHR;PDGFA;IGFBP7;BMP7;AQP1;TGFBR2		137	cytokinesis (GO:0000910)	0.21732	KLHL9;USP8;RALA;BIN3;APC		137	regulation of metal ion transport (GO:0010959)	0.741973	DPP6;P2RX3;CACNA2D1;PDE4D;HRC;NEDD4L;SCN3B		137	organic hydroxy compound metabolic process (GO:1901615)	0.315171	ACOT8;PCYT1B;DGAT1;FECH;APLP2;CYP7B1;CYP46A1;ALDH3A2;NPC2;PLCH1;OSBPL1A;ALDH7A1;PLTP;MBTPS2												137	cell cycle phase transition (GO:0044770)	0.535236	PSMA5;MELK;PSMD11;RRM2;ID4;USH1C;IQGAP3;CKAP5		137	Fc receptor signaling pathway (GO:0038093)	0.552652	PDGFRA;KL;JUN;HSP90AA1;NFATC2;BAIAP2
138	DNA replication (GO:0006260)	0.543706	ORC6;NFIX;NFIA;NFIB;REV3L;KAT7		138	cellular response to insulin stimulus (GO:0032869)	0.480392	SHC1;RAB13;PCSK9;LPIN1;PRKCZ;PTPN2;WDTC1;EIF4G1		138	negative regulation of growth (GO:0045926)	0.464188	BMP4;GJA1;SMAD3;PTPRJ;LGMN;TGFBR2		138	negative regulation of epithelial cell proliferation (GO:0050680)	0.22936	MED1;APC;CAV2;NFIB;NF1;ETV4		138	covalent chromatin modification (GO:0016569)	0.741973	PRMT8;RYBP;USP49;KAT6B;USP3;POLE3;VRK1;EZH2		138	pattern recognition receptor signaling pathway (GO:0002221)	0.318839	COLEC12;MAPK10;MAP3K1;MAPKAPK3;MAPK1;NOD1												138	cellular response to acid chemical (GO:0071229)	0.535236	TBX1;PDGFD;GNB1;SOX9;AQP2		138	negative regulation of cell cycle (GO:0045786)	0.556205	THAP5;PPP1R13B;DUSP1;JMY;PRCC;DGKZ;MLF1
139	sulfur compound biosynthetic process (GO:0044272)	0.564108	BCAN;CHST9;ELOVL2;MTR;CHST3		139	cellular chemical homeostasis (GO:0055082)	0.480392	CHRM2;CD40;SLC12A5;CALCB;EPHX2;C5AR1;ITPR1;SLC35G1;ATP1A1;ATOX1;SLC9A1;TRPM1;CSRP3;FTH1;WDTC1		139	monosaccharide metabolic process (GO:0005996)	0.464188	NISCH;PKM;AKT2;PGM5;GALM;WDTC1		139	neuron projection morphogenesis (GO:0048812)	0.233014	NRP1;NUMBL;NOTCH1;APC;NFIB;NRCAM;FYN;RAB8A		139	membrane lipid metabolic process (GO:0006643)	0.741973	PGAP1;CERS6;ST8SIA2;B4GALNT1;PRKD1		139	negative regulation of intracellular signal transduction (GO:1902532)	0.318839	SFRP4;TLE1;TSPAN6;HYAL2;TIMP2;C3ORF33;CLU;AJUBA;UACA;MCL1;NFE2L2												139	organic anion transport (GO:0015711)	0.535236	SLC25A26;KCNJ10;ATP8A1;ATP8B1;SLC1A2;SLC1A3;NMUR2;FOLR2;SERINC2		139	extracellular matrix organization (GO:0030198)	0.557198	PDGFRA;NCSTN;COL8A2;LAMB1;P4HB;CD44
140	single organismal cell-cell adhesion (GO:0016337)	0.577122	NLGN4X;CDH2;TTYH1;DLG5;CTNND1;RAPGEF1;SOX9		140	regulation of protein serine/threonine kinase activity (GO:0071900)	0.492716	HEXIM1;CDKN1C;HEXIM2;EPHA4;CD40;SHC1;ACSL1;TNFSF15;C5AR1;TPD52L1;PKIB;TRIB1;MET;MUC20		140	antigen processing and presentation of exogenous peptide antigen (GO:0002478)	0.464188	CYBA;AP1S3;IFI30;OSBPL1A;LGMN		140	microtubule cytoskeleton organization (GO:0000226)	0.235686	PLK3;DYNC1H1;DYNC1LI2;TUBA1A;APC;MAP1B;NAV1;HOOK3;CKAP5;ZPR1		140	skeletal system development (GO:0001501)	0.741973	ACAN;CLEC3B;SOX11;SOX4;PBX1		140	cellular amino acid biosynthetic process (GO:0008652)	0.318863	GGCT;GCLC;CDO1;ALDH7A1;ASS1												140	growth (GO:0040007)	0.535236	NIPBL;SALL1;NOTCH1;NLGN4X;CSF1;SLC1A2;GAS1;LRP4;SOX9		140	positive regulation of cell motility (GO:2000147)	0.557198	PDGFRA;WNT5B;LAMB1;AQP1;MYLK
141	cell morphogenesis involved in differentiation (GO:0000904)	0.582016	SALL1;NOTCH1;FAT3;SOX9;RTN4		141	cellular response to abiotic stimulus (GO:0071214)	0.492716	TRPM1;NET1;CD40;INSRR;PRKCQ;ATP1A1;CRIP1;AQP1;SLC9A1		141	positive regulation of cell adhesion (GO:0045785)	0.464188	NET1;SMAD3;ITGA3;PTPRJ;BMP7		141	synaptic transmission (GO:0007268)	0.237308	KCNG1;KCNK6;SHC3;CAV2;PRKCA;PLAT;GRIN2C;SLC6A1;ETV5;GRIN2D;ADCY5;KCNMA1;GNB1;KIF1B;CNIH3		141	response to nutrient (GO:0007584)	0.741973	CYP24A1;ENSA;PRL;SSTR2;AACS		141	cellular response to peptide hormone stimulus (GO:0071375)	0.320353	RAB31;STRADB;THEM4;MAPK1;ADCY2;SIK2;GNG12;ASS1;FGFR1												141	G1/S transition of mitotic cell cycle (GO:0000082)	0.535236	PSMA5;PSMD11;RRM2;ID4;IQGAP3		141	extracellular structure organization (GO:0043062)	0.557198	PDGFRA;NCSTN;COL8A2;LAMB1;P4HB;CD44
142	angiogenesis (GO:0001525)	0.582016	NOTCH1;C1GALT1;CXCL17;VEZF1;PRKD1;APOLD1;RTN4		142	cellular response to hypoxia (GO:0071456)	0.500417	PINK1;LMNA;BACH1;AQP1;PDK1		142	carboxylic acid transport (GO:0046942)	0.464188	SLC5A6;SLC7A6;SLC7A8;SLC16A10;SLC38A11;SLC19A2		142	proteasomal protein catabolic process (GO:0010498)	0.237308	EDEM3;PSMA6;PSMD6;TOR1A;UBE2I;PSMB2;APC;ARRB2;RNF187		142	anion transport (GO:0006820)	0.741973	GABRB3;SLC4A7;ATP8A2;ATP8B1;SLCO4C1;SLC17A6;SLC4A11;CA6;SLC38A9;SLC25A42;GLS		142	negative regulation of transmembrane receptor protein serine/threonine kinase signaling pathway (GO:0090101)	0.320532	TCF7L2;SMAD3;SNX25;WNT5A;TOB1												142	regulation of canonical Wnt signaling pathway (GO:0060828)	0.535236	NOTCH1;LRP4;SOX9;PPP2R3A;RBPJ		142	organophosphate biosynthetic process (GO:0090407)	0.557198	CHKA;PPCS;MPI;AMPD2;LPIN1;AK8;AQP1
143	regulation of JNK cascade (GO:0046328)	0.582016	SH3RF3;MAGI3;GAB1;MAP4K5;SH3RF1		143	protein complex disassembly (GO:0043241)	0.507943	VIL1;RPLP1;MICAL2;RPS20;RPL15;RPS12		143	antigen processing and presentation of exogenous antigen (GO:0019884)	0.464188	CYBA;AP1S3;IFI30;OSBPL1A;LGMN		143	cell part morphogenesis (GO:0032990)	0.238283	NRP1;NUMBL;NOTCH1;APC;NFIB;NRCAM;FYN;DNM1L;CEP290;RAB8A		143	regulation of Ras GTPase activity (GO:0032318)	0.741973	DOCK4;SEMA4D;NTRK3;GMIP;ARHGAP15;KALRN;RASGRP1;EPHA3;EZH2		143	protein maturation (GO:0051604)	0.320532	IMMP1L;SMAD3;PSEN2;TNFRSF10B;NOD1;IFT57;F3;MAP3K5												143	cell cycle G1/S phase transition (GO:0044843)	0.535236	PSMA5;PSMD11;RRM2;ID4;IQGAP3		143	establishment of protein localization to organelle (GO:0072594)	0.558021	JUN;HSP90AA1;HGS;PDE2A;LMNA
144	epidermal growth factor receptor signaling pathway (GO:0007173)	0.582016	CDKN1B;PHLPP1;GAB1;PLCE1;SOX9;PAG1		144	negative regulation of cell migration (GO:0030336)	0.507943	EGFL7;ABHD2;TPM1;CYP1B1;ARAP3;TRIB1;SULF1		144	organic acid transport (GO:0015849)	0.464188	SLC5A6;SLC7A6;SLC7A8;SLC16A10;SLC38A11;SLC19A2		144	cellular response to nitrogen compound (GO:1901699)	0.242513	SHC3;MAX;PRKAG2;IFIT1;ADCY5;PIK3CA;PTPRA;GNB1;PDE3A;EIF4EBP1;GNB4;FYN;CSK;RAB8A;APPL1		144	calcium ion transport (GO:0006816)	0.741973	SLC24A2;CACNA2D1;SLC8B1;TRPC4AP;CACNA1E;CACNA1G		144	innate immune response-activating signal transduction (GO:0002758)	0.320532	COLEC12;MAPK10;MAP3K1;MAPKAPK3;MAPK1;NOD1												144	synaptic transmission (GO:0007268)	0.535236	KCNG1;KCNJ10;KCNK10;KCNJ11;KCNH7;ABCC8;KCNIP2;GNB1;SLC1A2;SLC1A3;PRKCA		144	immune response-activating signal transduction (GO:0002757)	0.558021	CYLD;JUN;HSP90AA1;TRAF3;UNC93B1;NFATC2;BAIAP2
145	anterior/posterior pattern specification (GO:0009952)	0.582016	NOTCH1;APC;PBX1;GLI3;ACVR2A		145	angiogenesis (GO:0001525)	0.507943	ECM1;EGFL7;COL15A1;ANXA2;SHC1;SH2D2A;ZC3H12A;ECSCR;CYP1B1		145	positive regulation of MAPK cascade (GO:0043410)	0.464188	BMP4;GHR;NTF3;C5AR1;PDGFA;ABCA7;TPD52L1;MID1;MET		145	regulation of angiogenesis (GO:0045765)	0.242513	NOTCH1;NF1;VEGFC;PRKCA;ITGB1BP1;PRKD1;THBS2;ADD1		145	cellular calcium ion homeostasis (GO:0006874)	0.741973	SLC24A2;OXTR;GPR12;GNB1;HRC;CCR9;SLC8B1		145	response to interferon-gamma (GO:0034341)	0.322781	SOCS3;SLC30A8;WNT5A;IRF2;ASS1												145	cellular cation homeostasis (GO:0030003)	0.535236	MT2A;TFRC;TTPA;GNB1;PLCG2;NEDD4L;NMUR2;PRKCA;F2;MT3		145	inorganic cation transmembrane transport (GO:0098662)	0.558021	GRIN2A;ATP7B;ATP6AP1;PDE2A;TRPM7;CACNA1E;AQP1
146	positive regulation of cell projection organization (GO:0031346)	0.582016	GPM6A;APC;MAP1B;ITGA2;RAPGEF1;PRKD1		146	regulation of blood pressure (GO:0008217)	0.507943	SCPEP1;COL1A2;GCH1;EPHX2;ATP1A1;SGK1		146	cytosolic calcium ion homeostasis (GO:0051480)	0.464188	TRPM1;GJA1;C5AR1;SLC35G1;TMEM64		146	negative regulation of transport (GO:0051051)	0.242513	APC2;NOTCH1;PRKCE;PRKCA;LGALS3;SYT11;MAP1B;PEA15;NF1;DACT3;ITGB1BP1;CSK;PRKD1		146	antigen processing and presentation of exogenous peptide antigen (GO:0002478)	0.741973	PSMD4;PSMD14;PSMA2;KIF5A;KIF11		146	cellular component assembly involved in morphogenesis (GO:0010927)	0.336926	SPAG16;INTU;TTC30B;TTC30A;DZIP1L;LRRC6;IFT57												146	inorganic cation transmembrane transport (GO:0098662)	0.535236	KCNG1;KCNJ10;KCNK10;KCNJ11;KCNH7;ABCC8;KCNIP2;FXYD2;CNGA3;RHCG;RHBG		146	neuron projection guidance (GO:0097485)	0.558021	HSP90AA1;GBX2;UNC5B;ARHGAP39;LAMB1;MATN2
147	potassium ion transport (GO:0006813)	0.582016	CDKN1B;SLC24A3;KCNJ10;KCNH7;KCNN3		147	positive regulation of angiogenesis (GO:0045766)	0.507943	ECM1;CYP1B1;HIPK1;AQP1;HDAC7		147	positive regulation of protein kinase activity (GO:0045860)	0.464188	BMP4;GHR;CD4;PRKAR1B;NTF3;C5AR1;PDGFA;TPD52L1;MET;TGFBR2		147	double-strand break repair (GO:0006302)	0.242513	RNF168;SWSAP1;DTX3L;UBE2N;SETMAR;NHEJ1		147	multicellular organismal development (GO:0007275)	0.741973	PHC2;WDR47;CSRP2;RYBP;LBH;WIPF3;ENC1;SLCO4C1;HUNK;CCSAP;GADD45G		147	regulation of proteolysis involved in cellular protein catabolic process (GO:1903050)	0.336926	UFL1;GCLC;NEK6;UBE2E1;CLU;ATRAID												147	proteolysis involved in cellular protein catabolic process (GO:0051603)	0.535236	RNF168;PSMA5;PSMD11;UBE2C;PSME4;NEDD4L;ZNF227;FBXO21;RFFL;USP28		147	axon guidance (GO:0007411)	0.558021	HSP90AA1;GBX2;UNC5B;ARHGAP39;LAMB1;MATN2
148	pattern specification process (GO:0007389)	0.582016	NOTCH1;APC;DAAM2;LHX2;LRP4;BMPR1B;PBX1;GLI3;HES5;ACVR2A		148	regulation of embryonic development (GO:0045995)	0.507943	FZD1;WNT2B;LAMA4;OTX2;SULF1		148	positive regulation of protein transport (GO:0051222)	0.464188	BMP4;KANK1;RPH3AL;SMAD3;AKT2;EXPH5		148	regulation of axonogenesis (GO:0050770)	0.242513	NRP1;MAP1B;NTRK3;NRCAM;SEMA4F;THY1		148	regulation of binding (GO:0051098)	0.741973	NEUROD1;NRP1;PRMT8;NFIB;SOX11;RUNX1T1		148	response to tumor necrosis factor (GO:0034612)	0.336926	HYAL2;TNFRSF19;ADAM9;ASS1;NFE2L2												148	cell part morphogenesis (GO:0032990)	0.535236	NOTCH1;PTPRZ1;MAP2;NFIB;LRP4;NRCAM;C5ORF30		148	regulation of establishment of protein localization (GO:0070201)	0.558021	CYLD;LYPLA1;RER1;PDE2A;FLNA;EMD;UACA
149	ERBB signaling pathway (GO:0038127)	0.582016	CDKN1B;PHLPP1;GAB1;PLCE1;SOX9;PAG1		149	cellular response to decreased oxygen levels (GO:0036294)	0.507943	PINK1;LMNA;BACH1;AQP1;PDK1		149	cellular response to abiotic stimulus (GO:0071214)	0.464188	TRPM1;NET1;GJA1;PRKCQ;CYBA;AQP1		149	small GTPase mediated signal transduction (GO:0007264)	0.242513	USP8;RAB4A;RALA;SHC3;RHOBTB3;ARHGAP26;ARHGAP31;VANGL2;CDC42EP4;GNB1;GNA12;NF1;MAPKAPK5;SRGAP3;RAB8A		149	negative regulation of protein modification process (GO:0031400)	0.741973	PSMD4;PSMD14;SEMA4D;PSMA2;PKIA;PDE4D;NTRK3;INSM1;SOX4;GADD45G		149	regulation of cell-substrate adhesion (GO:0010810)	0.344481	SMAD3;PLEKHA2;EMP2;ITGA6;HSD17B12;S100A10												149	energy reserve metabolic process (GO:0006112)	0.535236	KCNJ11;ABCC8;GNB1;PRKCA;MT3		149	positive regulation of cellular component movement (GO:0051272)	0.561442	PDGFRA;WNT5B;LAMB1;AQP1;MYLK
150	G1/S transition of mitotic cell cycle (GO:0000082)	0.582016	ORC6;CDKN1B;CCNH;ID4;CAMK2G		150	cellular response to peptide (GO:1901653)	0.511415	KLF11;SHC1;RAB13;PCSK9;LPIN1;PRKCZ;KLF3;PTPN2;WDTC1;EIF4G1		150	regulation of angiogenesis (GO:0045765)	0.464188	CCBE1;SERPINF1;SULF1;AQP1;TGFBR2		150	single-organism behavior (GO:0044708)	0.24328	BTG2;SHC3;PRKCE;RNF180;ATP1A2;ARRB2;SLC6A1;GRIN2D;C12ORF10;JPH4;RCAN1;NF1;FYN		150	antigen processing and presentation of exogenous antigen (GO:0019884)	0.741973	PSMD4;PSMD14;PSMA2;KIF5A;KIF11		150	cellular divalent inorganic cation homeostasis (GO:0072503)	0.347301	SLC30A8;DDIT3;HEXB;EPHX2;PSEN2;S1PR1;SLC30A1;TMBIM6;TMEM165												150	positive regulation of protein modification by small protein conjugation or removal (GO:1903322)	0.535236	FANCI;PSMA5;PSMD11;UBE2C;PSME4		150	response to inorganic substance (GO:0010035)	0.561442	JUN;ATP7B;STAR;DUSP1;CRYAB;AQP1
151	cell cycle G1/S phase transition (GO:0044843)	0.582016	ORC6;CDKN1B;CCNH;ID4;CAMK2G		151	positive regulation of secretion (GO:0051047)	0.511415	RPH3AL;PINK1;TMF1;TNFSF15;GRIK1;TNFRSF14;DOC2B;PRKCZ;AQP1;EXPH5		151	negative regulation of intracellular signal transduction (GO:1902532)	0.464188	BMP4;KANK1;PPM1B;SYNGAP1;CNKSR3;PDCD4;PTPRJ;BMP7		151	regulation of mitotic cell cycle phase transition (GO:1901990)	0.244312	MTBP;PLK3;PSMA6;PSMD6;RNASEH2B;PSMB2;APC;ZWILCH;NAE1;PBX1		151	negative regulation of mitotic cell cycle (GO:0045930)	0.741973	PSMD4;PSMD14;PSMA2;BRINP3;SOX4;EZH2		151	positive regulation of defense response (GO:0031349)	0.348729	COLEC12;MAPK10;MAP3K1;MAPKAPK3;HYAL2;WNT5A;MAPK1;NOD1;IL6ST												151	chromosome organization (GO:0051276)	0.535236	NIPBL;RFC3;SPAG5;ZNF207;PDS5B;SMC4		151	regulation of peptidase activity (GO:0052547)	0.564792	SERPINA3;PINK1;CRYAB;UACA;CD44;AQP1
152	microtubule-based process (GO:0007017)	0.582016	ARHGAP21;GPSM2;KIF18B;PSRC1;APC;MAP2;MAP1B;RFX3;CEP192;KIF1B;CKAP5		152	muscle system process (GO:0003012)	0.511415	CHRM3;SMTN;CSRP3;NDUFS6;TPM1;IGF1;ATP1A1;CFLAR;SULF1		152	cellular response to hormone stimulus (GO:0032870)	0.464188	BMP4;GHR;PRKAR1B;AKT2;IGFBP7;BMP7;BCAR1;AQP1;NR3C2;WDTC1		152	learning (GO:0007612)	0.244924	JPH4;BTG2;NF1;ATP1A2;FYN;SLC6A1		152	positive regulation of cell cycle process (GO:0090068)	0.741973	PSMD4;PSMD14;PSMA2;INSM1;SOX4;PBX1		152	positive regulation of innate immune response (GO:0045089)	0.348729	COLEC12;MAPK10;MAP3K1;MAPKAPK3;WNT5A;MAPK1;NOD1												152	platelet activation (GO:0030168)	0.535236	PLSCR1;GNB1;PLCG2;PRKCA;CSK;F2		152	positive regulation of locomotion (GO:0040017)	0.573325	PDGFRA;WNT5B;LAMB1;AQP1;MYLK
153	regulation of transporter activity (GO:0032409)	0.582016	ACTN2;PDE4B;NEDD4L;SRI;DRD3		153	maintenance of location in cell (GO:0051651)	0.519624	NFKBIA;CIZ1;OS9;FTH1;KDELR3		153	Wnt signaling pathway (GO:0016055)	0.464188	FZD1;FBXW4;WNT2B;NXN;USP34;MITF		153	negative regulation of cell cycle process (GO:0010948)	0.252956	MTBP;PLK3;PSMA6;PSMD6;PSMB2;APC;ZWILCH;SETMAR;CDC5L;NAE1		153	DNA-templated transcription, initiation (GO:0006352)	0.741973	CDK8;TBPL1;NEDD4L;TCF4;MAML3;NR2C2		153	cellular response to peptide (GO:1901653)	0.348729	RAB31;STRADB;THEM4;MAPK1;ADCY2;SIK2;GNG12;ASS1;FGFR1												153	proteasome-mediated ubiquitin-dependent protein catabolic process (GO:0043161)	0.535236	PSMA5;PSMD11;UBE2C;PSME4;NEDD4L;RFFL		153	regulation of protein transport (GO:0051223)	0.573325	CYLD;LYPLA1;PDE2A;FLNA;EMD;UACA
154	learning or memory (GO:0007611)	0.582016	NLGN4X;PTPRZ1;CHST10;SOX6;GRIN2B;DRD3		154	regulation of transforming growth factor beta receptor signaling pathway (GO:0017015)	0.519624	CDKN1C;SMAD3;BAMBI;ITGA3;SMAD6		154	negative regulation of organelle organization (GO:0010639)	0.464188	BMP4;KANK1;PHF1;TBC1D30;MID1;BMP7		154	regulation of organ morphogenesis (GO:2000027)	0.258568	MED1;SMAD4;VANGL2;APC;NFIB;ETV4;ETV5		154	single-organism behavior (GO:0044708)	0.741973	SLC24A2;OXTR;PPP3CB;ZFHX2;P2RX3;RNF180;PENK;SEZ6;SEZ6L		154	activation of innate immune response (GO:0002218)	0.348729	COLEC12;MAPK10;MAP3K1;MAPKAPK3;MAPK1;NOD1												154	regulation of ERK1 and ERK2 cascade (GO:0070372)	0.535236	BMPER;PRKCA;CSK;FGF23;MT3		154	sensory perception (GO:0007600)	0.573325	GRIN2A;LRTOMT;RAX;UNC119;FSCN2;NAV2;AQP1
155	regulation of synaptic transmission (GO:0050804)	0.582016	SIPA1L1;KCNJ10;SYT11;SNCAIP;GRIN2B;DRD3;GFAP		155	negative regulation of locomotion (GO:0040013)	0.519624	EGFL7;ABHD2;TPM1;CYP1B1;ARAP3;TRIB1;SULF1;PTPN2		155	antigen processing and presentation of peptide antigen (GO:0048002)	0.464188	CYBA;AP1S3;IFI30;OSBPL1A;LGMN		155	regulation of receptor activity (GO:0010469)	0.260139	MED1;UBE2I;PRKCE;CNIH3;SOCS4		155	cytosolic calcium ion homeostasis (GO:0051480)	0.742442	OXTR;GNB1;HRC;CCR9;SLC8B1		155	tube formation (GO:0035148)	0.350425	ZIC2;WNT5A;SHROOM3;ZIC5;IFT57												155	morphogenesis of a branching epithelium (GO:0061138)	0.535236	SALL1;NOTCH1;CSF1;GDNF;SOX9		155	cation homeostasis (GO:0055080)	0.587819	CHRM2;PDGFRA;KL;ATP7B;ATP6AP1;TRPM7;SLC37A4
156	lipid biosynthetic process (GO:0008610)	0.582016	PEX7;SLC44A3;PLSCR1;RNPEPL1;ST8SIA1;SACM1L;ELOVL2;PLCE1;PRKD1;PBX1;QKI;PIK3C2B		156	protein localization to membrane (GO:0072657)	0.519624	ANXA2;RER1;RPLP1;RAB34;RAB3IP;RPS20;SEC61B;RPL15;PRKCZ;RPS12		156	monocarboxylic acid metabolic process (GO:0032787)	0.464188	SLC5A6;CYP27A1;PLA2G15;GHR;PKM;ACOX2;EPHX2;ACOT11;OGDHL;HSD17B8		156	negative regulation of protein serine/threonine kinase activity (GO:0071901)	0.261465	APC;CDK5RAP1;NF1;PRKAG2;PRKCA;SORL1		156	protein catabolic process (GO:0030163)	0.742442	PSMD4;OS9;PSMD14;PSMA2;ENC1;CUL1;NEDD4L		156	cellular response to abiotic stimulus (GO:0071214)	0.350425	YAP1;MAP3K1;MGMT;HYAL2;STK39;TNFRSF10B;CLOCK;MYLK												156	regulation of leukocyte differentiation (GO:1902105)	0.535236	ZAP70;SIGLEC15;GFI1B;CSF1;SPINK5;PRKCA		156	regulation of cell projection organization (GO:0031344)	0.587819	AMIGO1;PIFO;TBC1D30;AATK;ARAP1;AQP1
157	regulation of myeloid cell differentiation (GO:0045637)	0.582016	KLF13;APC;HMGB2;MEIS2;ACVR2A		157	regulation of actin cytoskeleton organization (GO:0032956)	0.519624	VIL1;SMAD3;CDC42EP5;TMSB4X;CAPZA1;TPM1;SYNPO;EFNA5;SSH1		157	secretion by cell (GO:0032940)	0.464188	NISCH;SMPD3;RPH3AL;SLC30A8;PDGFA;SCAMP1;AQP1;LLGL2;SYT17		157	protein folding (GO:0006457)	0.262283	EDEM3;TUBB2B;BAG4;TUBA1A;TUBB2A;TOR1A;TBCC;DNAJC24;TOR1B		157	cellular divalent inorganic cation homeostasis (GO:0072503)	0.742442	SLC24A2;OXTR;GPR12;GNB1;HRC;CCR9;SLC8B1		157	regulation of cell morphogenesis (GO:0022604)	0.358713	CRB2;WWTR1;SMAD3;SDC2;HEXB;CDC42EP4;WNT5A;SHROOM3;PDZD8;ARPIN;S100A10;SH3D19												157	proteasomal protein catabolic process (GO:0010498)	0.535236	PSMA5;PSMD11;UBE2C;PSME4;NEDD4L;RFFL		157	cellular response to cytokine stimulus (GO:0071345)	0.587819	GALT;STAR;TRAF3;PDE2A;CD44;JAK1;EIF4G1
158	regulation of cell morphogenesis involved in differentiation (GO:0010769)	0.582016	SIPA1L1;NOTCH1;MAP1B;LRP4;POU3F2;MT3;RTN4		158	cellular cation homeostasis (GO:0030003)	0.519624	CHRM2;CD40;CALCB;EPHX2;C5AR1;ITPR1;SLC35G1;ATP1A1;ATOX1;SLC9A1;TRPM1;CSRP3;FTH1		158	cell junction organization (GO:0034330)	0.464188	GJA1;PARD6B;SMAD3;CLDN19;PKP4		158	negative regulation of cell morphogenesis involved in differentiation (GO:0010771)	0.262283	NRP1;DACT3;ITGB1BP1;SEMA4F;THY1		158	antigen processing and presentation (GO:0019882)	0.742442	MARCH1;PSMD4;PSMD14;PSMA2;KIF5A;KIF11		158	epidermal growth factor receptor signaling pathway (GO:0007173)	0.358713	KIF16B;ERBB4;ITPR2;THEM4;MAPK1;ADCY2;FGFR1												158	regulation of protein ubiquitination (GO:0031396)	0.535236	PSMA5;FANCI;PSMD11;UBXN2A;UBE2C;PSME4		158	positive regulation of MAPK cascade (GO:0043410)	0.592199	PDGFRA;KL;ATP6AP1;MAP3K8;MUC20;CD44
159	glycerolipid biosynthetic process (GO:0045017)	0.582016	SLC44A3;PLSCR1;SACM1L;ELOVL2;PLCE1;PIK3C2B		159	negative regulation of cell motility (GO:2000146)	0.519624	EGFL7;ABHD2;TPM1;CYP1B1;ARAP3;TRIB1;SULF1		159	regulation of peptidyl-tyrosine phosphorylation (GO:0050730)	0.464188	GHR;CD4;NTF3;PDGFA;SOCS5		159	regulation of endothelial cell proliferation (GO:0001936)	0.262283	NRP1;CAV2;NF1;PRKCA;PRKD1		159	calcium ion homeostasis (GO:0055074)	0.742442	SLC24A2;OXTR;GPR12;GNB1;HRC;CCR9;SLC8B1		159	lipid transport (GO:0006869)	0.358713	NPC2;PITPNA;ATP10D;PPARA;OSBPL1A;CLU;PLTP												159	sensory perception (GO:0007600)	0.535236	TBX1;NIPBL;KCNJ10;ATP8B1;GNB1;MYO3A;USH1C;LRIG1;SLC1A3;CNGA3;NDP		159	embryonic morphogenesis (GO:0048598)	0.596862	SKI;FBXW4;PDGFRA;CRABP2;GBX2;MICAL2
160	signal transduction by phosphorylation (GO:0023014)	0.582016	SOX9;BMPR1B;MT3;ACVR2A;ARHGEF6;CNTLN		160	MAPK cascade (GO:0000165)	0.519624	DOK4;SHC1;CDC42EP5;ROR2;TRIB1;FGF12;RASGRP3		160	positive regulation of cell development (GO:0010720)	0.464188	NET1;BMP4;SMAD3;CUX1;ITGA3;SERPINF1;NTF3;BMP7		160	membrane lipid biosynthetic process (GO:0046467)	0.262283	DPM1;SGPL1;SAMD8;VAPA;PRKD1		160	response to acid chemical (GO:0001101)	0.742442	GNG2;NTRK3;GNB1;E2F1;BRINP3;EPHA3;AACS		160	response to peptide hormone (GO:0043434)	0.359835	RAB31;STRADB;THEM4;MAPK1;ADCY2;SIK2;GNG12;PPARA;CDO1;ASS1;FGFR1												160	regulation of protein catabolic process (GO:0042176)	0.535236	UBXN2A;UBE2C;ZNF207;NEDD4L;ZNF227;SOX9;PPP2R3A		160	apoptotic signaling pathway (GO:0097190)	0.596862	NCSTN;PPP1R13B;MCF2;JMY;UACA
161	cell morphogenesis (GO:0000902)	0.582016	SALL1;NOTCH1;FAT3;SOX9;SOX6;RTN4		161	protein autophosphorylation (GO:0046777)	0.519624	EPHA4;PINK1;MYO3B;INSRR;MET;JAK1;DDR2		161	extracellular matrix organization (GO:0030198)	0.464188	BMP4;TTR;ITGA3;PDGFA;LAMB1;COL9A2;SULF1;BMP7		161	sterol metabolic process (GO:0016125)	0.262283	FDPS;SQLE;INSIG2;PRKAG2;MVD;SORL1		161	transcription from RNA polymerase II promoter (GO:0006366)	0.742442	KLF13;RNMT;NFIB;TBPL1;LCOR;BHLHE22;MEIS2;SOX4;SRSF11;GLIS1;MED13L		161	peptidyl-tyrosine modification (GO:0018212)	0.359835	TPST2;ALK;ERBB4;TYK2;BMX;FGFR1												161	regulation of Wnt signaling pathway (GO:0030111)	0.535236	SALL1;NOTCH1;LRP4;SOX9;PPP2R3A;RBPJ		161	activation of immune response (GO:0002253)	0.600177	CYLD;JUN;HSP90AA1;TRAF3;UNC93B1;NFATC2;BAIAP2
162	regulation of extrinsic apoptotic signaling pathway (GO:2001236)	0.582016	PEA15;HMGB2;BMPR1B;BCL2L14;SH3RF1		162	monocarboxylic acid transport (GO:0015718)	0.519624	SLC5A6;ACSL1;GOT2;PLA2G4A;SLC51B		162	regulation of synaptic transmission (GO:0050804)	0.464188	NISCH;LGI1;SYNGAP1;CA2;NTF3;GRM8		162	cellular response to organonitrogen compound (GO:0071417)	0.265893	SHC3;MAX;PRKAG2;ADCY5;PIK3CA;PTPRA;GNB1;PDE3A;EIF4EBP1;GNB4;FYN;CSK;RAB8A;APPL1		162	metal ion homeostasis (GO:0055065)	0.742442	SLC24A2;OXTR;GPR12;GNB1;HRC;CCR9;NEDD4L;ATP6V1E1;ATP6V1G3;SLC8B1		162	organelle assembly (GO:0070925)	0.361258	SPAG16;INTU;TTC30B;NEK6;TTC30A;DZIP1L;HAUS4;LRRC6;IFT57												162	negative regulation of response to external stimulus (GO:0032102)	0.535236	TIGAR;CPB2;NOTCH1;PLAUR;NR1H3;F2		162	positive regulation of organelle organization (GO:0010638)	0.614349	LMAN1;ARHGEF10;PINK1;JMY;LPIN1
163	regulation of small GTPase mediated signal transduction (GO:0051056)	0.582016	ARHGAP32;SIPA1L1;RALGAPA2;RAPGEF1;PLCE1;SRGAP3;ARHGEF6		163	response to hypoxia (GO:0001666)	0.519624	PINK1;SMAD3;LMNA;ITPR1;PLOD1;BACH1;AQP1;PDK1;HSP90B1		163	extracellular structure organization (GO:0043062)	0.464188	BMP4;TTR;ITGA3;PDGFA;LAMB1;COL9A2;SULF1;BMP7		163	regulation of synaptic plasticity (GO:0048167)	0.267953	JPH4;NF1;PLAT;CCDC43;RAB8A;GFAP		163	generation of precursor metabolites and energy (GO:0006091)	0.742442	ACLY;GNG2;GNB1;MLX;MTFR1;NDUFV2;CACNA1E;RUNX1T1;DHTKD1		163	cellular amino acid catabolic process (GO:0009063)	0.364162	ALDH1L1;ENOSF1;HOGA1;CDO1;ALDH7A1												163	cellular metal ion homeostasis (GO:0006875)	0.535236	MT2A;TFRC;GNB1;PLCG2;NEDD4L;NMUR2;PRKCA;F2;MT3		163	cytokine-mediated signaling pathway (GO:0019221)	0.617662	GALT;TRAF3;CD44;JAK1;EIF4G1
164	single organism cell adhesion (GO:0098602)	0.582016	NLGN4X;CDH2;TTYH1;DLG5;CTNND1;RAPGEF1;SOX9		164	negative regulation of response to wounding (GO:1903035)	0.52872	EPHA4;SMAD3;ANXA2;PROS1;SERPING1;PTPN2		164	positive regulation of kinase activity (GO:0033674)	0.464188	BMP4;GHR;CD4;PRKAR1B;NTF3;C5AR1;PDGFA;TPD52L1;MET;TGFBR2		164	regulation of cell projection assembly (GO:0060491)	0.267953	RALA;BIN3;APC;CDC42EP4;TBC1D13;TBC1D22A		164	positive regulation of ion transport (GO:0043270)	0.750463	DPP6;ATP8A2;P2RX3;NEDD4L;SCN3B		164	ERBB signaling pathway (GO:0038127)	0.370066	KIF16B;ERBB4;ITPR2;THEM4;MAPK1;ADCY2;FGFR1												164	morphogenesis of a branching structure (GO:0001763)	0.535236	SALL1;NOTCH1;CSF1;GDNF;SOX9		164	metal ion homeostasis (GO:0055065)	0.617662	CHRM2;PDGFRA;KL;ATP7B;TRPM7;SLC37A4
165	regulation of behavior (GO:0050795)	0.582016	EFNB2;NOTCH1;ITGA2;PRKD1;DRD3		165	cellular amino acid biosynthetic process (GO:0008652)	0.530301	GCLC;GCH1;GOT2;MGST2;PLOD1		165	regionalization (GO:0003002)	0.464188	BMP4;SMAD3;WNT2B;OTX2;IFT57;DISP1		165	regulation of chemotaxis (GO:0050920)	0.267953	NRP1;NOTCH1;NTRK3;VEGFC;PRKCA;PRKD1		165	divalent metal ion transport (GO:0070838)	0.750463	SLC24A2;CACNA2D1;SLC8B1;TRPC4AP;CACNA1E;CACNA1G		165	xenobiotic metabolic process (GO:0006805)	0.370066	GGCT;GCLC;EPHX2;CYP46A1;CYP7B1;CRYZ												165	protein autophosphorylation (GO:0046777)	0.535236	ZAP70;MELK;MYO3A;PRKCA;CSK		165	synaptic transmission (GO:0007268)	0.63308	GRIN2A;UNC119;SLITRK5;CACNA1E;FGF12;GNAI1
166	extracellular matrix organization (GO:0030198)	0.582016	BCAN;MMP15;ITGA2;LRP4;NCAM1;SOX9;LTBP1;HAPLN1;GFAP		166	positive regulation of protein secretion (GO:0050714)	0.530301	RPH3AL;TNFSF15;TNFRSF14;PRKCZ;EXPH5		166	regulation of vesicle-mediated transport (GO:0060627)	0.464188	RPH3AL;ZFYVE16;SLC30A8;AKT2;NTF3;ABCA7;EXPH5		166	regulation of glucose transport (GO:0010827)	0.270882	PEA15;PRKAG2;PRKCA;RAE1;APPL1		166	transcription initiation from RNA polymerase II promoter (GO:0006367)	0.750463	CDK8;NEDD4L;TCF4;MAML3;NR2C2		166	negative regulation of phosphorylation (GO:0042326)	0.370414	SFRP4;WWTR1;SOCS3;SMAD3;HYAL2;SNX25;PSEN2;PPP2R5A;C3ORF33;AJUBA												166	antigen processing and presentation of exogenous peptide antigen (GO:0002478)	0.535236	PSMA5;PSMD11;RACGAP1;PSME4;KIF23		166	regulation of endopeptidase activity (GO:0052548)	0.63308	SERPINA3;CRYAB;UACA;CD44;AQP1
167	cell projection assembly (GO:0030031)	0.582016	ACTN2;TTYH1;RFX4;RFX3;ARHGEF6;NCK1		167	regulation of ossification (GO:0030278)	0.530301	ECM1;SMAD3;ID3;IGF1;AXIN2;DDR2;HDAC7		167	positive regulation of protein serine/threonine kinase activity (GO:0071902)	0.469729	GHR;NTF3;C5AR1;PDGFA;TPD52L1;MET		167	positive regulation of chemotaxis (GO:0050921)	0.270882	NRP1;NTRK3;VEGFC;PRKCA;PRKD1		167	microtubule-based movement (GO:0007018)	0.750463	KIF5C;KIF26B;KIF5A;KIF11;RASGRP1		167	energy derivation by oxidation of organic compounds (GO:0015980)	0.370414	GYS1;TCF7L2;ITPR2;ADCY2;GNG12;IL6ST;PGM1												167	regulation of chromosome organization (GO:0033044)	0.535236	NIPBL;GFI1B;UBE2C;DHX36;ZNF207		167	cellular component morphogenesis (GO:0032989)	0.634792	PARD6B;AMIGO1;FLNA;SLITRK5;LAMB1;BAIAP2
168	alpha-amino acid metabolic process (GO:1901605)	0.582016	DDAH1;GLDC;GPT2;MTR;AASS;HIBCH		168	translational initiation (GO:0006413)	0.530301	RPLP1;RPS20;RPL15;EIF4G2;RPS12;EIF4G1		168	small GTPase mediated signal transduction (GO:0007264)	0.474845	NISCH;NET1;STARD13;SYNGAP1;OBSCN;MCF2;RASGRF2;ARHGEF3;RGL3		168	regulation of protein serine/threonine kinase activity (GO:0071900)	0.274126	SPAG9;NTRK3;PRKAG2;PRKCA;SORL1;VANGL2;APC;IRAK2;CDK5RAP1;NF1;MAPKAPK5;CSK;CAMK1;COPS8		168	negative regulation of apoptotic signaling pathway (GO:2001234)	0.750463	IVNS1ABP;NRP1;IL7;KIAA1324;G2E3		168	regulation of protein serine/threonine kinase activity (GO:0071900)	0.370414	ALK;MAPK10;MAP3K1;MAPKAPK3;HYAL2;WNT5A;TNFRSF10B;MAPK1;NOD1;AJUBA;MAP3K5;FGFR1												168	DNA-templated transcription, initiation (GO:0006352)	0.535236	NOTCH1;NEDD4L;NR1H3;ZNF45;RBPJ;TTF1		168	cellular metal ion homeostasis (GO:0006875)	0.644044	CHRM2;PDGFRA;ATP7B;TRPM7;SLC37A4
169	extracellular structure organization (GO:0043062)	0.58206	BCAN;MMP15;ITGA2;LRP4;NCAM1;SOX9;LTBP1;HAPLN1;GFAP		169	positive regulation of peptidyl-tyrosine phosphorylation (GO:0050731)	0.530301	AFAP1L2;CD40;UNC119;TNFRSF14;IGF1;EFNA5		169	negative regulation of locomotion (GO:0040013)	0.474845	NISCH;KANK1;PTPRJ;SULF1;MID2		169	positive regulation of protein kinase activity (GO:0045860)	0.274126	SPAG9;NTRK3;PRKAG2;EIF2S1;ACVR2B;ADD1;ADCY5;VANGL2;PIK3CA;IRAK2;MAPKAPK5;ITGB1BP1;CSK;CAMK1;COPS8		169	regulation of cell cycle process (GO:0010564)	0.750463	NEUROD1;PSMD4;PSMD14;PSMA2;PKIA;E2F1;SOX11;INSM1;SOX4;PBX1;EZH2		169	apoptotic signaling pathway (GO:0097190)	0.373399	SMAD3;DDIT3;PSEN2;TNFRSF10B;TMBIM6;CLU;UACA;ITM2B;MAP3K5;MCL1												169	antigen processing and presentation of exogenous antigen (GO:0019884)	0.535236	PSMA5;PSMD11;RACGAP1;PSME4;KIF23		169	single-organism behavior (GO:0044708)	0.644288	GRIN2A;JUN;PPP1R1B;SLITRK5;FGF12
170	response to wounding (GO:0009611)	0.58206	SOX2;ITGA2;SLC1A2;GLI3;GFAP		170	response to decreased oxygen levels (GO:0036293)	0.536254	PINK1;SMAD3;LMNA;ITPR1;PLOD1;BACH1;AQP1;PDK1;HSP90B1		170	inorganic cation transmembrane transport (GO:0098662)	0.474845	TRPM1;KCNG3;SLC24A4;SLC30A8;STIM2;CACNA2D4;ATP2C1;SLC4A5;AQP1		170	ATP metabolic process (GO:0046034)	0.274126	DDX18;DYNC1H1;SWSAP1;TOR1A;DDX46;RHOBTB3;PRKAG2;ATP1A2;TOR1B;PSMD6;KIF5B;KIF1B;SKIV2L		170	positive regulation of GTPase activity (GO:0043547)	0.750463	DOCK4;SEMA4D;RGS16;NTRK3;ELMOD1;GMIP;ARHGAP15;KALRN;RASGRP1;CYTH1;EZH2		170	cellular modified amino acid metabolic process (GO:0006575)	0.374148	GGCT;ALDH1L1;GCLC;MTHFS;HOGA1;ALDH7A1;ASS1												170	regulation of cell activation (GO:0050865)	0.535236	ZAP70;PLSCR1;CLCF1;SPINK5;NR1H3;SPACA3;PRKCA;CD3G;CSK;F2		170	immune response-regulating cell surface receptor signaling pathway (GO:0002768)	0.644288	PDGFRA;KL;JUN;HSP90AA1;NFATC2;BAIAP2
171	regulation of ion transmembrane transport (GO:0034765)	0.58206	KCNJ10;ACTN2;KCNH7;PDE4B;NEDD4L;SRI;DRD3;SCN1A		171	adult behavior (GO:0030534)	0.546401	EPHA4;GLRB;GRIK1;SEZ6L2;FGF12;MET		171	regulation of intracellular transport (GO:0032386)	0.484301	FZD1;BMP4;KANK1;PPM1B;SMAD3;AKT2;TNNC1;BMP7		171	negative regulation of protein complex assembly (GO:0031333)	0.274126	EIF4EBP1;PMEPA1;SPTAN1;SORL1;ADD1		171	positive regulation of GTP catabolic process (GO:0033126)	0.750463	DOCK4;SEMA4D;RGS16;NTRK3;ELMOD1;GMIP;ARHGAP15;KALRN;RASGRP1;CYTH1;EZH2		171	epidermis development (GO:0008544)	0.374148	ALDH3A2;TNFRSF19;PSEN2;FLOT2;PPARA												171	negative regulation of endopeptidase activity (GO:0010951)	0.535236	SPINK2;HMSD;SPINK5;RFFL;MT3;SH3RF1		171	protein oligomerization (GO:0051259)	0.648444	SKI;LNX1;PCBD1;CRYAB;MUC20
172	regulation of stress-activated MAPK cascade (GO:0032872)	0.58206	SH3RF3;MAGI3;GAB1;MAP4K5;SH3RF1		172	central nervous system development (GO:0007417)	0.546401	COL2A1;ID3;GRIK1;JRKL;NPAS2		172	protein localization to organelle (GO:0033365)	0.484301	BMP4;ZFYVE16;OBSCN;RAB3IP;ABCA7;MID1;BMP7;MID2		172	negative regulation of neuron projection development (GO:0010977)	0.274126	NRP1;SEMA4F;FAT3;THY1;GFAP		172	divalent inorganic cation transport (GO:0072511)	0.750463	SLC24A2;CACNA2D1;SLC8B1;TRPC4AP;CACNA1E;CACNA1G		172	response to hypoxia (GO:0001666)	0.374601	SMAD3;SDC2;PSEN2;PDK3;AGTRAP;ITPR2;PPARA;AJUBA												172	response to inorganic substance (GO:0010035)	0.535236	MYOG;MT2A;KCNIP2;NEDD4L;MT1X;CNGA3;AQP2;MT3;MT1E		172	cellular chemical homeostasis (GO:0055082)	0.655055	CHRM2;PDGFRA;ATP7B;STAR;TRPM7;SLC37A4
173	regulation of binding (GO:0051098)	0.58206	ZNF462;NFIB;LHX2;ITGA2;HMGB2;SRI		173	maintenance of protein location (GO:0045185)	0.546401	NFKBIA;CIZ1;OS9;TMSB4X;KDELR3		173	fatty acid metabolic process (GO:0006631)	0.484301	PLA2G15;GHR;ACOX2;EPHX2;ACOT11;HSD17B8		173	regulation of protein localization to nucleus (GO:1900180)	0.274126	APC2;MED1;SMAD4;NF1;DACT3;FYN;ZPR1		173	negative regulation of mitotic cell cycle phase transition (GO:1901991)	0.750463	PSMD4;PSMD14;PSMA2;SOX4;EZH2		173	carboxylic acid catabolic process (GO:0046395)	0.377807	ACOT8;ALDH1L1;PCCA;ENOSF1;HOGA1;CDO1;ALDH7A1												173	coagulation (GO:0050817)	0.535236	CPB2;RACGAP1;GNB1;PLCG2;PLAUR;PRKCA;KIF23;CSK;VPS45;F2;RCOR1		173	leukocyte activation (GO:0045321)	0.659653	NCSTN;JUN;ATP11C;ZFP36L2;MPZL2
174	regulation of stress-activated protein kinase signaling cascade (GO:0070302)	0.58206	SH3RF3;MAGI3;GAB1;MAP4K5;SH3RF1		174	SRP-dependent cotranslational protein targeting to membrane (GO:0006614)	0.546401	RPLP1;RPS20;SEC61B;RPL15;RPS12		174	neuron differentiation (GO:0030182)	0.484301	FZD1;BMP4;WNT2B;CUX1;NTF3		174	positive regulation of multi-organism process (GO:0043902)	0.274126	ZNF639;PDE3A;PLAT;PRKCA;SSRP1;IFIT1		174	ncRNA processing (GO:0034470)	0.753049	EXOSC7;NSA2;CDKAL1;EXOSC3;FBLL1;RPS24		174	organic acid catabolic process (GO:0016054)	0.377807	ACOT8;ALDH1L1;PCCA;ENOSF1;HOGA1;CDO1;ALDH7A1												174	blood coagulation (GO:0007596)	0.535236	CPB2;RACGAP1;GNB1;PLCG2;PLAUR;PRKCA;KIF23;CSK;VPS45;F2;RCOR1		174	negative regulation of phosphorus metabolic process (GO:0010563)	0.661206	JUN;PDZD3;PINK1;DUSP1;PDE2A;PPP1R1B
175	in utero embryonic development (GO:0001701)	0.58206	FUT8;NOTCH1;SOX6;GRIN2B;GLI3;SOX5		175	regulation of cellular response to growth factor stimulus (GO:0090287)	0.547832	CDKN1C;SMAD3;BAMBI;ITGA3;OTX2;SMAD6;SULF1		175	in utero embryonic development (GO:0001701)	0.484301	NCOR2;GJA1;SMAD3;WDTC1;TGFBR2		175	positive regulation of cell morphogenesis involved in differentiation (GO:0010770)	0.274126	NRP1;NUMBL;SMAD4;NOTCH1;MAP1B;NTRK3		175	small GTPase mediated signal transduction (GO:0007264)	0.753049	CNKSR1;DOCK4;ARL15;DIRAS2;GNB1;RAB39A;GMIP;ARHGAP15;KALRN;RASGRP1		175	vitamin metabolic process (GO:0006766)	0.383029	CBR1;GCLC;PCCA;PLTP;MOCS1												175	metal ion homeostasis (GO:0055065)	0.535236	MT2A;KCNJ10;TFRC;GNB1;PLCG2;NEDD4L;NMUR2;PRKCA;F2;MT3		175	negative regulation of phosphate metabolic process (GO:0045936)	0.661206	JUN;PDZD3;PINK1;DUSP1;PDE2A;PPP1R1B
176	chromatin modification (GO:0016568)	0.58206	RNF168;TADA2A;SALL1;KMT2C;ANP32E;CHD6;KAT7;SOX9;CHD2;MT3;DDB2		176	cellular metal ion homeostasis (GO:0006875)	0.550412	TRPM1;CHRM2;CD40;CSRP3;CALCB;FTH1;EPHX2;C5AR1;ITPR1;SLC35G1;ATP1A1;ATOX1		176	positive regulation of neurogenesis (GO:0050769)	0.487296	BMP4;CUX1;ITGA3;SERPINF1;NTF3;BMP7		176	translation (GO:0006412)	0.274126	MRPS17;MRPL4;RPL30;EIF2B2;SSR2;MRPL19;EIF4EBP1;EIF3F;EIF2S1;SEC11C		176	divalent inorganic cation homeostasis (GO:0072507)	0.753049	SLC24A2;OXTR;GPR12;GNB1;HRC;CCR9;SLC8B1		176	toll-like receptor signaling pathway (GO:0002224)	0.383029	MAPK10;MAP3K1;MAPKAPK3;MAPK1;NOD1												176	endocytosis (GO:0006897)	0.535236	ARC;TINAGL1;TFRC;SORT1;NR1H3;LRP4;LDLRAD3;MARCH3		176	carbohydrate derivative biosynthetic process (GO:1901137)	0.661255	PPCS;MPI;AMPD2;ST3GAL1;AQP1
177	organic acid biosynthetic process (GO:0016053)	0.58206	BCAN;PLSCR1;RNPEPL1;ELOVL2;GPT2;MTR;QKI		177	response to toxic substance (GO:0009636)	0.550412	PINK1;EPHX2;CYP1B1;PLA2G4A;CRIP1;JAK1		177	negative regulation of transferase activity (GO:0051348)	0.487296	BMP4;PRKAR1B;PDCD4;PTPRJ;BMP7;SOCS5		177	positive regulation of ligase activity (GO:0051351)	0.274126	PSMA6;PSMD6;PSMB2;UBE2N;NHEJ1		177	lipid biosynthetic process (GO:0008610)	0.753049	SLC44A5;ACLY;GGT7;PLA2G2D;CERS6;ACSM3;ST8SIA2;PIK3R3;B4GALNT1;PRKD1;PBX1		177	Golgi vesicle transport (GO:0048193)	0.383029	GOLGA4;RAB31;LMAN2L;KIF16B;SGSM2;STEAP2;SH3D19												177	regulation of neuron death (GO:1901214)	0.535236	TOX3;BTG2;GDNF;CLCF1;ADNP;MT3		177	transcription from RNA polymerase II promoter (GO:0006366)	0.675169	KLF11;JUN;XBP1;FLNA;HIF3A;TCFL5
178	carboxylic acid biosynthetic process (GO:0046394)	0.58206	BCAN;PLSCR1;RNPEPL1;ELOVL2;GPT2;MTR;QKI		178	macromolecular complex disassembly (GO:0032984)	0.550412	VIL1;RPLP1;MICAL2;RPS20;RPL15;RPS12		178	regulation of neuron death (GO:1901214)	0.487296	GHR;SYNGAP1;NTF3;C5AR1;LGMN		178	negative regulation of mitotic cell cycle phase transition (GO:1901991)	0.274126	MTBP;PLK3;PSMA6;PSMD6;PSMB2;APC;ZWILCH;NAE1		178	regulation of mitotic cell cycle (GO:0007346)	0.753049	PSMD4;PSMD14;PSMA2;PKIA;E2F1;BRINP3;SOX4;PBX1;EZH2		178	nucleocytoplasmic transport (GO:0006913)	0.388266	TCF7L2;PABPN1;STRADB;RANBP17;MAPK1;TOB1;SMG6												178	antigen processing and presentation (GO:0019882)	0.535236	PSMA5;PSMD11;RACGAP1;PSME4;KIF23;MR1		178	cellular cation homeostasis (GO:0030003)	0.678896	CHRM2;PDGFRA;ATP7B;TRPM7;SLC37A4
179	chordate embryonic development (GO:0043009)	0.589077	FUT8;NOTCH1;SOX6;GRIN2B;GLI3;SOX5		179	phototransduction (GO:0007602)	0.550973	ABCA4;UNC119;PRKCQ;RLBP1;STRA6		179	antigen processing and presentation (GO:0019882)	0.487296	CYBA;AP1S3;IFI30;OSBPL1A;LGMN		179	cell projection morphogenesis (GO:0048858)	0.274126	NRP1;NUMBL;NOTCH1;APC;NFIB;NRCAM;FYN;CEP290;RAB8A		179	behavior (GO:0007610)	0.754952	SLC24A2;OXTR;PPP3CB;ATP8A2;ZFHX2;P2RX3;RNF180;PENK;SEZ6;SEZ6L;GLS		179	divalent inorganic cation homeostasis (GO:0072507)	0.388266	SLC30A8;DDIT3;HEXB;EPHX2;PSEN2;S1PR1;SLC30A1;TMBIM6;TMEM165												179	hemostasis (GO:0007599)	0.535236	CPB2;RACGAP1;GNB1;PLCG2;PLAUR;PRKCA;KIF23;CSK;VPS45;F2;RCOR1		179	protein localization to organelle (GO:0033365)	0.68844	JUN;HSP90AA1;HGS;PDE2A;LMNA
180	cognition (GO:0050890)	0.589077	NLGN4X;PTPRZ1;CHST10;SOX6;GRIN2B;DRD3		180	cellular response to oxygen levels (GO:0071453)	0.550973	PINK1;LMNA;BACH1;AQP1;PDK1		180	chordate embryonic development (GO:0043009)	0.487296	NCOR2;GJA1;SMAD3;WDTC1;TGFBR2		180	energy reserve metabolic process (GO:0006112)	0.274126	MARCKS;GNB1;GNB4;TALDO1;PRKAG2;PRKCA;ADCY5		180	positive regulation of secretion by cell (GO:1903532)	0.757861	OXTR;PPP3CB;SOX11;SOX4;AACS;CACNA1G		180	tube development (GO:0035295)	0.388266	TCF7L2;SMAD3;WNT5A;ITGA6;ASS1;FGFR1												180	regulation of angiogenesis (GO:0045765)	0.535236	NOTCH1;DDAH1;SPINK5;PRKCA;CRHR2		180	purine ribonucleoside monophosphate metabolic process (GO:0009167)	0.699345	HSP90AA1;DNAH6;ATP13A5;AMPD2;ATP13A3
181	regulation of transmembrane transport (GO:0034762)	0.589077	KCNJ10;ACTN2;KCNH7;PDE4B;NEDD4L;SRI;DRD3;SCN1A		181	single-organism behavior (GO:0044708)	0.550973	EPHA4;SLC12A5;GLRB;ITGA3;GRIK1;SGK1;SEZ6L2;PRKCZ;FGF12;MET;NPAS2;STRA6		181	negative regulation of cellular component organization (GO:0051129)	0.487296	BMP4;KANK1;SYNGAP1;ITGA3;PHF1;TBC1D30;SMAD6;MID1;BMP7		181	positive regulation of NF-kappaB transcription factor activity (GO:0051092)	0.283687	PSMA6;IRAK2;RNF25;UBE2N;TERF2IP;PRKD1		181	regulation of cytoskeleton organization (GO:0051493)	0.765919	NTRK3;STMN1;CEP250;STMN4;EVL;PAK3;EPHA3;CLASP2		181	negative regulation of sequence-specific DNA binding transcription factor activity (GO:0043433)	0.395346	SFRP4;UFL1;TCF7L2;MSX2;DDIT3												181	cognition (GO:0050890)	0.535236	ARC;BTG2;NIPBL;ATXN1;NLGN4X;PTPRZ1		181	cellular ion homeostasis (GO:0006873)	0.699345	CHRM2;PDGFRA;ATP7B;TRPM7;SLC37A4
182	cellular process involved in reproduction in multicellular organism (GO:0022412)	0.589077	SOX3;EQTN;PDE3A;HMGB2;QKI;ETV5		182	regulation of nucleocytoplasmic transport (GO:0046822)	0.550973	FZD1;NFKBIA;SMAD3;BAMBI;IGF1;AXIN2;TMEM173		182	regulation of hormone levels (GO:0010817)	0.490162	SMPD3;SLC30A8;TTR;HSD17B8;AQP1		182	regulation of ion homeostasis (GO:2000021)	0.284611	ADCYAP1R1;UBASH3B;PRKCE;TRPC1;WNK3;ATP1A2;THY1		182	spermatogenesis (GO:0007283)	0.76716	PHC2;WIPF3;SLCO4C1;CELF3;E2F1;B4GALNT1;SSTR2;NR2C2		182	positive regulation of NF-kappaB transcription factor activity (GO:0051092)	0.395346	ALK;WNT5A;NOD1;CLU;CLOCK												182	regulation of protein modification by small protein conjugation or removal (GO:1903320)	0.535236	PSMA5;FANCI;PSMD11;UBXN2A;UBE2C;PSME4		182	purine nucleoside monophosphate metabolic process (GO:0009126)	0.700873	HSP90AA1;DNAH6;ATP13A5;AMPD2;ATP13A3
183	positive regulation of cell cycle (GO:0045787)	0.589077	CDKN1B;CCND2;PSRC1;DBF4B;ASCL1;DRD3;PBX1		183	negative regulation of phosphorylation (GO:0042326)	0.550973	HEXIM1;CDKN1C;HEXIM2;PKIB;PINK1;SMAD3;IGF1;TRIB1;SMAD6;PRKCZ;PTPN2		183	embryo development ending in birth or egg hatching (GO:0009792)	0.490162	NCOR2;GJA1;SMAD3;WDTC1;TGFBR2		183	protein catabolic process (GO:0030163)	0.286193	EDEM3;PSMA6;PSMD6;TOR1A;UBE2I;PSMB2;APC;ARRB2;RNF187;PJA1		183	epithelial cell differentiation (GO:0030855)	0.76716	NEUROD1;NFIB;NTRK3;SOX11;INSM1;CBFA2T2;SOX4		183	response to transforming growth factor beta (GO:0071559)	0.396255	WWTR1;SMAD3;MAP3K1;HYAL2;WNT5A;ADAM9												183	negative regulation of peptidase activity (GO:0010466)	0.535236	SPINK2;HMSD;SPINK5;RFFL;MT3;SH3RF1		183	organ morphogenesis (GO:0009887)	0.702898	SKI;PDGFRA;COL8A2;LAMB1;AQP1
184	embryo development ending in birth or egg hatching (GO:0009792)	0.589077	FUT8;NOTCH1;SOX6;GRIN2B;GLI3;SOX5		184	cotranslational protein targeting to membrane (GO:0006613)	0.550973	RPLP1;RPS20;SEC61B;RPL15;RPS12		184	response to nutrient levels (GO:0031667)	0.490162	GHR;WNT2B;CYBA;BMP7;ARSB;TGFBR2		184	learning or memory (GO:0007611)	0.294257	JPH4;RCAN1;BTG2;SHC3;NF1;ATP1A2;FYN;SLC6A1		184	nucleocytoplasmic transport (GO:0006913)	0.76716	NEUROD1;MLX;PHAX;PRL;SRSF11		184	cellular response to transforming growth factor beta stimulus (GO:0071560)	0.396255	WWTR1;SMAD3;MAP3K1;HYAL2;WNT5A;ADAM9												184	cellular response to fibroblast growth factor stimulus (GO:0044344)	0.535236	TBX1;FGF6;PRKCA;FRS3;FGF23		184	lipid biosynthetic process (GO:0008610)	0.702898	STARD3;CHKA;STAR;HSD17B2;PTGDS;LPIN1
185	monovalent inorganic cation transport (GO:0015672)	0.589077	SLC13A3;CDKN1B;SLC24A3;KCNJ10;KCNH7;NEDD4L;KCNN3;RHCG;SCN1A		185	regulation of Wnt signaling pathway (GO:0030111)	0.550973	FZD1;SMAD3;WNT2B;BAMBI;ITGA3;ROR2;AXIN2;SULF1		185	regulation of peptide transport (GO:0090087)	0.490162	PPM1B;SLC30A8;PRKAR1B;CA2;BMP7		185	transcription from RNA polymerase II promoter (GO:0006366)	0.295149	MED1;SMAD4;KLF13;CBFB;MAX;ARRB2;YBX1;SSRP1;ELL2;ETV4;ETV5;HEY1;NFIB;TDG;CREB5		185	male gamete generation (GO:0048232)	0.768118	PHC2;WIPF3;SLCO4C1;CELF3;E2F1;B4GALNT1;SSTR2;NR2C2		185	response to peptide (GO:1901652)	0.396862	RAB31;STRADB;THEM4;MAPK1;ADCY2;SIK2;GNG12;PPARA;CDO1;ASS1;FGFR1												185	response to peptide (GO:1901652)	0.535236	FGF6;BTG2;NOTCH1;SORT1;GNB1;CSK;AQP2;FGF23;CRHR2		185	negative regulation of protein modification process (GO:0031400)	0.704393	SKI;JUN;GCLC;DUSP1;PPP1R1B
186	divalent metal ion transport (GO:0070838)	0.589077	GPM6A;SLC24A3;ZDHHC13;SRI;GRIN2B;CAMK2G		186	regulation of angiogenesis (GO:0045765)	0.550973	ECM1;SPARC;CYP1B1;HIPK1;SULF1;AQP1;HDAC7		186	regulation of endopeptidase activity (GO:0052548)	0.490162	SMAD3;SERPINF1;WFIKKN2;SPINT2;IFT57;TPD52L1;AQP1		186	organelle localization (GO:0051640)	0.295516	DYNC1LI2;KIF5B;MAP1B;PLXNA2;KIF1B;HOOK3		186	negative regulation of cell cycle process (GO:0010948)	0.769487	PSMD4;PSMD14;PSMA2;SOX11;SOX4;EZH2		186	pattern specification process (GO:0007389)	0.39721	CRB2;SMAD3;INTU;MSX2;ERBB4;HEY2;WNT5A;PSEN2;SHROOM3;IFT57;WLS												186	regulation of transmembrane receptor protein serine/threonine kinase signaling pathway (GO:0090092)	0.540164	NOTCH1;BMPER;NEDD4L;RBPJ;RGMA		186	ribonucleoside monophosphate metabolic process (GO:0009161)	0.715227	HSP90AA1;DNAH6;ATP13A5;AMPD2;ATP13A3
187	microtubule-based movement (GO:0007018)	0.591448	ARHGAP21;KIF18B;MAP1B;RFX3;KIF1B		187	protein targeting to ER (GO:0045047)	0.551564	RPLP1;RPS20;SEC61B;RPL15;RPS12		187	response to drug (GO:0042493)	0.490162	FZD1;RPH3AL;ITGA3;PDGFA;CYBA;AQP1;TGFBR2		187	negative regulation of MAPK cascade (GO:0043409)	0.304169	APC;NF1;PRKCA;ITGB1BP1;CSK;SORL1		187	regulation of epithelial cell proliferation (GO:0050678)	0.771777	EFNB2;NRP1;NFIB;SOX11;PRKD1;PRL		187	circadian rhythm (GO:0007623)	0.39721	SETX;NAGLU;PPARA;CLOCK;ARNTL2												187	angiogenesis (GO:0001525)	0.540164	TBX1;FGF6;NOTCH1;PRKCA;NRCAM;RBPJ		187	nucleoside monophosphate metabolic process (GO:0009123)	0.732294	HSP90AA1;DNAH6;ATP13A5;AMPD2;ATP13A3
188	anion transport (GO:0006820)	0.591448	CA12;SLC25A26;SLC13A3;KCNJ10;TTYH1;SLC1A2;ATP11B;RHCG;ANO5;DRD3		188	neuron projection guidance (GO:0097485)	0.561203	LGI1;EPHA4;COL2A1;FLRT2;FLRT3;AP2S1;PRKCQ;OTX2;SLIT3;EFNA5;MET;AP2M1		188	negative regulation of hydrolase activity (GO:0051346)	0.490162	GCHFR;SH3RF2;SERPINF1;WFIKKN2;ABCA7;SPINT2;AQP1		188	regulation of homeostatic process (GO:0032844)	0.308381	ADCYAP1R1;KLF13;UBASH3B;PRKCE;TRPC1;WNK3;NF1;TERF2IP;ATP1A2;CSK;THY1		188	nuclear transport (GO:0051169)	0.771777	NEUROD1;MLX;PHAX;PRL;SRSF11		188	cofactor biosynthetic process (GO:0051188)	0.39721	FECH;ELOVL5;UROS;HSD17B12;MOCS1												188	transcription initiation from RNA polymerase II promoter (GO:0006367)	0.540164	NOTCH1;NEDD4L;NR1H3;ZNF45;RBPJ		188	anion transport (GO:0006820)	0.752149	CLCN7;ATP11C;FOLR1;CA14;AQP1
189	divalent inorganic cation transport (GO:0072511)	0.591448	GPM6A;SLC24A3;ZDHHC13;SRI;GRIN2B;CAMK2G		189	axon guidance (GO:0007411)	0.561203	LGI1;EPHA4;COL2A1;FLRT2;FLRT3;AP2S1;PRKCQ;OTX2;SLIT3;EFNA5;MET;AP2M1		189	exocytosis (GO:0006887)	0.494343	RPH3AL;PDGFA;SCAMP1;LLGL2;SYT17		189	regulation of myeloid leukocyte differentiation (GO:0002761)	0.308701	RASSF2;APC;NF1;PRKCA;NME1		189	negative regulation of protein phosphorylation (GO:0001933)	0.771777	SEMA4D;PKIA;PDE4D;NTRK3;INSM1;GADD45G		189	nuclear transport (GO:0051169)	0.39721	TCF7L2;PABPN1;STRADB;RANBP17;MAPK1;TOB1;SMG6												189	microtubule-based movement (GO:0007018)	0.540164	ARHGAP21;RHOT1;RACGAP1;KIF23;BICD1		189	multicellular organismal development (GO:0007275)	0.759968	PHC2;MRAS;WNT5B;ERC1;TCFL5
190	mitotic nuclear division (GO:0007067)	0.591448	ANLN;NEDD1;TTYH1;NEDD9;CKAP5;LRRCC1		190	regulation of cell shape (GO:0008360)	0.562912	VIL1;FBLIM1;BAMBI;CDC42EP5;ARAP3		190	muscle system process (GO:0003012)	0.506022	GJA1;PABPN1;TNNC1;CYBA;SULF1		190	Notch signaling pathway (GO:0007219)	0.309399	LFNG;NOTCH1;HEY1;POFUT1;ITGB1BP1;ARRB2		190	gene expression (GO:0010467)	0.771777	PSMD14;RNMT;NEDD4L;PHAX;NR2C2;EXOSC7;CDK8;POLR3A;PSMD4;PSMA2;MAML3;EXOSC3;RPS24;SRSF11		190	rhythmic process (GO:0048511)	0.39721	SETX;PCYT1B;NAGLU;ADAMTS1;SLIT3;PPARA;CLOCK;ARNTL2												190	response to fibroblast growth factor (GO:0071774)	0.540164	TBX1;FGF6;PRKCA;FRS3;FGF23		190	nitrogen compound transport (GO:0071705)	0.772949	RBFOX1;XBP1;ILDR2;FOLR1;AQP1
191	positive regulation of MAPK cascade (GO:0043410)	0.591448	SOX2;CDH2;MAGI3;PELI2;GAB1;RAPGEF1;PLCE1;MAP4K5;MT3		191	regulation of cell morphogenesis (GO:0022604)	0.567741	EPHA4;SPARC;SMAD3;FBLIM1;ARAP3;AXIN2;SSH1;NET1;VIL1;TBC1D2;CDC42EP5;BAMBI;TBC1D30		191	response to peptide hormone (GO:0043434)	0.510806	GHR;GJA1;PRKAR1B;AKT2;BMP7;BCAR1;WDTC1		191	organic hydroxy compound biosynthetic process (GO:1901617)	0.312093	FDPS;SQLE;SAMD8;INSIG2;SLC44A2;PRKAG2;MVD		191	cellular response to peptide hormone stimulus (GO:0071375)	0.771777	GNG2;GNB1;PIK3R3;ATP6V1E1;ATP6V1G3;CRHR2		191	regulation of stress-activated MAPK cascade (GO:0032872)	0.409124	SFRP4;MAP3K1;WNT5A;MAPK1;NOD1;MAP3K5												191	negative regulation of apoptotic signaling pathway (GO:2001234)	0.540164	GDNF;PEA15;GAS1;RFFL;SH3RF1		191	multicellular organismal reproductive process (GO:0048609)	0.795141	PHC2;PPP1R1B;DPCD;TCFL5;FAM50A
192	response to hypoxia (GO:0001666)	0.591448	CDKN1B;NOTCH1;ITGA2;LIMD1;MT3;APOLD1		192	regulation of intracellular protein transport (GO:0033157)	0.568143	FZD1;NFKBIA;SMAD3;BAMBI;IGF1;AXIN2;SLC51B;TMEM173		192	steroid metabolic process (GO:0008202)	0.510806	CYP27A1;ACOX2;OSBPL1A;HSD17B8;LGMN		192	T cell receptor signaling pathway (GO:0050852)	0.313967	PIK3CA;UBE2N;CSK;FYN;THY1		192	RNA splicing (GO:0008380)	0.771777	IVNS1ABP;USP49;RBFOX3;CELF3;RP9;SRSF11;PTBP3		192	cellular component morphogenesis (GO:0032989)	0.409124	SFRP4;WWTR1;MAP3K1;MSX2;CNP;SDC2;STRADB;HEY2;WNT5A;MAP7;SHROOM3;CLU												192	behavior (GO:0007610)	0.540164	TBX1;ARC;BTG2;ATXN1;KCNJ10;NLGN4X;GDNF;PTPRZ1;SLC1A2;SLC1A3;NMUR2
193	positive regulation of Ras GTPase activity (GO:0032320)	0.591448	PREX2;PLEKHG1;SIPA1L1;RALGAPA2;RAPGEF1;SBF2;ARHGEF6		193	regulation of small GTPase mediated signal transduction (GO:0051056)	0.568143	NET1;SYDE2;MCF2;TRIP10;ARHGAP29;ARAP3;IGF1;RAPGEF5;DGKI		193	behavior (GO:0007610)	0.51098	TANC1;SYNGAP1;PRKAR1B;ITGA3;SERPINF1;RCAN2;ABCA7;DMRT3;MET		193	cellular response to hypoxia (GO:0071456)	0.313967	NOTCH1;UBE2D2;PRKCE;GNB1;VHL		193	cellular response to peptide (GO:1901653)	0.777001	GNG2;GNB1;PIK3R3;ATP6V1E1;ATP6V1G3;CRHR2		193	microtubule-based process (GO:0007017)	0.409124	TTC30B;CNP;KIF16B;NEK6;TTC30A;MAP7;HAUS4;LRRC6;TUBE1;TACC1;IFT57;KIF6												193	epidermal growth factor receptor signaling pathway (GO:0007173)	0.541855	FGF6;PRKCA;CSK;SOX9;FGF23
194	histone modification (GO:0016570)	0.591448	RNF168;TADA2A;SALL1;KMT2C;KAT7;MT3;DDB2		194	negative regulation of cellular component movement (GO:0051271)	0.568143	EGFL7;ABHD2;TPM1;CYP1B1;ARAP3;TRIB1;SULF1		194	actin filament-based process (GO:0030029)	0.51098	NISCH;OBSCN;TNNC1;PDGFA;ATP2C1;AQP1		194	steroid metabolic process (GO:0008202)	0.315036	MED1;SQLE;FDPS;SGPL1;INSIG2;PRKAG2;MVD;SORL1;PBX1		194	positive regulation of secretion (GO:0051047)	0.777001	OXTR;PPP3CB;SOX11;SOX4;AACS;CACNA1G		194	response to glucocorticoid (GO:0051384)	0.409124	FECH;ADAM9;SLIT3;CDO1;ASS1												194	regulation of synaptic transmission (GO:0050804)	0.547882	ARC;NLGN1;KCNJ10;GDNF;SYT11;SLC1A3
195	covalent chromatin modification (GO:0016569)	0.591448	RNF168;TADA2A;SALL1;KMT2C;KAT7;MT3;DDB2		195	nuclear-transcribed mRNA catabolic process (GO:0000956)	0.568143	CTIF;RPLP1;RPS20;RPL15;PELO;RPS12;EIF4G1		195	regulation of lipid metabolic process (GO:0019216)	0.516433	AKT2;EPHX2;PDGFA;IGFBP7;WDTC1		195	regulation of protein targeting (GO:1903533)	0.315036	APC2;MED1;SMAD4;NF1;DACT3;ITGB1BP1;ZPR1		195	organelle fission (GO:0048285)	0.777001	ENSA;CKS2;VRK1;MTFR1;KIF11;CEP63;CLASP2		195	alpha-amino acid metabolic process (GO:1901605)	0.409846	ALDH1L1;GCLC;MTHFS;HOGA1;CDO1;ALDH7A1;ASS1												195	ERBB signaling pathway (GO:0038127)	0.547882	FGF6;PRKCA;CSK;SOX9;FGF23
196	response to decreased oxygen levels (GO:0036293)	0.591448	CDKN1B;NOTCH1;ITGA2;LIMD1;MT3;APOLD1		196	positive regulation of protein serine/threonine kinase activity (GO:0071902)	0.571814	EPHA4;CD40;ACSL1;TNFSF15;SHC1;C5AR1;TPD52L1;MUC20;MET		196	regulation of peptidase activity (GO:0052547)	0.518393	SMAD3;SERPINF1;WFIKKN2;SPINT2;IFT57;TPD52L1;AQP1		196	regulation of developmental growth (GO:0048638)	0.318582	NRP1;NOTCH1;MAP1B;NTRK3;NRCAM;SEMA4F		196	response to alcohol (GO:0097305)	0.777001	OXTR;CYP24A1;NTRK3;PRL;SSTR2;AACS		196	regulation of stress-activated protein kinase signaling cascade (GO:0070302)	0.409846	SFRP4;MAP3K1;WNT5A;MAPK1;NOD1;MAP3K5												196	DNA recombination (GO:0006310)	0.547882	RNF168;RAD51AP1;RFC3;H2AFX;RBPJ
197	regulation of Ras GTPase activity (GO:0032318)	0.591448	PREX2;PLEKHG1;SIPA1L1;RALGAPA2;RAPGEF1;ASAP2;SBF2;ARHGEF6		197	RNA catabolic process (GO:0006401)	0.571814	CTIF;RPLP1;RNASET2;RPS20;RPL15;PELO;RPS12;EIF4G1		197	regulation of cell morphogenesis involved in differentiation (GO:0010769)	0.524144	NET1;KANK1;SYNGAP1;SMAD3;CUX1		197	response to hypoxia (GO:0001666)	0.318582	SMAD4;NOTCH1;PRKCE;UBE2D2;KCNMA1;GNB1;NF1;PLAT;VHL		197	positive regulation of cell cycle (GO:0045787)	0.784314	PSMD4;PSMD14;PSMA2;INSM1;SOX4;PBX1		197	positive regulation of intracellular protein transport (GO:0090316)	0.412725	TCF7L2;SMAD3;ERBB4;HYAL2;UACA												197	regulation of vasculature development (GO:1901342)	0.547882	NOTCH1;DDAH1;SPINK5;PRKCA;CRHR2
198	embryonic morphogenesis (GO:0048598)	0.592251	SOX2;SALL1;NOTCH1;LRIG1;LRP4;SOX9;PBX1;GLI3;ACVR2A		198	positive regulation of Rho GTPase activity (GO:0032321)	0.577858	SYDE2;NET1;CD40;MCF2;ARHGAP29;ARAP3		198	positive regulation of nervous system development (GO:0051962)	0.525037	BMP4;CUX1;ITGA3;SERPINF1;NTF3;BMP7		198	establishment of organelle localization (GO:0051656)	0.318582	TOR1A;DPYSL2;KIF5B;FEZ1;MAP1B;KIF1B;AP3S2		198	microtubule-based process (GO:0007017)	0.789161	KIF5C;KIF26B;STMN1;KIF5A;KIF11;CEP63;EML1;RASGRP1;CLASP2		198	regulation of response to wounding (GO:1903034)	0.414767	SMAD3;HYAL2;CFI;WNT5A;STK39;IL6ST;F3;UACA;MYLK;NFE2L2												198	regulation of cell morphogenesis involved in differentiation (GO:0010769)	0.548362	NOTCH1;GDNF;LRP4;NRCAM;POU3F2;MT3
199	positive regulation of cellular component biogenesis (GO:0044089)	0.600706	GPM6A;CDKN1B;PSRC1;APC;SOX9;NCK1		199	regulation of epithelial cell proliferation (GO:0050678)	0.577858	CDKN1C;IFT74;ECM1;EGFL7;SPARC;SMAD3;C5AR1;IGF1;SULF1		199	response to extracellular stimulus (GO:0009991)	0.525037	GHR;WNT2B;CYBA;BMP7;ARSB;TGFBR2		199	positive regulation of I-kappaB kinase/NF-kappaB signaling (GO:0043123)	0.318582	VAPA;SLC44A2;PRKCE;UBE2N;TERF2IP;FYN;PRKD1		199	ncRNA metabolic process (GO:0034660)	0.79021	EXOSC7;NSA2;PHAX;CDKAL1;EXOSC3;FBLL1;RPS24		199	regulation of epithelial cell proliferation (GO:0050678)	0.418207	YAP1;TCF7L2;SMAD3;INTU;WNT5A;CYP7B1;IFT57;F3												199	energy derivation by oxidation of organic compounds (GO:0015980)	0.550028	KCNJ11;ABCC8;GNB1;PRKCA;MT3
200	regulation of metal ion transport (GO:0010959)	0.600706	ACTN2;PDE4B;NEDD4L;SRI;DRD3;CAMK2G		200	establishment of protein localization to endoplasmic reticulum (GO:0072599)	0.579438	RPLP1;RPS20;SEC61B;RPL15;RPS12		200	sulfur compound metabolic process (GO:0006790)	0.525986	SLC5A6;GHR;CHST11;SULF1;ARSB;SLC19A2		200	positive regulation of kinase activity (GO:0033674)	0.319861	SPAG9;NTRK3;PRKAG2;EIF2S1;ACVR2B;ADD1;ADCY5;VANGL2;PIK3CA;IRAK2;MAPKAPK5;ITGB1BP1;CSK;CAMK1;COPS8		200	multicellular organismal reproductive process (GO:0048609)	0.790693	OXTR;PHC2;WIPF3;SLCO4C1;CELF3;E2F1;B4GALNT1;PRL;SSTR2;NR2C2		200	response to purine-containing compound (GO:0014074)	0.418207	SDC2;ITPR2;AKAP7;CDO1;ASS1												200	learning or memory (GO:0007611)	0.550028	ARC;BTG2;ATXN1;NLGN4X;PTPRZ1
201	nitrogen compound transport (GO:0071705)	0.603435	SLC25A26;SLC14A2;KCNJ10;SLC1A2;ATP11B;RHCG;RAE1;CKAP5;CAMK2G;QKI		201	response to oxygen levels (GO:0070482)	0.581334	PINK1;SMAD3;LMNA;ITPR1;PLOD1;BACH1;AQP1;PDK1;HSP90B1		201	actin cytoskeleton organization (GO:0030036)	0.525986	NISCH;OBSCN;PDGFA;ATP2C1;AQP1		201	cellular response to decreased oxygen levels (GO:0036294)	0.321353	NOTCH1;UBE2D2;PRKCE;GNB1;VHL		201	gamete generation (GO:0007276)	0.799104	PHC2;WIPF3;SLCO4C1;CELF3;E2F1;B4GALNT1;SSTR2;NR2C2		201	cellular response to biotic stimulus (GO:0071216)	0.418207	DDIT3;WNT5A;ADAM9;MAPK1;ASS1												201	sensory perception of light stimulus (GO:0050953)	0.550028	KCNJ10;MYO3A;USH1C;CNGA3;NDP
202	regulation of protein serine/threonine kinase activity (GO:0071900)	0.610803	CDKN1B;CCND2;PSRC1;APC;CCNH;MAGI3;GAB1;PLCE1;MAP4K5		202	regulation of transmembrane receptor protein serine/threonine kinase signaling pathway (GO:0090092)	0.581587	FZD1;CDKN1C;SMAD3;BAMBI;ITGA3;SMAD6;SULF1		202	monovalent inorganic cation transport (GO:0015672)	0.529305	SLC5A6;KCNG3;SLC24A4;SLC38A11;SLC5A3;SLC4A5;AQP1		202	regulation of protein complex assembly (GO:0043254)	0.321353	BAG4;APC;PRKCE;EIF4EBP1;PMEPA1;DNM1L;SPTAN1;SORL1;ADD1		202	response to nutrient levels (GO:0031667)	0.808676	CYP24A1;ENSA;KIAA1324;PRL;SSTR2;AACS		202	small molecule catabolic process (GO:0044282)	0.42645	ACOT8;ALDH1L1;PCCA;ENOSF1;HOGA1;CYP46A1;CDO1;ALDH7A1												202	negative regulation of hydrolase activity (GO:0051346)	0.555869	SPINK2;SORT1;HMSD;SPINK5;RFFL;MT3;BICD1;SH3RF1
203	positive regulation of protein serine/threonine kinase activity (GO:0071902)	0.61247	CCND2;PSRC1;MAGI3;GAB1;PLCE1;MAP4K5		203	negative regulation of protein phosphorylation (GO:0001933)	0.582721	HEXIM1;CDKN1C;HEXIM2;PKIB;SMAD3;TRIB1;SMAD6;PRKCZ;PTPN2		203	response to peptide (GO:1901652)	0.529305	GHR;GJA1;PRKAR1B;AKT2;BMP7;BCAR1;WDTC1		203	regulation of cell growth (GO:0001558)	0.321353	NRP1;SMAD4;CDK11A;ZNF639;MAP1B;NTRK3;DACT3;NRCAM;SEMA4F;CDKN2AIP;BAP1		203	mitotic nuclear division (GO:0007067)	0.814264	ENSA;VRK1;KIF11;CEP63;CLASP2		203	cellular calcium ion homeostasis (GO:0006874)	0.42645	DDIT3;HEXB;EPHX2;PSEN2;S1PR1;SLC30A1;TMBIM6;TMEM165												203	leukocyte differentiation (GO:0002521)	0.555869	ZAP70;TFRC;CSF1;CLCF1;PLCG2;RBPJ
204	negative regulation of immune system process (GO:0002683)	0.61247	NOTCH1;KLF13;SOX9;MEIS2;PAG1;GLI3;HES5		204	negative regulation of apoptotic signaling pathway (GO:2001234)	0.584601	GCLC;PINK1;COL2A1;TMBIM1;LMNA;IGF1;CFLAR		204	regulation of actin filament-based process (GO:0032970)	0.529513	KANK1;SMAD3;TNNC1;NTF3;PDGFA		204	purine ribonucleoside monophosphate metabolic process (GO:0009167)	0.321353	DDX18;DYNC1H1;SWSAP1;TOR1A;DDX46;RHOBTB3;PRKAG2;ATP1A2;TOR1B;PSMD6;KIF5B;KIF1B;SKIV2L		204	regulation of protein complex assembly (GO:0043254)	0.818667	BCL11A;STMN1;EVL;INSM1;PAK3		204	regulation of nucleocytoplasmic transport (GO:0046822)	0.446849	WWTR1;TCF7L2;SMAD3;ERBB4;HYAL2;UACA												204	nitrogen compound transport (GO:0071705)	0.560497	SLC25A26;SLC14A2;KCNJ10;SLC1A2;SLC1A3;RHCG;FOLR2;RHBG;SERINC2;CKAP5
205	response to oxygen levels (GO:0070482)	0.61247	CDKN1B;NOTCH1;ITGA2;LIMD1;MT3;APOLD1		205	cellular calcium ion homeostasis (GO:0006874)	0.584601	TRPM1;CHRM2;CD40;CSRP3;CALCB;EPHX2;C5AR1;ITPR1;SLC35G1		205	multicellular organismal development (GO:0007275)	0.532248	OBSCN;CUX1;HOOK1;SERPINF1;CATSPERG;EYA4;TDRD12;GTF2IRD1		205	antigen processing and presentation of exogenous peptide antigen (GO:0002478)	0.321353	PSMA6;DYNC1H1;PSMD6;DYNC1LI2;ACTR1A;PSMB2;AP1S1		205	nuclear division (GO:0000280)	0.818667	ENSA;CKS2;VRK1;KIF11;CEP63;CLASP2		205	embryonic morphogenesis (GO:0048598)	0.4483	YAP1;SOCS3;TCF7L2;SMAD3;NAGLU;MSX2;WNT5A;PSEN2;IFT57;GATAD2A;FGFR1												205	positive regulation of cell development (GO:0010720)	0.560497	MYOG;NLGN1;SALL1;NOTCH1;GDNF;FOXG1;CLCF1;NRCAM
206	negative regulation of protein phosphorylation (GO:0001933)	0.61247	PID1;CDKN1B;APC;PRR5L;SOCS4;NCK1		206	carboxylic acid transport (GO:0046942)	0.584601	SLC5A6;ACSL1;GOT2;PLA2G4A;SLC16A10;SLC51B;SLC6A20;SLC19A2		206	regulation of T cell activation (GO:0050863)	0.533041	BMP4;CD4;PRKCQ;SOCS5;TGFBR2		206	response to decreased oxygen levels (GO:0036293)	0.321353	SMAD4;NOTCH1;PRKCE;UBE2D2;KCNMA1;GNB1;NF1;PLAT;VHL		206	regulation of synaptic transmission (GO:0050804)	0.818667	SLC24A2;OXTR;PPP3CB;P2RX3;GRIK3		206	in utero embryonic development (GO:0001701)	0.450889	RCN1;SMAD3;MAN2A1;RPA1;SLC30A1;GATAD2A;FGFR1												206	cellular protein complex assembly (GO:0043623)	0.561375	ANLN;AARS2;PSMD11;RACGAP1;UBE2C;KIF23
207	regulation of protein catabolic process (GO:0042176)	0.61247	CDKN1B;APC;RNF180;NEDD4L;SOX9;SOCS4		207	regulation of canonical Wnt signaling pathway (GO:0060828)	0.584659	FZD1;SMAD3;WNT2B;BAMBI;ROR2;AXIN2		207	cellular response to peptide hormone stimulus (GO:0071375)	0.533055	GHR;PRKAR1B;AKT2;BCAR1;WDTC1		207	DNA repair (GO:0006281)	0.321353	SWSAP1;BTG2;DTX3L;SETMAR;FAAP24;SSRP1;RNF168;ALKBH2;TDG;UBE2N;EPC2;TOPBP1;NHEJ1		207	microtubule cytoskeleton organization (GO:0000226)	0.818667	STMN1;KIF11;CEP63;EML1;CLASP2		207	regulation of protein stability (GO:0031647)	0.450889	MYLIP;SMAD3;FLOT2;MAPK1;CLU												207	regulation of small GTPase mediated signal transduction (GO:0051056)	0.561375	ARHGAP32;RHOT1;RACGAP1;CSF1;STARD8;RALGAPA2
208	cellular amino acid metabolic process (GO:0006520)	0.61247	LARS2;PLSCR1;DDAH1;GLDC;MARS;GPT2;MTR;AASS;HIBCH		208	protein localization to endoplasmic reticulum (GO:0070972)	0.584659	RPLP1;RPS20;SEC61B;RPL15;RPS12		208	regulation of cell projection organization (GO:0031344)	0.533398	KANK1;SYNGAP1;CUX1;ITGA3;TBC1D30;BMP7;AQP1		208	purine nucleoside monophosphate metabolic process (GO:0009126)	0.321353	DDX18;DYNC1H1;SWSAP1;TOR1A;DDX46;RHOBTB3;PRKAG2;ATP1A2;TOR1B;PSMD6;KIF5B;KIF1B;SKIV2L		208	cellular response to hormone stimulus (GO:0032870)	0.818667	GNG2;GNB1;PIK3R3;ATP6V1E1;ATP6V1G3;SSTR2;NR2C2;AACS;CRHR2		208	cellular metal ion homeostasis (GO:0006875)	0.460653	SLC30A8;DDIT3;HEXB;APLP2;EPHX2;PSEN2;S1PR1;SLC30A1;TMBIM6;TMEM165												208	transcription from RNA polymerase II promoter (GO:0006366)	0.566366	MYOG;GFI1B;NFIB;SOX9;DEK;RBPJ;SOX21;PMF1;AFF4;MED13L
209	regulation of system process (GO:0044057)	0.619276	KCNJ10;MSTN;ITGA2;PDE4B;PLCE1;SRI;DRD3;CAMK2G		209	regulation of DNA replication (GO:0006275)	0.584659	CIZ1;ESCO1;SHC1;ID3;IGF1		209	cellular response to peptide (GO:1901653)	0.556892	GHR;PRKAR1B;AKT2;BCAR1;WDTC1		209	response to insulin (GO:0032868)	0.323936	SHC3;PIK3CA;MAX;INSIG2;PTPRA;EIF4EBP1;PRKAG2;RAB8A;APPL1		209	nitrogen compound transport (GO:0071705)	0.818667	NEUROD1;SLC35F3;KIF5C;SLC17A6;PHAX;SLC38A9;SLC25A42;SRSF11;GLS		209	regulation of neuron death (GO:1901214)	0.461519	GCLC;DDIT3;PPARA;CLU;CPEB4;MAP3K5;MCL1												209	response to peptide hormone (GO:0043434)	0.569495	FGF6;BTG2;SORT1;GNB1;CSK;AQP2;FGF23;CRHR2
210	regulation of cell cycle process (GO:0010564)	0.619276	ANLN;PID1;CDKN1B;PSRC1;APC;PDE3A;SOX9;DBF4B;DRD3;PBX1		210	positive regulation of organelle organization (GO:0010638)	0.584659	VIL1;PINK1;SMAD3;ANXA2;CDC42EP5;TPM1;IGF1;DOC2B;SYNPO;LPIN1;YWHAZ		210	regulation of neuron projection development (GO:0010975)	0.560331	KANK1;SYNGAP1;CUX1;ITGA3;BMP7		210	mitotic cell cycle checkpoint (GO:0007093)	0.323936	MTBP;PLK3;APC;ZWILCH;NAE1		210	cellular response to organonitrogen compound (GO:0071417)	0.820375	GABRB3;GNG2;PDE4D;GNB1;PIK3R3;ATP6V1E1;ATP6V1G3;CRHR2		210	response to corticosteroid (GO:0031960)	0.462394	FECH;ADAM9;SLIT3;CDO1;ASS1												210	protein oligomerization (GO:0051259)	0.569798	KCNG1;NLGN1;KCNJ10;RRM2;KCNH7;LRP4;PDSS1;CBR4
211	reproductive structure development (GO:0048608)	0.61967	SOX2;TFAP2C;SALL1;GAB1;HMGB2;SOX9		211	organic acid transport (GO:0015849)	0.584659	SLC5A6;ACSL1;GOT2;PLA2G4A;SLC16A10;SLC51B;SLC6A20;SLC19A2		211	response to acid chemical (GO:0001101)	0.560331	SERPINF1;PDGFA;CYBA;IGFBP7;AQP1		211	mitotic cell cycle (GO:0000278)	0.323936	PLK3;DYNC1H1;ZWILCH;CKAP5;PSMA6;PSMD6;ACTR1A;TUBA1A;PSMB2;CEP250;RAE1;CEP290;RAB8A		211	response to virus (GO:0009615)	0.820375	IVNS1ABP;POLR3A;PSMA2;STMN1;TRIM11		211	chordate embryonic development (GO:0043009)	0.464144	RCN1;SMAD3;MAN2A1;RPA1;SLC30A1;GATAD2A;FGFR1												211	neuron projection guidance (GO:0097485)	0.569798	EXT1;GDNF;NFIB;ARX;GAS1;NRCAM;NCAM1;RGMA
212	calcium ion transport (GO:0006816)	0.623875	GPM6A;SLC24A3;SRI;GRIN2B;CAMK2G		212	protein glycosylation (GO:0006486)	0.585439	B3GNT9;GALNT3;SLC35C2;GFPT2;FUT11;EOGT;MLEC;MUC20;UBE2J1		212	regulation of cell morphogenesis (GO:0022604)	0.560331	NET1;KANK1;SYNGAP1;SMAD3;CUX1;TBC1D30;PDZD8		212	regulation of ossification (GO:0030278)	0.330026	RASSF2;NOTCH1;HEY1;APC;PRKD1;ACVR2B;PBX1		212	response to peptide hormone (GO:0043434)	0.825052	OXTR;GNG2;GNB1;PIK3R3;ATP6V1E1;ATP6V1G3;CRHR2		212	locomotory behavior (GO:0007626)	0.467783	NAGLU;CNP;APLP2;HEXB;NAV2;NPAS3												212	axon guidance (GO:0007411)	0.569798	EXT1;GDNF;NFIB;ARX;GAS1;NRCAM;NCAM1;RGMA
213	regulation of cell growth (GO:0001558)	0.623875	CDKN1B;PSRC1;MAP1B;PLCE1;MT3;RTN4;PAPPA2		213	regulation of immune effector process (GO:0002697)	0.585439	CD40;PROS1;AP2S1;SERPING1;CD59;TNFRSF14;TMEM173;PRKCZ;AP2M1		213	embryo development (GO:0009790)	0.562643	NCOR2;GJA1;SMAD3;WDTC1;TGFBR2		213	antigen processing and presentation of exogenous antigen (GO:0019884)	0.330026	PSMA6;DYNC1H1;PSMD6;DYNC1LI2;ACTR1A;PSMB2;AP1S1		213	negative regulation of cellular component organization (GO:0051129)	0.825052	NRP1;BCL11A;STMN1;SEZ6;SLIT1;EVL;PRKD1;CBFA2T2;CLASP2		213	response to lipopolysaccharide (GO:0032496)	0.473659	MAPKAPK3;CNP;WNT5A;ADAM9;MAPK1;GNG12;ASS1												213	reproductive structure development (GO:0048608)	0.576838	SPINK2;SALL1;RNF38;SOX9;NDP;RBPJ
214	carbohydrate derivative biosynthetic process (GO:1901137)	0.623875	BCAN;CHST9;PLSCR1;ST8SIA1;PYGL;GPC4;HS6ST2;CHST3		214	macromolecule glycosylation (GO:0043413)	0.585439	B3GNT9;GALNT3;SLC35C2;GFPT2;FUT11;EOGT;MLEC;MUC20;UBE2J1		214	protein localization to membrane (GO:0072657)	0.562643	SYNGAP1;KRT18;AKT2;RAB3IP;LRRC4		214	cytoskeleton-dependent intracellular transport (GO:0030705)	0.331637	TUBA1A;KIF5B;MAP1B;KIF1B;AP3S2		214	chromatin modification (GO:0016568)	0.825052	PRMT8;RYBP;USP49;KAT6B;USP3;POLE3;EPC2;VRK1;EZH2		214	neurotrophin TRK receptor signaling pathway (GO:0048011)	0.473659	MAPKAPK3;ERBB4;PSEN2;ITPR2;THEM4;MAPK1;ADCY2;FGFR1												214	leukocyte activation (GO:0045321)	0.579738	RNF168;ZAP70;CSF1;CLCF1;PLCG2;SPACA3;CD3G;RBPJ
215	methylation (GO:0032259)	0.624152	TRMU;METTL25;KMT2C;MTR;TFB1M;TRDMT1		215	response to lipopolysaccharide (GO:0032496)	0.587449	NFKBIA;SCARB1;CD40;SPARC;GCH1;ZC3H12A;C5AR1;TRIB1		215	mitotic cell cycle phase transition (GO:0044772)	0.562643	TRIM71;AKAP9;RBBP8;CEP41;TPD52L1		215	post-translational protein modification (GO:0043687)	0.334338	EDEM3;DPM1;UBE2I;MGAT5;DOLPP1;PIGM;MVD;DHDDS		215	regulation of actin filament-based process (GO:0032970)	0.827748	PDE4D;NTRK3;EVL;PAK3;EPHA3		215	calcium ion homeostasis (GO:0055074)	0.473659	DDIT3;HEXB;EPHX2;PSEN2;S1PR1;SLC30A1;TMBIM6;TMEM165												215	negative regulation of cell cycle (GO:0045786)	0.585348	PSMA5;PSMD11;UBE2C;GML;PSME4;ZNF207;GAS1;CLSPN;TICRR
216	negative regulation of phosphorylation (GO:0042326)	0.634491	PID1;CDKN1B;APC;RAPGEF1;PRR5L;SOCS4;NCK1		216	epidermis development (GO:0008544)	0.587449	DSP;CRABP2;DCT;PLOD1;AGPAT2		216	cellular response to organonitrogen compound (GO:0071417)	0.562643	GHR;PRKAR1B;AKT2;CYBA;BCAR1;AQP1;WDTC1		216	ATP catabolic process (GO:0006200)	0.334485	DDX18;DYNC1H1;SWSAP1;PSMD6;TOR1A;DDX46;KIF5B;RHOBTB3;KIF1B;SKIV2L;TOR1B		216	positive regulation of protein serine/threonine kinase activity (GO:0071902)	0.827748	NTRK3;DIRAS2;PAK3;GADD45G;EZH2		216	response to topologically incorrect protein (GO:0035966)	0.473659	DDIT3;TMBIM6;CLU;MBTPS2;NFE2L2												216	protein catabolic process (GO:0030163)	0.585348	PSMA5;PSMD11;UBE2C;PSME4;NEDD4L;RFFL
217	organic anion transport (GO:0015711)	0.639418	CA12;SLC25A26;SLC13A3;KCNJ10;SLC1A2;ATP11B;DRD3		217	response to peptide (GO:1901652)	0.587449	NFKBIA;KLF11;SPARC;SHC1;RAB13;PCSK9;LPIN1;PRKCZ;KLF3;PTPN2;WDTC1;EIF4G1		217	dephosphorylation (GO:0016311)	0.562643	PTP4A3;PPM1B;EPHX2;EYA4;PTPRJ		217	negative regulation of cell projection organization (GO:0031345)	0.341401	NRP1;FAT3;SEMA4F;THY1;GFAP		217	response to extracellular stimulus (GO:0009991)	0.827748	CYP24A1;ENSA;KIAA1324;PRL;SSTR2;AACS		217	regulation of protein import into nucleus (GO:0042306)	0.473659	WWTR1;SMAD3;ERBB4;HYAL2;UACA												217	cellular divalent inorganic cation homeostasis (GO:0072503)	0.59157	GNB1;PLCG2;NMUR2;PRKCA;F2;MT3
218	neurotrophin TRK receptor signaling pathway (GO:0048011)	0.64091	CDKN1B;PHLPP1;GAB1;RAPGEF1;RTN4;ARHGEF6		218	regulation of vesicle-mediated transport (GO:0060627)	0.587449	RAB3C;SCARB1;RPH3AL;PINK1;ANXA2;AP2S1;UNC119;PCSK9;DOC2B;EXPH5		218	cell cycle phase transition (GO:0044770)	0.566445	TRIM71;AKAP9;RBBP8;CEP41;TPD52L1		218	behavior (GO:0007610)	0.341401	BTG2;SHC3;PRKCE;RNF180;ATP1A2;ARRB2;SLC6A1;ETV5;GRIN2D;ADCY5;C12ORF10;JPH4;RCAN1;NF1;FYN		218	regulation of protein catabolic process (GO:0042176)	0.827748	NELL1;PSMD14;UBXN2A;RNF180;NEDD4L		218	response to acid chemical (GO:0001101)	0.475847	MGMT;WNT5A;MAP7;PDK3;CDO1;ASS1;S100A10;CPEB4												218	microtubule-based process (GO:0007017)	0.596477	ARHGAP21;RHOT1;RACGAP1;SPAG5;MAP2;ZNF207;KIF23;BICD1;CKAP5
219	negative regulation of growth (GO:0045926)	0.644616	CDKN1B;PSRC1;MSTN;MT3;RTN4		219	detection of light stimulus (GO:0009583)	0.587449	ABCA4;UNC119;PRKCQ;RLBP1;STRA6		219	regulation of response to wounding (GO:1903034)	0.567104	KANK1;SMAD3;SERPINF1;PDGFA;PRKCQ;TGFBR2		219	branching morphogenesis of an epithelial tube (GO:0048754)	0.341401	MED1;NRP1;SMAD4;NOTCH1;ETV4;PBX1		219	negative regulation of cell cycle (GO:0045786)	0.831716	PSMD4;PSMD14;PSMA2;CUL1;SOX11;BRINP3;SOX4;EZH2		219	embryo development ending in birth or egg hatching (GO:0009792)	0.475847	RCN1;SMAD3;MAN2A1;RPA1;SLC30A1;GATAD2A;FGFR1												219	negative regulation of growth (GO:0045926)	0.596874	MT2A;GAS1;MT1X;MT3;MT1E
220	inorganic cation transmembrane transport (GO:0098662)	0.644616	GPM6A;SLC24A3;KCNJ10;TTYH1;KCNH7;KCNN3;RHCG;GRIN2B;SCN1A		220	protein homooligomerization (GO:0051260)	0.587449	LGI1;GCH1;CLPP;PRF1;PCBD1;KCTD12;PRND;MUC20		220	phospholipid metabolic process (GO:0006644)	0.573734	CDS1;SMPD3;PLA2G15;LPGAT1;PIP5K1B		220	cholesterol metabolic process (GO:0008203)	0.341401	FDPS;SQLE;INSIG2;MVD;SORL1		220	taxis (GO:0042330)	0.831716	NRP1;DOCK4;PDE4D;CCR9;SLIT1		220	positive regulation of protein transport (GO:0051222)	0.479257	TCF7L2;SMAD3;ERBB4;HYAL2;WNT5A;ADAM9;UACA												220	cellular response to nitrogen compound (GO:1901699)	0.596976	FGF6;KCNJ11;PDGFD;GNB1;CSK;SOX9;FGF23;MT3;CRHR2
221	embryo development (GO:0009790)	0.644616	FUT8;NOTCH1;SOX6;GRIN2B;GLI3;SOX5		221	mRNA catabolic process (GO:0006402)	0.587449	CTIF;RPLP1;RPS20;RPL15;PELO;RPS12;EIF4G1		221	response to oxidative stress (GO:0006979)	0.576927	NET1;EPAS1;RCAN2;MSRB3;AQP1		221	positive regulation of behavior (GO:0048520)	0.341401	NRP1;NTRK3;VEGFC;PRKCA;PRKD1		221	chemotaxis (GO:0006935)	0.831716	NRP1;DOCK4;PDE4D;CCR9;SLIT1		221	microtubule-based movement (GO:0007018)	0.479257	TTC30B;KIF16B;TTC30A;LRRC6;IFT57;KIF6												221	response to acid chemical (GO:0001101)	0.596976	TBX1;PDGFD;GNB1;SLC1A2;SOX9;AQP2
222	neurotrophin signaling pathway (GO:0038179)	0.647388	CDKN1B;PHLPP1;GAB1;RAPGEF1;RTN4;ARHGEF6		222	kidney development (GO:0001822)	0.587449	CDKN1C;ID3;PCSK9;SULF1;STRA6		222	cellular response to organic cyclic compound (GO:0071407)	0.578484	BMP4;CYBA;BMP7;AQP1;NR3C2		222	single-organism cellular localization (GO:1902580)	0.341401	RPL30;SSR2;TIMM22;PEX10;TIMM21;SORL1;ETV5;BAG4;PEX3;MAP1B;KIF5B;KIF1B;ITGB1BP1;RAB8A;SEC11C		222	negative regulation of phosphorylation (GO:0042326)	0.833224	SEMA4D;PKIA;PDE4D;NTRK3;INSM1;GADD45G		222	neurotrophin signaling pathway (GO:0038179)	0.481257	MAPKAPK3;ERBB4;PSEN2;ITPR2;THEM4;MAPK1;ADCY2;FGFR1												222	small GTPase mediated signal transduction (GO:0007264)	0.596976	ARL11;ARHGAP32;RHOT1;RACGAP1;YWHAQ;STARD8;GNB1;RAB28;IQGAP3
223	dephosphorylation (GO:0016311)	0.647388	TIGAR;PHLPP1;PTPRZ1;SACM1L;SBF2;CAMK2G		223	regulation of actin polymerization or depolymerization (GO:0008064)	0.587449	VIL1;CDC42EP5;TMSB4X;CAPZA1;SSH1		223	protein oligomerization (GO:0051259)	0.584501	GCHFR;KCTD8;LGI1;GJA1;KCNG3;KCTD2		223	purine ribonucleoside monophosphate catabolic process (GO:0009169)	0.341401	DDX18;DYNC1H1;SWSAP1;PSMD6;TOR1A;DDX46;KIF5B;RHOBTB3;KIF1B;SKIV2L;TOR1B		223	methylation (GO:0032259)	0.833224	PRMT8;RNMT;FBLL1;FBXO11;EZH2		223	cellular response to acid chemical (GO:0071229)	0.490949	WNT5A;PDK3;ASS1;S100A10;CPEB4												223	pattern specification process (GO:0007389)	0.596976	TBX1;ARC;BTG2;NOTCH1;FOXG1;GAS1;LRP4;RBPJ
224	carboxylic acid transport (GO:0046942)	0.647388	SLC25A26;SLC13A3;KCNJ10;SLC1A2;DRD3		224	hormone metabolic process (GO:0042445)	0.587449	SCARB1;SCPEP1;CRABP2;PLEKHA1;CYP1B1;STRA6		224	cellular component morphogenesis (GO:0032989)	0.585037	FZD1;BMP4;GJA1;PARD6B;LAMB1;BMP7;MET		224	ribonucleoside monophosphate catabolic process (GO:0009158)	0.341401	DDX18;DYNC1H1;SWSAP1;PSMD6;TOR1A;DDX46;KIF5B;RHOBTB3;KIF1B;SKIV2L;TOR1B		224	cellular response to nitrogen compound (GO:1901699)	0.833224	GABRB3;GNG2;PDE4D;GNB1;PIK3R3;ATP6V1E1;ATP6V1G3;CRHR2		224	insulin receptor signaling pathway (GO:0008286)	0.490949	STRADB;THEM4;MAPK1;SIK2;FGFR1												224	nervous system development (GO:0007399)	0.596976	CSGALNACT1;SEMA5B;NLGN1;GDNF;NDP;SCRG1
225	positive regulation of cell migration (GO:0030335)	0.647388	SEMA6A;NOTCH1;APC;ITGA2;SOX9;PRKD1		225	regulation of anatomical structure size (GO:0090066)	0.587449	VIL1;GCLC;GCH1;CDC42EP5;TMSB4X;CAPZA1;WDTC1;SSH1		225	cellular response to nitrogen compound (GO:1901699)	0.58804	GHR;PRKAR1B;AKT2;CYBA;BCAR1;AQP1;WDTC1		225	regulation of nucleocytoplasmic transport (GO:0046822)	0.341401	APC2;MED1;SMAD4;NF1;DACT3;CAMK1;ZPR1		225	response to peptide (GO:1901652)	0.835095	OXTR;GNG2;GNB1;PIK3R3;ATP6V1E1;ATP6V1G3;CRHR2		225	cellular response to oxidative stress (GO:0034599)	0.490949	MGMT;VRK2;UACA;MAP3K5;NFE2L2												225	purine ribonucleoside monophosphate catabolic process (GO:0009169)	0.596976	RFC3;ABCC8;DHX36;MYO3A;DHX15;KIF23;PRTFDC1
226	organic acid transport (GO:0015849)	0.647388	SLC25A26;SLC13A3;KCNJ10;SLC1A2;DRD3		226	muscle contraction (GO:0006936)	0.587449	CHRM3;SMTN;CSRP3;NDUFS6;TPM1;ATP1A1;SULF1		226	regulation of system process (GO:0044057)	0.592144	GJA1;EPAS1;TNNC1;EPHX2;GTF2IRD1;AQP1		226	histone modification (GO:0016570)	0.343928	RNF168;PRMT5;DTX3L;TADA3;POLE3;UBE2N;SETMAR;PRKCA;SIRT6;BAP1		226	positive regulation of MAPK cascade (GO:0043410)	0.85121	NRP1;NTRK3;DIRAS2;SEMA4C;PAK3;GADD45G;EZH2		226	regulation of JNK cascade (GO:0046328)	0.490949	SFRP4;MAP3K1;WNT5A;NOD1;MAP3K5												226	ribonucleoside monophosphate catabolic process (GO:0009158)	0.596976	RFC3;ABCC8;DHX36;MYO3A;DHX15;KIF23;PRTFDC1
227	small molecule biosynthetic process (GO:0044283)	0.648689	BCAN;SLC44A3;PLSCR1;RNPEPL1;ELOVL2;GPT2;MTR;QKI		227	ameboidal-type cell migration (GO:0001667)	0.587449	SCARB1;FAP;ZFAND5;RAB13;CYP1B1		227	negative regulation of immune system process (GO:0002683)	0.603694	BMP4;PPM1B;TMEM176B;PTPRJ;SOCS5		227	purine nucleoside monophosphate catabolic process (GO:0009128)	0.344336	DDX18;DYNC1H1;SWSAP1;PSMD6;TOR1A;DDX46;KIF5B;RHOBTB3;KIF1B;SKIV2L;TOR1B		227	mRNA processing (GO:0006397)	0.853446	USP49;RBFOX3;RNMT;CELF3;ELAVL4;SRSF11;PTBP3		227	anterior/posterior pattern specification (GO:0009952)	0.490949	CRB2;SMAD3;MSX2;WNT5A;PSEN2												227	purine nucleoside monophosphate catabolic process (GO:0009128)	0.599729	RFC3;ABCC8;DHX36;MYO3A;DHX15;KIF23;PRTFDC1
228	positive regulation of organelle organization (GO:0010638)	0.648689	CDKN1B;PSRC1;APC;PRKD1;PAXBP1;DRD3;NCK1		228	positive regulation of cell morphogenesis involved in differentiation (GO:0010770)	0.587449	NET1;EPHA4;SMAD3;BAMBI;AXIN2		228	transcription from RNA polymerase II promoter (GO:0006366)	0.628405	TSC22D1;PABPN1;EPAS1;C5AR1;GTF2IRD1;MITF;ETS2		228	central nervous system development (GO:0007417)	0.344336	RCAN1;SHC3;EIF2B2;NRCAM;NHEJ1		228	negative regulation of transferase activity (GO:0051348)	0.85631	PSMD4;PSMD14;PSMA2;PKIA;GADD45G		228	negative regulation of cell growth (GO:0030308)	0.490949	SMAD3;HYAL2;WNT5A;FHL1;SLIT3												228	nucleoside monophosphate catabolic process (GO:0009125)	0.599729	RFC3;ABCC8;DHX36;MYO3A;DHX15;KIF23;PRTFDC1
229	positive regulation of cell motility (GO:2000147)	0.648689	SEMA6A;NOTCH1;APC;ITGA2;SOX9;PRKD1		229	regulation of actin filament length (GO:0030832)	0.587449	VIL1;CDC42EP5;TMSB4X;CAPZA1;SSH1		229	positive regulation of cytokine production (GO:0001819)	0.63107	CCBE1;CD4;SMAD3;PRKCQ;SULF1		229	regulation of ligase activity (GO:0051340)	0.344336	PSMA6;PSMD6;PSMB2;UBE2N;NHEJ1		229	negative regulation of phosphorus metabolic process (GO:0010563)	0.857958	SEMA4D;PKIA;PDE4D;NTRK3;LMTK3;INSM1;GMIP;GADD45G		229	cellular response to insulin stimulus (GO:0032869)	0.490949	RAB31;STRADB;THEM4;MAPK1;SIK2;FGFR1												229	regulation of leukocyte activation (GO:0002694)	0.599729	ZAP70;PLSCR1;CLCF1;SPINK5;NR1H3;SPACA3;CD3G;CSK
230	positive regulation of protein kinase activity (GO:0045860)	0.648689	CCND2;PSRC1;MAGI3;GAB1;RAPGEF1;PLCE1;DBF4B;MAP4K5;MT3		230	cellular divalent inorganic cation homeostasis (GO:0072503)	0.587449	TRPM1;CHRM2;CD40;CSRP3;CALCB;EPHX2;C5AR1;ITPR1;SLC35G1		230	coagulation (GO:0050817)	0.632403	SLC7A6;PRKAR1B;SLC7A8;ITGA3;PDGFA;PRKCQ;BCAR1		230	response to topologically incorrect protein (GO:0035966)	0.34648	EDEM3;TOR1A;ATF6B;TOR1B;EIF2S1;ADD1		230	negative regulation of phosphate metabolic process (GO:0045936)	0.857958	SEMA4D;PKIA;PDE4D;NTRK3;LMTK3;INSM1;GMIP;GADD45G		230	peptidyl-tyrosine phosphorylation (GO:0018108)	0.490949	ALK;ERBB4;TYK2;BMX;FGFR1												230	regulation of cell adhesion (GO:0030155)	0.599729	ADAMDEC1;NOTCH1;CSF1;SPINK5;HAS2;PRKCA;SOX9
231	regulation of cell division (GO:0051302)	0.648689	ANLN;KIF18B;APC;PDE3A;DRD3		231	exocytosis (GO:0006887)	0.587449	RPH3AL;SPARC;GLRB;TMSB4X;PROS1;PSAP;SERPING1;IGF1		231	blood coagulation (GO:0007596)	0.632403	SLC7A6;PRKAR1B;SLC7A8;ITGA3;PDGFA;PRKCQ;BCAR1		231	regulation of protein import into nucleus (GO:0042306)	0.34648	APC2;MED1;SMAD4;NF1;DACT3;ZPR1		231	embryonic morphogenesis (GO:0048598)	0.860508	EOMES;NEUROD1;ATP8A2;TENM4;SOX11;DSCAML1;PBX1		231	response to molecule of bacterial origin (GO:0002237)	0.490949	MAPKAPK3;CNP;WNT5A;ADAM9;MAPK1;GNG12;ASS1												231	cellular process involved in reproduction in multicellular organism (GO:0022412)	0.600934	SOX3;SPINK2;PSME4;TDRD5;AFF4
232	negative regulation of phosphorus metabolic process (GO:0010563)	0.648689	PID1;CDKN1B;APC;RAPGEF1;CEP192;PRR5L;DRD3;SOCS4;NCK1		232	organic acid biosynthetic process (GO:0016053)	0.587449	FADS3;GCLC;GCH1;PTGES2;GOT2;MGST2;PLA2G4A;PLOD1;PTGDS		232	regulation of neuron differentiation (GO:0045664)	0.640417	BMP4;KANK1;SYNGAP1;CUX1;ITGA3;BMP7		232	ribonucleoside monophosphate metabolic process (GO:0009161)	0.347664	DDX18;DYNC1H1;SWSAP1;TOR1A;DDX46;RHOBTB3;PRKAG2;ATP1A2;TOR1B;PSMD6;KIF5B;KIF1B;SKIV2L		232	cellular component disassembly (GO:0022411)	0.867357	ACAN;HIST3H2A;STMN1;VRK1;RPS24;LMNB1		232	cellular response to organic cyclic compound (GO:0071407)	0.490949	MSX2;FECH;MGMT;AKAP7;ITPR2;ITGA6;PPARA;ASS1												232	positive regulation of neurogenesis (GO:0050769)	0.603762	NLGN1;SALL1;NOTCH1;FOXG1;CLCF1;NRCAM
233	negative regulation of phosphate metabolic process (GO:0045936)	0.648689	PID1;CDKN1B;APC;RAPGEF1;CEP192;PRR5L;DRD3;SOCS4;NCK1		233	carboxylic acid biosynthetic process (GO:0046394)	0.587449	FADS3;GCLC;GCH1;PTGES2;GOT2;MGST2;PLA2G4A;PLOD1;PTGDS		233	hemostasis (GO:0007599)	0.640417	SLC7A6;PRKAR1B;SLC7A8;ITGA3;PDGFA;PRKCQ;BCAR1		233	nucleoside monophosphate catabolic process (GO:0009125)	0.347664	DDX18;DYNC1H1;SWSAP1;PSMD6;TOR1A;DDX46;KIF5B;RHOBTB3;KIF1B;SKIV2L;TOR1B		233	response to drug (GO:0042493)	0.868435	NEUROD1;EMX1;OXTR;PPP3CB;PRL;AACS		233	regulation of lipid metabolic process (GO:0019216)	0.490949	TCF7L2;NPC2;ERBB4;EPHX2;PDK3;PPP2R5A;PPARA												233	glycerophospholipid metabolic process (GO:0006650)	0.603762	PLSCR1;PLCG2;SERINC2;CDS2;PIK3C2B
234	response to oxidative stress (GO:0006979)	0.648689	ATRN;GAB1;CHD6;PRKD1;MT3;ETV5		234	positive regulation of DNA metabolic process (GO:0051054)	0.587449	CD40;CIZ1;SHC1;IGF1;NPAS2		234	regulation of sequence-specific DNA binding transcription factor activity (GO:0051090)	0.647436	FZD1;TRAF5;PRKCQ;BMP7;MID2		234	response to ethanol (GO:0045471)	0.347664	ADCYAP1R1;PRKCE;NTRK3;EIF4EBP1;FYN		234	positive regulation of cellular component movement (GO:0051272)	0.868435	NRP1;SEMA4D;NTRK3;STMN1;PRKD1		234	response to insulin (GO:0032868)	0.490949	RAB31;STRADB;THEM4;MAPK1;SIK2;PPARA;FGFR1												234	regulation of hormone secretion (GO:0046883)	0.603762	KCNJ11;ABCC8;PRKCA;FGF23;SEC11C
235	cellular response to organic cyclic compound (GO:0071407)	0.648689	CDKN1B;MSTN;PDE3A;RAPGEF1;PDE4B;RAE1		235	regulation of cysteine-type endopeptidase activity (GO:2000116)	0.587449	VIL1;PRDX5;SMAD3;TNFSF15;PERP;TPD52L1;AQP1		235	positive regulation of organelle organization (GO:0010638)	0.650496	SMAD3;AKT2;PHF1;NTF3;JDP2		235	cellular response to oxygen levels (GO:0071453)	0.347664	NOTCH1;UBE2D2;PRKCE;GNB1;VHL		235	glycerolipid metabolic process (GO:0046486)	0.868435	SLC44A5;ACLY;PLA2G2D;PGAP1;PIK3R3		235	regulation of protein localization to nucleus (GO:1900180)	0.490949	WWTR1;SMAD3;ERBB4;HYAL2;UACA												235	positive regulation of MAPK cascade (GO:0043410)	0.603762	TBX1;BMPER;PELI2;PRKCA;CSK;IQGAP3;FGF23;MT3
236	regulation of cellular response to stress (GO:0080135)	0.648689	RNF168;SH3RF3;RAD51AP1;TIGAR;MAGI3;GAB1;MAP4K5;SH3RF1		236	regulation of vasculature development (GO:1901342)	0.587449	ECM1;SPARC;CYP1B1;SULF1;HIPK1;AQP1;HDAC7		236	cytokine-mediated signaling pathway (GO:0019221)	0.653114	GHR;PPM1B;KRT18;IFI30;SOCS5		236	stem cell maintenance (GO:0019827)	0.347664	NOTCH1;VANGL2;MED30;APC;HOOK3		236	regulation of apoptotic signaling pathway (GO:2001233)	0.869945	IVNS1ABP;NRP1;IL7;KIAA1324;G2E3;E2F1		236	cellular cation homeostasis (GO:0030003)	0.490949	SLC30A8;DDIT3;HEXB;APLP2;EPHX2;PSEN2;S1PR1;SLC30A1;TMBIM6;TMEM165												236	lipid catabolic process (GO:0016042)	0.607688	IAH1;ECI2;PLCG2;FGF23;MT3
237	organ morphogenesis (GO:0009887)	0.648689	EFNB2;SOX3;SEMA6A;ITGA2;LRP4;SOX9;PBX1;GLI3		237	positive regulation of MAP kinase activity (GO:0043406)	0.587449	EPHA4;CD40;SHC1;C5AR1;TPD52L1;MUC20;MET		237	multicellular organismal reproductive process (GO:0048609)	0.658236	NCOR2;ADAM28;ADAMTS1;ITGA3;CATSPERG;AKAP9;TDRD12		237	covalent chromatin modification (GO:0016569)	0.35208	RNF168;PRMT5;DTX3L;TADA3;POLE3;UBE2N;SETMAR;PRKCA;SIRT6;BAP1		237	regulation of protein serine/threonine kinase activity (GO:0071900)	0.870993	PKIA;NTRK3;DIRAS2;CKS2;PAK3;GADD45G;EZH2		237	positive regulation of response to external stimulus (GO:0032103)	0.490949	SMAD3;HYAL2;WNT5A;S1PR1;IL6ST;F3												237	single organismal cell-cell adhesion (GO:0016337)	0.610997	ZAP70;NLGN1;NLGN4X;NRCAM;SOX9
238	regulation of cell morphogenesis (GO:0022604)	0.654055	SIPA1L1;NOTCH1;MAP1B;LRP4;LIMD1;POU3F2;MT3;RTN4		238	glycosylation (GO:0070085)	0.587449	B3GNT9;GALNT3;SLC35C2;GFPT2;FUT11;EOGT;MLEC;MUC20;UBE2J1		238	regulation of lymphocyte activation (GO:0051249)	0.658236	BMP4;CD4;PRKCQ;SOCS5;TGFBR2		238	regulation of actin filament-based process (GO:0032970)	0.352401	BAG4;VANGL2;PRKCE;NTRK3;ITGB1BP1;CCDC43;ATP1A2;SPTAN1;ADD1		238	positive regulation of locomotion (GO:0040017)	0.879391	NRP1;SEMA4D;NTRK3;PRKD1;TRIM11		238	regulation of inflammatory response (GO:0050727)	0.490949	SMAD3;HYAL2;CFI;WNT5A;STK39;IL6ST;UACA												238	divalent inorganic cation homeostasis (GO:0072507)	0.612343	GNB1;PLCG2;NMUR2;PRKCA;F2;MT3
239	positive regulation of cellular component movement (GO:0051272)	0.654055	SEMA6A;NOTCH1;APC;ITGA2;SOX9;PRKD1		239	protein targeting (GO:0006605)	0.587449	ANXA2;OS9;RPLP1;RAB3IP;RPS20;SEC61B;RPL15;YWHAZ;RPS12		239	regulation of cell activation (GO:0050865)	0.659345	BMP4;CD4;PDGFA;PRKCQ;SOCS5;TGFBR2		239	ribonucleoside biosynthetic process (GO:0042455)	0.352401	SLC35B3;QTRT1;PRKAG2;ATP1A2;NME1		239	lymphocyte activation (GO:0046649)	0.879391	EOMES;PPP3CB;BCL11A;EXOSC3;SOX4		239	regionalization (GO:0003002)	0.490949	CRB2;SMAD3;INTU;MSX2;WNT5A;PSEN2;IFT57												239	negative regulation of organelle organization (GO:0010639)	0.612343	LIMA1;GFI1B;UBE2C;ZNF207;CKAP2
240	glycerolipid metabolic process (GO:0046486)	0.654055	SLC44A3;PLSCR1;SACM1L;ELOVL2;PLCE1;PIK3C2B		240	regulation of extrinsic apoptotic signaling pathway (GO:2001236)	0.587449	GCLC;COL2A1;TMBIM1;LMNA;IGF1;CFLAR		240	cellular amino acid metabolic process (GO:0006520)	0.659345	SLC5A6;GHR;SLC7A6;SLC7A8;ENOSF1;NARS2		240	negative regulation of mitotic cell cycle (GO:0045930)	0.352401	MTBP;PLK3;PSMA6;PSMD6;PSMB2;APC;ZWILCH;NAE1		240	response to steroid hormone (GO:0048545)	0.883936	OXTR;NTRK3;PRL;SSTR2;NR2C2;AACS		240	positive regulation of cellular component biogenesis (GO:0044089)	0.490949	MED25;MAP3K1;SMAD3;CDC42EP4;CLU;AJUBA;S100A10												240	regulation of cellular response to stress (GO:0080135)	0.612343	RNF168;SH3RF3;RAD51AP1;TIGAR;H2AFX;DEK;SH3RF1;POLH
241	response to drug (GO:0042493)	0.658672	CDKN1B;ITGA2;PDE3A;SLC1A2;PDE4B;DRD3;MT3		241	regulation of protein secretion (GO:0050708)	0.587449	CD40;RPH3AL;TNFSF15;TNFRSF14;PRKCZ;EXPH5		241	single-organism cellular localization (GO:1902580)	0.659345	SYNGAP1;ZFYVE16;KRT18;AKT2;RAB3IP;LRRC4;SLC4A5		241	response to oxygen levels (GO:0070482)	0.356104	SMAD4;NOTCH1;PRKCE;UBE2D2;KCNMA1;GNB1;NF1;PLAT;VHL		241	negative regulation of immune system process (GO:0002683)	0.884276	PPP3CB;BPIFB1;KLF13;SOX11;MEIS2		241	proteasome-mediated ubiquitin-dependent protein catabolic process (GO:0043161)	0.490949	FBXO2;DDIT3;PCBP2;UBE2E1;CLOCK;NFE2L2												241	organ morphogenesis (GO:0009887)	0.61533	NEK8;TBX1;SOX3;NIPBL;CSF1;GAS1;LRP4;SOX9
242	nuclear division (GO:0000280)	0.659867	ANLN;NEDD1;TTYH1;NEDD9;CKAP5;LRRCC1		242	neurotrophin TRK receptor signaling pathway (GO:0048011)	0.587449	NET1;NFKBIA;TNRC6C;NCSTN;SHC1;MCF2;AP2S1;ITPR1;AP2M1		242	regulation of cytoskeleton organization (GO:0051493)	0.659345	KANK1;SMAD3;NTF3;PDGFA;MID1		242	positive regulation of protein ubiquitination (GO:0031398)	0.356104	PSMA6;PSMD6;PSMB2;RNF180;UBE2N;ARRB2		242	leukocyte activation (GO:0045321)	0.885625	EOMES;PPP3CB;BCL11A;EXOSC3;RASGRP1;SOX4		242	morphogenesis of a branching epithelium (GO:0061138)	0.490949	ADAMTS16;SOCS3;MSX2;WNT5A;FGFR1												242	cellular response to hormone stimulus (GO:0032870)	0.616835	MYOG;FGF6;NOTCH1;GNB1;NR1H3;CSK;FGF23;MT3;CRHR2
243	ubiquitin-dependent protein catabolic process (GO:0006511)	0.661058	SOX2;RNF168;TRIM9;APC;NEDD4L;FBXO21;KLHL20		243	calcium ion homeostasis (GO:0055074)	0.587449	TRPM1;CHRM2;CD40;CSRP3;CALCB;EPHX2;C5AR1;ITPR1;SLC35G1		243	negative regulation of cell cycle (GO:0045786)	0.669979	BMP4;SMAD3;PPP1R13B;PCBP4;PDCD4;BMP7		243	response to alkaloid (GO:0043279)	0.356104	DPYSL2;PRKCE;PEA15;ATP1A2;SLC6A1		243	regulation of intracellular transport (GO:0032386)	0.912887	P2RX3;PKIA;PDE4D;HRC;E2F1;SOX4		243	negative regulation of proteolysis (GO:0045861)	0.490949	CRB2;COL28A1;INTS1;APLP2;SERPINI2;TIMP2;UBE2E1;ATRAID												243	regulation of cell morphogenesis (GO:0022604)	0.618525	ARC;NOTCH1;GDNF;LRP4;NRCAM;F2;POU3F2;MT3
244	regulation of protein complex assembly (GO:0043254)	0.663601	TRIM9;CDKN1B;PSRC1;APC;NCK1		244	sulfur compound metabolic process (GO:0006790)	0.587449	SLC5A6;TPST2;GCLC;ACSL1;MGST2;MICAL2;IGF1;SULF1;GNS;SLC19A2		244	response to inorganic substance (GO:0010035)	0.701935	NET1;CA2;TNNC1;PDGFA;AQP1		244	locomotory behavior (GO:0007626)	0.356104	PRKCE;ATP1A2;ARRB2;ETV5;C12ORF10;GRIN2D;ADCY5		244	regulation of cell adhesion (GO:0030155)	0.917874	SEMA4D;KIF26B;DSCAML1;EPHA3;CYTH1		244	developmental growth (GO:0048589)	0.490949	SMAD3;MSX2;ERBB4;S1PR1;SLIT3												244	morphogenesis of an epithelium (GO:0002009)	0.618525	SALL1;NOTCH1;CSF1;GDNF;SOX9;RBPJ
245	negative regulation of cellular component organization (GO:0051129)	0.667499	TRIM9;PID1;APC;LRP4;FAT3;PRKD1;MT3;RTN4;GFAP		245	positive regulation of NF-kappaB transcription factor activity (GO:0051092)	0.587449	NFKBIA;CD40;PRKCQ;CFLAR;PRKCZ		245	generation of precursor metabolites and energy (GO:0006091)	0.707955	PKM;PRKAR1B;AKT2;OGDHL;PGM5		245	cellular response to fibroblast growth factor stimulus (GO:0044344)	0.356104	PIK3CA;PRKCE;PRKCA;ITGB1BP1;FYN;CBL;ADCY5		245	regulation of sequence-specific DNA binding transcription factor activity (GO:0051090)	0.919586	NEUROD1;PRKD1;PBX1;NEUROG2;CARD11		245	cellular ion homeostasis (GO:0006873)	0.490949	SLC30A8;DDIT3;HEXB;APLP2;EPHX2;PSEN2;S1PR1;SLC30A1;TMBIM6;TMEM165												245	response to drug (GO:0042493)	0.626335	MT2A;CPB2;KCNJ11;SLC1A2;SLC1A3;UMPS;MT3
246	positive regulation of locomotion (GO:0040017)	0.670197	SEMA6A;NOTCH1;APC;ITGA2;SOX9;PRKD1		246	cellular response to radiation (GO:0071478)	0.587449	TRPM1;NET1;PRKCQ;CRIP1;AQP1		246	inflammatory response (GO:0006954)	0.709846	GJA1;EPHX2;C5AR1;PRKCQ;CYBA		246	regulation of protein catabolic process (GO:0042176)	0.358653	PLK3;SMAD4;APC;RNF180;GNA12;FYN;GRIN2C;SORL1;SOCS4		246	positive regulation of organelle organization (GO:0010638)	0.922746	NTRK3;KIAA1324;E2F1;EVL;PRKD1		246	cellular chemical homeostasis (GO:0055082)	0.490949	SLC30A8;DDIT3;HEXB;APLP2;EPHX2;PSEN2;S1PR1;PDK3;SLC30A1;TMBIM6;TMEM165												246	cellular response to organonitrogen compound (GO:0071417)	0.62775	FGF6;KCNJ11;PDGFD;GNB1;CSK;SOX9;FGF23;CRHR2
247	modification-dependent protein catabolic process (GO:0019941)	0.671923	SOX2;RNF168;TRIM9;APC;NEDD4L;FBXO21;KLHL20		247	vesicle organization (GO:0016050)	0.587449	COPA;ANXA2;RAB34;AP2S1;AQP1		247	regulation of leukocyte activation (GO:0002694)	0.729809	BMP4;CD4;PRKCQ;SOCS5;TGFBR2		247	defense response to virus (GO:0051607)	0.359247	POLR3A;IFIT5;IFIT1;IFI44L;IFIT2;IFNAR1		247	organic hydroxy compound metabolic process (GO:1901615)	0.930021	SLC44A5;SDR16C5;PLA2G2D;CYP24A1;ATP8B1;RNF180;INSM1		247	cellular carbohydrate metabolic process (GO:0044262)	0.490949	GYS1;TCF7L2;ENOSF1;IL6ST;PGM1												247	regulation of apoptotic signaling pathway (GO:2001233)	0.628839	GDNF;YWHAQ;PEA15;GAS1;RFFL;SH3RF1;BCL2L14
248	positive regulation of kinase activity (GO:0033674)	0.671923	CCND2;PSRC1;MAGI3;GAB1;RAPGEF1;PLCE1;DBF4B;MAP4K5;MT3		248	cellular modified amino acid metabolic process (GO:0006575)	0.587449	SLC5A6;GCLC;GCH1;GOT2;MGST2;PLA2G4A;PLOD1		248	cellular response to cytokine stimulus (GO:0071345)	0.733091	GHR;PPM1B;KRT18;CYBA;IFI30;SOCS5		248	regulation of cell shape (GO:0008360)	0.359247	CDC42EP4;GNA12;PRPF40A;CCDC43;FYN		248	secretion by cell (GO:0032940)	0.930558	NEUROD1;PPP3CB;SYT2;TRIM36;RASGRP1;GLS		248	organic hydroxy compound biosynthetic process (GO:1901617)	0.490949	ACOT8;PCYT1B;CYP46A1;CYP7B1;PLTP												248	cellular response to cytokine stimulus (GO:0071345)	0.63019	MT2A;KCNJ11;CLCF1;HAS2;MT1X;NCAM1;SOX9;KPNA2;MT3
249	regulation of mitotic cell cycle phase transition (GO:1901990)	0.677298	PID1;CDKN1B;APC;DBF4B;PBX1		249	membrane lipid metabolic process (GO:0006643)	0.587449	CERK;SPTLC3;SPNS2;PSAP;CYP1B1;SGPP2		249	small molecule biosynthetic process (GO:0044283)	0.733137	CYP27A1;CDS1;PRPS1;ACOX2;HSD17B8		249	insulin receptor signaling pathway (GO:0008286)	0.359247	SHC3;PIK3CA;PTPRA;EIF4EBP1;PRKAG2;APPL1		249	negative regulation of transport (GO:0051051)	0.942324	OXTR;PKIA;NEDD4L;PRKD1;SOX4		249	proteasomal protein catabolic process (GO:0010498)	0.490949	FBXO2;DDIT3;PCBP2;UBE2E1;CLOCK;NFE2L2												249	microtubule cytoskeleton organization (GO:0000226)	0.63019	SPAG5;MAP2;ZNF207;BICD1;CKAP5
250	protein oligomerization (GO:0051259)	0.677298	KCNJ10;ACTN2;KCNH7;LRP4;SBF2;CAMK2G;AASS		250	cofactor biosynthetic process (GO:0051188)	0.587449	GCH1;NMNAT1;ACSL1;PCBD1;TMEM14C		250	regulation of cytokine production (GO:0001817)	0.748777	CCBE1;PPM1B;CD4;SMAD3;PRKCQ;SULF1		250	antigen processing and presentation of peptide antigen (GO:0048002)	0.359247	PSMA6;DYNC1H1;PSMD6;DYNC1LI2;ACTR1A;PSMB2;AP1S1		250	posttranscriptional regulation of gene expression (GO:0010608)	0.948884	MORC3;USP3;ENC1;E2F1;SOX4;EIF2A		250	regulation of protein ubiquitination (GO:0031396)	0.490949	ARRDC4;UFL1;GCLC;FBXO2;UBE2E1;CLU												250	tissue morphogenesis (GO:0048729)	0.63019	TBX1;SALL1;NOTCH1;CSF1;GDNF;SOX9;RBPJ
251	activation of protein kinase activity (GO:0032147)	0.677298	GAB1;RAPGEF1;PLCE1;MAP4K5;MT3		251	neurotrophin signaling pathway (GO:0038179)	0.587449	NET1;NFKBIA;TNRC6C;NCSTN;SHC1;MCF2;AP2S1;ITPR1;AP2M1		251	regulation of cellular response to stress (GO:0080135)	0.749446	PDCD4;TPD52L1;MID1;BMP7;MET		251	nucleoside monophosphate metabolic process (GO:0009123)	0.36796	DDX18;DYNC1H1;SWSAP1;TOR1A;DDX46;RHOBTB3;PRKAG2;ATP1A2;TOR1B;PSMD6;KIF5B;KIF1B;SKIV2L		251	carbohydrate derivative biosynthetic process (GO:1901137)	0.950797	ACAN;PANK3;ST8SIA2;TBPL1;B4GALNT1		251	organ morphogenesis (GO:0009887)	0.490949	TCF7L2;TLE1;SMAD3;HYAL2;FHL1;PSEN2;MAPK1;ITGA6;SLIT3;FGFR1												251	extracellular matrix organization (GO:0030198)	0.63019	CSGALNACT1;SPINK5;HAS2;LRP4;PRKCA;NCAM1;SOX9
252	modification-dependent macromolecule catabolic process (GO:0043632)	0.677298	SOX2;RNF168;TRIM9;APC;NEDD4L;FBXO21;KLHL20		252	dephosphorylation (GO:0016311)	0.587449	CTDSP1;EPHX2;EYA4;PPM1H;ATP1A1;LPIN1;SGPP2;PTPN2;SSH1		252	lipid biosynthetic process (GO:0008610)	0.760065	CYP27A1;CDS1;LPGAT1;ACOX2;PIP5K1B;HSD17B8		252	isoprenoid metabolic process (GO:0006720)	0.36796	DPM1;FDPS;RDH11;PDE3A;MVD		252	response to other organism (GO:0051707)	0.958053	IVNS1ABP;POLR3A;PSMA2;STMN1;TRIM11;COCH		252	regulation of protein targeting (GO:1903533)	0.490949	WWTR1;SMAD3;ERBB4;HYAL2;UACA												252	ribonucleoside monophosphate metabolic process (GO:0009161)	0.63019	RFC3;ABCC8;DHX36;MYO3A;DHX15;KIF23;UMPS;PRTFDC1
253	regulation of homeostatic process (GO:0032844)	0.680548	KLF13;HMGB2;NEDD4L;SRI;DRD3;ACVR2A		253	calcium ion transmembrane transport (GO:0070588)	0.587449	TRPM1;MCOLN3;ITPR1;ORAI1;ATP2B1		253	organophosphate biosynthetic process (GO:0090407)	0.794216	CDS1;PRPS1;LPGAT1;PIP5K1B;AQP1		253	antigen processing and presentation (GO:0019882)	0.368213	PSMA6;DYNC1H1;PSMD6;DYNC1LI2;ACTR1A;RAB4A;PSMB2;AP1S1		253	protein localization to organelle (GO:0033365)	0.958053	NRP1;CEP250;PRL;RPS24;EZH2		253	response to wounding (GO:0009611)	0.490949	SMAD3;MAP3K1;SDC2;WNT5A;PPARA												253	extracellular structure organization (GO:0043062)	0.630496	CSGALNACT1;SPINK5;HAS2;LRP4;PRKCA;NCAM1;SOX9
254	cellular response to lipid (GO:0071396)	0.682837	PID1;MSTN;HMGB2;PDE4B;SOX9;BRINP3		254	sphingolipid metabolic process (GO:0006665)	0.587449	CERK;SPTLC3;SPNS2;PSAP;SGPP2		254	immune response-activating signal transduction (GO:0002757)	0.799365	CD4;C5AR1;PRKCQ;BCAR1;LGMN		254	microtubule-based movement (GO:0007018)	0.36839	DYNC1H1;DYNC1LI2;KIF5B;MAP1B;KIF1B;AP3S2;ACTR10		254	DNA repair (GO:0006281)	0.958182	POLA1;HIST3H2A;PSMD14;USP3;EPC2		254	negative regulation of protein modification process (GO:0031400)	0.490949	WWTR1;SOCS3;UFL1;GCLC;SMAD3;HYAL2;SNX25;UBE2E1;PSEN2;SNTA1												254	negative regulation of cellular component organization (GO:0051129)	0.630496	LIMA1;GFI1B;UBE2C;ZNF207;CKAP2;NR1H3;LRP4;CSK;MT3
255	inflammatory response (GO:0006954)	0.685934	TPST1;ATRN;PLSCR1;NOTCH1;KCNJ10;PRKD1;BMPR1B		255	posttranscriptional regulation of gene expression (GO:0010608)	0.587449	MYLIP;SMAD3;CREBL2;MALSU1;AXIN2;SLC51B;TNRC6C;CTIF;PURA;PPIB;EIF4G2;EIF4G1;RBMS3		255	immune response-regulating cell surface receptor signaling pathway (GO:0002768)	0.804804	CD4;C5AR1;PDGFA;PRKCQ;BCAR1		255	response to fibroblast growth factor (GO:0071774)	0.36839	PIK3CA;PRKCE;PRKCA;ITGB1BP1;FYN;CBL;ADCY5		255	coagulation (GO:0050817)	0.958182	GNG2;H3F3A;KIF5A;GNB1;KIF11;RASGRP1		255	positive regulation of cell development (GO:0010720)	0.490949	CRB2;WWTR1;SMAD3;MAN2A1;WNT5A;TIMP2;IL6ST;S100A10;FGFR1												255	lymphocyte activation (GO:0046649)	0.631958	RNF168;ZAP70;CLCF1;PLCG2;CD3G;RBPJ
256	regulation of translation (GO:0006417)	0.688776	LARS2;ITGA2;SOX6;QKI;NCK1		256	Golgi vesicle transport (GO:0048193)	0.587449	COPA;RER1;FTH1;RAB34;RAB3IP;KIF1C;SEC22B		256	regulation of cell cycle process (GO:0010564)	0.846413	BMP4;PCBP4;AKT2;PKP4;BMP7		256	cognition (GO:0050890)	0.372067	JPH4;RCAN1;BTG2;SHC3;NF1;ATP1A2;FYN;SLC6A1		256	blood coagulation (GO:0007596)	0.958182	GNG2;H3F3A;KIF5A;GNB1;KIF11;RASGRP1		256	positive regulation of sequence-specific DNA binding transcription factor activity (GO:0051091)	0.490949	ALK;ZIC2;WNT5A;NOD1;CLOCK;CLU												256	regulation of metal ion transport (GO:0010959)	0.634724	PLCG2;NEDD4L;ZNF227;AQP2;F2
257	protein glycosylation (GO:0006486)	0.688776	FUT8;ST8SIA1;FUT9;B3GAT2;C1GALT1		257	signal transduction by phosphorylation (GO:0023014)	0.587449	DOK4;CDC42EP5;SHC1;ROR2;TRIB1;FGF12;RASGRP3		257	activation of immune response (GO:0002253)	0.852972	CD4;C5AR1;PRKCQ;BCAR1;LGMN		257	regulation of proteasomal ubiquitin-dependent protein catabolic process (GO:0032434)	0.375539	PLK3;APC;RNF180;GNA12;SOCS4		257	hemostasis (GO:0007599)	0.958182	GNG2;H3F3A;KIF5A;GNB1;KIF11;RASGRP1		257	positive regulation of apoptotic signaling pathway (GO:2001235)	0.490949	SMAD3;HYAL2;PSEN2;CLU;MCL1												257	cellular amino acid metabolic process (GO:0006520)	0.635655	HAL;PLSCR1;AARS2;DDAH1;SMS;SLC1A3;SERINC2;PPCDC
258	regulation of cell cycle phase transition (GO:1901987)	0.688776	PID1;CDKN1B;APC;DBF4B;PBX1		258	regulation of cellular component size (GO:0032535)	0.587449	VIL1;CDC42EP5;TMSB4X;CAPZA1;WDTC1;SSH1		258	gene expression (GO:0010467)	0.96508	NCOR2;SMAD3;PABPN1;NARS2;NR3C2		258	G1/S transition of mitotic cell cycle (GO:0000082)	0.375539	PLK3;PSMA6;PSMD6;USP37;PSMB2;EIF4EBP1		258	organophosphate biosynthetic process (GO:0090407)	0.966747	SLC44A5;PLA2G2D;PANK3;TBPL1;PIK3R3		258	negative regulation of phosphorus metabolic process (GO:0010563)	0.490949	SFRP4;WWTR1;SOCS3;SMAD3;HYAL2;SNX25;PSEN2;PPP2R5A;C3ORF33;AJUBA;ELFN1												258	nucleoside monophosphate metabolic process (GO:0009123)	0.644143	RFC3;ABCC8;DHX36;MYO3A;DHX15;KIF23;UMPS;PRTFDC1
259	macromolecule glycosylation (GO:0043413)	0.688776	FUT8;ST8SIA1;FUT9;B3GAT2;C1GALT1		259	regulation of behavior (GO:0050795)	0.587449	SMAD3;PTGDS;MET;PTPN2;CMKLR1;STRA6							259	cell cycle G1/S phase transition (GO:0044843)	0.375539	PLK3;PSMA6;PSMD6;USP37;PSMB2;EIF4EBP1		259	immune response-regulating cell surface receptor signaling pathway (GO:0002768)	0.969196	PPP3CB;PDE4D;WIPF3;RASGRP1;CARD11		259	negative regulation of phosphate metabolic process (GO:0045936)	0.490949	SFRP4;WWTR1;SOCS3;SMAD3;HYAL2;SNX25;PSEN2;PPP2R5A;C3ORF33;AJUBA;ELFN1												259	positive regulation of nervous system development (GO:0051962)	0.64511	NLGN1;SALL1;NOTCH1;FOXG1;CLCF1;NRCAM
260	response to radiation (GO:0009314)	0.690915	RNF168;RAD51AP1;TIGAR;KCNJ10;SLC1A2;GPC4;DRD3;DDB2		260	response to molecule of bacterial origin (GO:0002237)	0.587449	NFKBIA;SCARB1;CD40;SPARC;GCH1;ZC3H12A;C5AR1;TRIB1							260	small molecule biosynthetic process (GO:0044283)	0.388431	BCAN;SQLE;FDPS;GGT7;VCAN;SAMD8;EIF2B2;SLC44A2;INSIG2;PRKAG2;MVD;QKI		260	positive regulation of protein kinase activity (GO:0045860)	0.974155	NTRK3;DIRAS2;PAK3;GADD45G;EZH2		260	negative regulation of response to external stimulus (GO:0032102)	0.490949	SMAD3;TSPAN6;PCBP2;WNT5A;PPARA;UACA												260	regulation of system process (GO:0044057)	0.645945	MYOG;NLGN1;KCNJ10;KCNIP2;NR1H3;NMUR2;PRKCA
261	organelle fission (GO:0048285)	0.695011	ANLN;NEDD1;TTYH1;NEDD9;CKAP5;LRRCC1		261	positive regulation of intracellular protein transport (GO:0090316)	0.587449	SMAD3;BAMBI;IGF1;SLC51B;TMEM173							261	nucleoside biosynthetic process (GO:0009163)	0.392574	SLC35B3;QTRT1;PRKAG2;ATP1A2;NME1		261	monocarboxylic acid metabolic process (GO:0032787)	0.978156	GGT7;ACSM3;ATP8B1;AACS;DHTKD1		261	morphogenesis of a branching structure (GO:0001763)	0.490949	ADAMTS16;SOCS3;MSX2;WNT5A;FGFR1												261	regulation of peptidase activity (GO:0052547)	0.648255	SPINK2;HMSD;PSME4;SPINK5;RFFL;MT3;SH3RF1
262	proteolysis involved in cellular protein catabolic process (GO:0051603)	0.705009	SOX2;RNF168;TRIM9;APC;NEDD4L;FBXO21;KLHL20		262	regulation of protein complex assembly (GO:0043254)	0.587449	VIL1;PINK1;CDC42EP5;FBLIM1;TMSB4X;CAPZA1;SMAD6;PRKCZ							262	cell cycle checkpoint (GO:0000075)	0.393826	MTBP;PLK3;APC;ZWILCH;PEA15;NAE1		262	positive regulation of kinase activity (GO:0033674)	0.978156	NTRK3;DIRAS2;PAK3;GADD45G;EZH2		262	reproductive structure development (GO:0048608)	0.490949	SFRP4;PCYT1B;TOX2;HEY2;WNT5A;MAPK1;LRRC6												262	single organism cell adhesion (GO:0098602)	0.648931	ZAP70;NLGN1;NLGN4X;NRCAM;SOX9
263	glycosylation (GO:0070085)	0.705009	FUT8;ST8SIA1;FUT9;B3GAT2;C1GALT1		263	positive regulation of I-kappaB kinase/NF-kappaB signaling (GO:0043123)	0.587449	CD40;ECM1;PINK1;REL;CFLAR;CXXC5							263	regulation of myeloid cell differentiation (GO:0045637)	0.393826	RASSF2;KLF13;APC;NF1;PRKCA;NME1							263	cellular response to lipid (GO:0071396)	0.490949	MSX2;FECH;WNT5A;PDK3;ADAM9;MAPK1;PPARA;ASS1												263	small molecule catabolic process (GO:0044282)	0.650679	HAL;DDAH1;ECI2;FGF23;MT3
264	response to alcohol (GO:0097305)	0.707541	CDKN1B;MSTN;MMP15;GRIN2B;DRD3		264	response to insulin (GO:0032868)	0.587449	SHC1;RAB13;PCSK9;LPIN1;PRKCZ;PTPN2;WDTC1;EIF4G1							264	glycosylation (GO:0070085)	0.393826	EDEM3;DPM1;POFUT1;MGAT5;DOLPP1;SIRT6;PIGM;MVD;DHDDS							264	regulation of intracellular protein transport (GO:0033157)	0.490949	WWTR1;TCF7L2;SMAD3;ERBB4;HYAL2;UACA												264	cellular response to peptide hormone stimulus (GO:0071375)	0.650679	FGF6;GNB1;CSK;FGF23;CRHR2
265	organelle assembly (GO:0070925)	0.715701	ANLN;RFX4;RFX3;CEP192;LIMD1		265	positive regulation of secretion by cell (GO:1903532)	0.587449	RPH3AL;PINK1;TMF1;TNFSF15;TNFRSF14;DOC2B;PRKCZ;EXPH5							265	regulation of MAP kinase activity (GO:0043405)	0.393826	SPAG9;VANGL2;IRAK2;NTRK3;NF1;PRKCA;MAPKAPK5;CSK;SORL1							265	negative regulation of protein processing (GO:0010955)	0.490949	CRB2;COL28A1;INTS1;APLP2;SERPINI2;TIMP2;UBE2E1;ATRAID												265	cellular calcium ion homeostasis (GO:0006874)	0.650679	GNB1;PLCG2;NMUR2;PRKCA;F2
266	fatty acid metabolic process (GO:0006631)	0.719415	PEX7;RNPEPL1;ELOVL2;ECI2;QKI		266	transforming growth factor beta receptor signaling pathway (GO:0007179)	0.587449	SMAD3;COL1A2;BAMBI;SMAD6;PRKCZ							266	positive regulation of cell division (GO:0051781)	0.393826	APC;PRKCE;VEGFC;ITGB1BP1;YBX1							266	negative regulation of protein maturation (GO:1903318)	0.490949	CRB2;COL28A1;INTS1;APLP2;SERPINI2;TIMP2;UBE2E1;ATRAID												266	organophosphate biosynthetic process (GO:0090407)	0.651108	PLSCR1;RRM2;PLCG2;UMPS;PPCDC;PRTFDC1;CDS2;PIK3C2B
267	cytokine-mediated signaling pathway (GO:0019221)	0.719415	CNTFR;GAB1;NCAM1;RAE1;MT3;CAMK2G		267	response to unfolded protein (GO:0006986)	0.587449	SHC1;LMNA;DERL1;KDELR3;HSP90B1							267	glycosyl compound biosynthetic process (GO:1901659)	0.393826	SLC35B3;QTRT1;PRKAG2;ATP1A2;NME1							267	negative regulation of growth (GO:0045926)	0.490949	TCF7L2;SMAD3;HYAL2;WNT5A;FHL1;SLIT3												267	positive regulation of leukocyte activation (GO:0002696)	0.6515	ZAP70;CLCF1;SPACA3;CD3G;CSK
268	DNA repair (GO:0006281)	0.720497	RNF168;RAD51AP1;MMS22L;EEPD1;CCNH;REV3L;DDB2		268	behavior (GO:0007610)	0.587449	EPHA4;MCOLN3;SLC12A5;ITGA3;GRIK1;SEZ6L2;PRKCZ;NPAS2;GLRB;PTGDS;SGK1;MET;FGF12;STRA6							268	cellular response to insulin stimulus (GO:0032869)	0.393826	SHC3;PIK3CA;PTPRA;EIF4EBP1;PRKAG2;RAB8A;APPL1							268	monosaccharide metabolic process (GO:0005996)	0.490949	GYS1;TCF7L2;GCLC;MAN2A1;PDK3;PGM1												268	gene expression (GO:0010467)	0.656379	PSMA5;AARS2;NOTCH1;PSMD11;PSME4;NEDD4L;NR1H3;PRKCA;ZNF45;RBPJ;TTF1;SEC11C
269	cellular response to cytokine stimulus (GO:0071345)	0.728735	CNTFR;PID1;GAB1;NCAM1;SOX9;RAE1;MT3;CAMK2G		269	divalent inorganic cation homeostasis (GO:0072507)	0.587449	TRPM1;CHRM2;CD40;CSRP3;CALCB;EPHX2;C5AR1;ITPR1;SLC35G1							269	positive regulation of protein modification by small protein conjugation or removal (GO:1903322)	0.396425	PSMA6;PSMD6;PSMB2;RNF180;UBE2N;ARRB2							269	negative regulation of endopeptidase activity (GO:0010951)	0.490949	CRB2;COL28A1;INTS1;APLP2;SERPINI2;TIMP2												269	regulation of cell growth (GO:0001558)	0.656555	TFRC;FXYD2;GAS1;NRCAM;F2;MT3
270	phospholipid metabolic process (GO:0006644)	0.728735	SLC44A3;PLSCR1;SACM1L;PLCE1;PIK3C2B		270	regulation of peptidase activity (GO:0052547)	0.587449	VIL1;PRDX5;ECM1;PINK1;SMAD3;TNFSF15;PERP;PROS1;SERPING1;TPD52L1;AQP1							270	protein localization to membrane (GO:0072657)	0.399872	RPL30;BAG4;PEX3;SSR2;TIMM22;ITGB1BP1;RAB8A;ETV5;SEC11C							270	transcription from RNA polymerase II promoter (GO:0006366)	0.490949	TLE4;MSX2;PABPN1;DDIT3;HEY2;LMO2;PIR;CLOCK;MED12L;ARNTL2;NFE2L2												270	ATP catabolic process (GO:0006200)	0.667435	RFC3;ABCC8;DHX36;MYO3A;DHX15;KIF23
271	cellular component disassembly (GO:0022411)	0.728735	BCAN;KIF18B;APC;MMP15;HMGB2;RAE1		271	rhythmic process (GO:0048511)	0.587449	PLEKHA1;SRRD;BHLHE40;ID3;SLIT3;PTGDS;NPAS2;HS3ST2							271	adenylate cyclase-modulating G-protein coupled receptor signaling pathway (GO:0007188)	0.400147	GRK5;GNB1;GNA12;S1PR3;ADCY5							271	cellular response to cytokine stimulus (GO:0071345)	0.490949	SOCS3;HYAL2;WNT5A;TNFRSF19;IRF2;UBE2E1;MAPK1;TYK2;IL6ST;ASS1;NFE2L2												271	methylation (GO:0032259)	0.667656	BTG2;KMT2C;TFB1M;TDRD5;INMT
272	lymphocyte activation (GO:0046649)	0.759916	RNF168;CBFB;APC;GLI3;NCK1		272	regulation of I-kappaB kinase/NF-kappaB signaling (GO:0043122)	0.587449	NFKBIA;CD40;ECM1;PINK1;REL;CFLAR;CXXC5							272	negative regulation of protein transport (GO:0051224)	0.400147	APC2;NF1;DACT3;ITGB1BP1;CSK							272	cellular amide metabolic process (GO:0043603)	0.490949	GGCT;GCLC;PCCA;PSEN2;ASS1												272	positive regulation of cell activation (GO:0050867)	0.672343	ZAP70;CLCF1;SPACA3;CD3G;CSK
273	regulation of vesicle-mediated transport (GO:0060627)	0.765535	TRIM9;NOTCH1;ITGA2;NEDD4L;PRKD1		273	alpha-amino acid metabolic process (GO:1901605)	0.587449	GCLC;GCH1;DCT;GFPT2;GOT2;PCBD1;PLOD1							273	kidney development (GO:0001822)	0.400147	SGPL1;APC;NF1;CEP290;ACVR2B							273	response to alcohol (GO:0097305)	0.490949	MSX2;FECH;MGMT;ITPR2;SLIT3;CDO1;ASS1												273	regulation of cell projection organization (GO:0031344)	0.672343	NLGN1;ATP8B1;MYO3A;LRP4;NRCAM;POU3F2;MT3
274	response to steroid hormone (GO:0048545)	0.765535	CDKN1B;KCNJ10;MSTN;MMP15;HMGB2;GLI3		274	regulation of cellular carbohydrate metabolic process (GO:0010675)	0.587449	PPP1R3B;IGF1;SLC51B;PTPN2;PDK1							274	regulation of muscle cell differentiation (GO:0051147)	0.400147	SPAG9;RCAN1;NOTCH1;YBX1;CAMK1							274	organelle fission (GO:0048285)	0.490949	NEK9;ACOT8;SNX18;ERBB4;PEX11A;NEK6;RPA1;HAUS4												274	cellular response to peptide (GO:1901653)	0.672343	FGF6;GNB1;CSK;FGF23;CRHR2
275	posttranscriptional regulation of gene expression (GO:0010608)	0.772852	LARS2;ITGA2;SOX6;LIMD1;MT3;QKI;NCK1		275	detection of external stimulus (GO:0009581)	0.587449	CSRP3;ABCA4;UNC119;PRKCQ;RLBP1;STRA6							275	nervous system development (GO:0007399)	0.401117	SEMA5B;NUMBL;POFUT1;DPYSL2;FEZ1;MAP1B;DPF1;SEMA4F;ARHGAP26							275	embryo development (GO:0009790)	0.490949	RCN1;SMAD3;MAN2A1;RPA1;SLC30A1;GATAD2A;FGFR1												275	protein targeting (GO:0006605)	0.672343	NLGN1;YWHAQ;PEX10;NAGPA;SEC11C
276	immune response-regulating cell surface receptor signaling pathway (GO:0002768)	0.778935	ENAH;CDKN1B;PHLPP1;GAB1;PDE4B;PAG1;NCK1		276	secretion by cell (GO:0032940)	0.587449	RPH3AL;TMF1;SPARC;GLRB;TMSB4X;PROS1;PSAP;SERPING1;IGF1;DOC2B;YWHAZ;AQP1							276	energy derivation by oxidation of organic compounds (GO:0015980)	0.402869	MARCKS;GNB1;GNB4;TALDO1;PRKAG2;PRKCA;ADCY5							276	regulation of protein modification by small protein conjugation or removal (GO:1903320)	0.490949	ARRDC4;UFL1;GCLC;FBXO2;UBE2E1;CLU												276	calcium ion homeostasis (GO:0055074)	0.674913	GNB1;PLCG2;NMUR2;PRKCA;F2
277	response to light stimulus (GO:0009416)	0.788133	KCNJ10;SLC1A2;GPC4;DRD3;DDB2		277	positive regulation of sequence-specific DNA binding transcription factor activity (GO:0051091)	0.587449	FZD1;NFKBIA;CD40;PRKCQ;CFLAR;PRKCZ;DDR2							277	positive regulation of cell cycle (GO:0045787)	0.402869	MTBP;MED1;PSMA6;PSMD6;PSMB2;PRKCE;EIF4EBP1;PRKCA;PBX1							277	nervous system development (GO:0007399)	0.490949	MYLIP;INTU;NAGLU;DOK5;ERBB4;CYP46A1;ITM2B												277	regulation of neuron projection development (GO:0010975)	0.678152	NLGN1;LRP4;NRCAM;POU3F2;MT3
278	endocytosis (GO:0006897)	0.790799	EQTN;LRP4;LDLRAD3;C9ORF72;DRD3		278	regulation of protein stability (GO:0031647)	0.587449	MYLIP;SMAD3;CREBL2;SLC51B;PPIB							278	neurotrophin signaling pathway (GO:0038179)	0.402869	ADCYAP1R1;RALA;SHC3;PIK3CA;PRKCE;NTRK3;PRKCA;FYN;ADCY5							278	positive regulation of cytokine production (GO:0001819)	0.490949	CD83;SMAD3;DDIT3;HYAL2;WNT5A;NOD1;IL6ST;CLU												278	positive regulation of cell migration (GO:0030335)	0.685242	NOTCH1;CSF1;HAS2;PRKCA;SOX9
279	ATP catabolic process (GO:0006200)	0.799203	KIF18B;CCNH;CHD6;KIF1B;LONRF2		279	sensory perception (GO:0007600)	0.587449	ABCA4;C5AR1;EYA4;USH2A;RLBP1;AQP1;TRPM1;COL2A1;MYO3B;GLRB;GRM8;CYP1B1;UNC119							279	regulation of cellular response to stress (GO:0080135)	0.405042	RNF168;SH3RF3;SPAG9;RINT1;RNASEH2B;VANGL2;NTRK3;UBE2N;SETMAR;TERF2IP;SIRT6;PAFAH1B2							279	organic anion transport (GO:0015711)	0.490949	SLC43A2;NPC2;PITPNA;ATP10D;SLC1A4;SLC7A11;PPARA;SFXN5												279	purine ribonucleoside monophosphate metabolic process (GO:0009167)	0.688488	RFC3;ABCC8;DHX36;MYO3A;DHX15;KIF23;PRTFDC1
280	mRNA processing (GO:0006397)	0.805215	EFTUD2;PTCD2;CCNH;NOVA1;TRA2A;QKI		280	negative regulation of response to external stimulus (GO:0032102)	0.587449	EPHA4;SMAD3;ANXA2;PROS1;SERPING1;TRIB1;PTPN2							280	cell-cell junction organization (GO:0045216)	0.406792	CDH4;NUMBL;APC;PRKCA;CSK;THY1							280	negative regulation of peptidase activity (GO:0010466)	0.490949	CRB2;COL28A1;INTS1;APLP2;SERPINI2;TIMP2												280	purine nucleoside monophosphate metabolic process (GO:0009126)	0.691552	RFC3;ABCC8;DHX36;MYO3A;DHX15;KIF23;PRTFDC1
281	ncRNA metabolic process (GO:0034660)	0.805215	LARS2;TRMU;MARS;TFB1M;TRDMT1		281	negative regulation of phosphorus metabolic process (GO:0010563)	0.587449	HEXIM1;CDKN1C;HEXIM2;SMAD3;IGF1;SMAD6;PRKCZ;MYO1D;PKIB;PINK1;GRM8;TRIB1;PTPN2							281	mitotic nuclear division (GO:0007067)	0.41188	KLHL9;USP37;CDK11A;UBE2I;ZWILCH;TADA3;NEDD9;CKAP5							281	positive regulation of cell migration (GO:0030335)	0.492767	SMAD3;WNT5A;S1PR1;ADAM9;MAPK1;F3;MYLK												281	negative regulation of transferase activity (GO:0051348)	0.692562	PSMA5;PSMD11;UBE2C;PRKCA;CSK
282	purine ribonucleoside monophosphate catabolic process (GO:0009169)	0.805215	KIF18B;CCNH;CHD6;KIF1B;LONRF2		282	negative regulation of phosphate metabolic process (GO:0045936)	0.587449	HEXIM1;CDKN1C;HEXIM2;SMAD3;IGF1;SMAD6;PRKCZ;MYO1D;PKIB;PINK1;GRM8;TRIB1;PTPN2							282	regulation of actin cytoskeleton organization (GO:0032956)	0.41188	BAG4;VANGL2;PRKCE;NTRK3;ITGB1BP1;CCDC43;SPTAN1;ADD1							282	exocytosis (GO:0006887)	0.49687	RAB31;STXBP3;SCRN1;CLU;STEAP2;VCL												282	positive regulation of cell motility (GO:2000147)	0.699399	NOTCH1;CSF1;HAS2;PRKCA;SOX9
283	ribonucleoside monophosphate catabolic process (GO:0009158)	0.805215	KIF18B;CCNH;CHD6;KIF1B;LONRF2		283	cell cycle arrest (GO:0007050)	0.587449	CDKN1C;ZFHX3;SMAD3;FAP;EIF4G2							283	morphogenesis of a branching epithelium (GO:0061138)	0.41188	MED1;NRP1;SMAD4;NOTCH1;ETV4;PBX1							283	cellular response to external stimulus (GO:0071496)	0.49687	TCF7L2;MAP3K1;TNFRSF10B;ITGA6;CPEB4												283	phospholipid metabolic process (GO:0006644)	0.700303	PLSCR1;PLCG2;SERINC2;CDS2;PIK3C2B
284	purine nucleoside monophosphate catabolic process (GO:0009128)	0.805215	KIF18B;CCNH;CHD6;KIF1B;LONRF2		284	detection of abiotic stimulus (GO:0009582)	0.587449	CSRP3;ABCA4;UNC119;PRKCQ;RLBP1;STRA6							284	ncRNA processing (GO:0034470)	0.412265	DUS2;QTRT1;NSA2;CTU1;PDCD11;CDK5RAP1;RRP36;DGCR8							284	divalent metal ion transport (GO:0070838)	0.49687	DDIT3;PSEN2;ITPR2;SLC30A1;NALCN;TMEM165												284	regulation of endopeptidase activity (GO:0052548)	0.708823	SPINK2;HMSD;SPINK5;RFFL;MT3;SH3RF1
285	cation homeostasis (GO:0055080)	0.808151	KCNJ10;PLCE1;TMTC2;NEDD4L;RHCG;DRD3;MT3		285	regulation of binding (GO:0051098)	0.587449	NFKBIA;SMAD3;ANXA2;BAMBI;PCBD1;IGF1;TMEM173							285	developmental growth (GO:0048589)	0.412265	NRP1;SMAD4;BIN3;NOTCH1;EVC;MAP1B							285	single organismal cell-cell adhesion (GO:0016337)	0.49687	STXBP3;FAT1;ADAM9;ITGA6;SLC7A11;VCL												285	positive regulation of cellular component movement (GO:0051272)	0.714546	NOTCH1;CSF1;HAS2;PRKCA;SOX9
286	nucleoside monophosphate catabolic process (GO:0009125)	0.808844	KIF18B;CCNH;CHD6;KIF1B;LONRF2		286	metal ion homeostasis (GO:0055065)	0.587449	CHRM2;TRPM1;CSRP3;CD40;CALCB;FTH1;EPHX2;C5AR1;ITPR1;SLC35G1;ATP1A1;ATOX1							286	fibroblast growth factor receptor signaling pathway (GO:0008543)	0.412265	PIK3CA;PRKCE;PRKCA;FYN;CBL;ADCY5							286	hexose metabolic process (GO:0019318)	0.49687	GYS1;TCF7L2;MAN2A1;PDK3;PGM1												286	glycerolipid metabolic process (GO:0046486)	0.714546	PLSCR1;PLCG2;SERINC2;CDS2;PIK3C2B
287	negative regulation of protein modification process (GO:0031400)	0.818118	PID1;CDKN1B;APC;PRR5L;SOCS4;NCK1		287	positive regulation of cytoskeleton organization (GO:0051495)	0.587449	VIL1;SMAD3;CDC42EP5;TPM1;SYNPO							287	purine ribonucleotide biosynthetic process (GO:0009152)	0.41332	SLC35B3;PRKAG2;ATP1A2;NME1;ADCY5							287	transcription initiation from RNA polymerase II promoter (GO:0006367)	0.49687	YAP1;WWTR1;MED25;SMAD3;PPARA												287	positive regulation of locomotion (GO:0040017)	0.729345	NOTCH1;CSF1;HAS2;PRKCA;SOX9
288	metal ion homeostasis (GO:0055065)	0.838777	KCNJ10;PLCE1;TMTC2;NEDD4L;DRD3;MT3		288	cation homeostasis (GO:0055080)	0.587449	CHRM2;CD40;CALCB;EPHX2;C5AR1;ITPR1;SLC35G1;ATP1A1;ATOX1;SLC9A1;TRPM1;CSRP3;FTH1							288	organelle fission (GO:0048285)	0.415764	LFNG;KLHL9;USP37;CDK11A;UBE2I;ZWILCH;TADA3;NEDD9;DNM1L;CKAP5							288	brain development (GO:0007420)	0.49687	SFRP4;TCF7L2;ZIC2;S1PR1;SLC7A11												288	inflammatory response (GO:0006954)	0.74725	PLSCR1;NOTCH1;KCNJ10;CSF1;RBPJ;F2
289	regulation of apoptotic signaling pathway (GO:2001233)	0.84036	PEA15;HMGB2;BMPR1B;SH3RF1;BCL2L14		289	response to topologically incorrect protein (GO:0035966)	0.587449	SHC1;LMNA;DERL1;KDELR3;HSP90B1							289	regulation of protein polymerization (GO:0032271)	0.419648	BAG4;APC;PRKCE;SPTAN1;ADD1							289	multicellular organismal reproductive process (GO:0048609)	0.49687	SPAG16;PCYT1B;TXNRD3;ADAMTS1;HEXB;EIF5A2;MAP7;CDYL;CLOCK;SPATA6;NPAS3												289	ATP metabolic process (GO:0046034)	0.748684	RFC3;ABCC8;DHX36;MYO3A;DHX15;KIF23
290	cellular response to nitrogen compound (GO:1901699)	0.860384	PDE3A;GAB1;RAPGEF1;PDE4B;SOX9;MT3		290	cellular response to peptide hormone stimulus (GO:0071375)	0.587449	SHC1;RAB13;PCSK9;LPIN1;PRKCZ;PTPN2;WDTC1;EIF4G1							290	antigen receptor-mediated signaling pathway (GO:0050851)	0.419648	PIK3CA;UBE2N;CSK;FYN;THY1							290	muscle system process (GO:0003012)	0.49687	PABPN1;HEY2;PSEN2;VCL;MYLK;SNTA1												290	cellular response to lipid (GO:0071396)	0.750513	MYOG;TBX1;GNB1;NR1H3;SOX9
291	leukocyte activation (GO:0045321)	0.8661	RNF168;CBFB;APC;GLI3;NCK1		291	regulation of muscle system process (GO:0090257)	0.587449	CHRM3;TPM1;GTF2IRD1;IGF1;ATP1A1							291	regulation of behavior (GO:0050795)	0.428204	NRP1;NOTCH1;NTRK3;VEGFC;PRKCA;PRKD1							291	positive regulation of cell motility (GO:2000147)	0.49687	SMAD3;WNT5A;S1PR1;ADAM9;MAPK1;F3;MYLK												291	multicellular organismal development (GO:0007275)	0.770874	SEMA5B;GFI1B;SORT1;PDGFD;PSME4;ZNF45;F2
292	ATP metabolic process (GO:0046034)	0.870889	KIF18B;CCNH;CHD6;KIF1B;LONRF2		292	neuron differentiation (GO:0030182)	0.587449	FZD1;MCOLN3;WNT2B;ID3;PCSK9;HIPK1;USH2A							292	positive regulation of protein catabolic process (GO:0045732)	0.444321	PLK3;APC;RNF180;SORL1;SOCS4							292	cell junction organization (GO:0034330)	0.49687	SMAD3;ITGA6;AJUBA;CDH8;VCL												292	apoptotic signaling pathway (GO:0097190)	0.775534	MELK;YWHAQ;SORT1;PRKCA;USP28
293	cellular response to hormone stimulus (GO:0032870)	0.883964	PID1;NOTCH1;MSTN;ITGA2;GAB1;MT3		293	locomotory behavior (GO:0007626)	0.587449	EPHA4;MCOLN3;GLRB;SEZ6L2;FGF12;NPAS2							293	ncRNA metabolic process (GO:0034660)	0.444428	DUS2;QTRT1;PRMT5;NSA2;CTU1;XRN1;PDCD11;CDK5RAP1;RRP36;DGCR8							293	regulation of peptidyl-tyrosine phosphorylation (GO:0050730)	0.49687	ERBB4;APLP2;HYAL2;PSEN2;IL6ST												293	protein localization to organelle (GO:0033365)	0.78422	PEX10;KPNA2;NAGPA;BICD1;CNTLN;SEC11C
294	monocarboxylic acid metabolic process (GO:0032787)	0.8968	BCAN;PEX7;RNPEPL1;ELOVL2;ECI2;QKI		294	epithelial cell differentiation (GO:0030855)	0.587449	FZD1;VIL1;DSP;MCOLN3;SMAD3;PSAP;ID3;IGF1;USH2A							294	positive regulation of cellular component biogenesis (GO:0044089)	0.444428	BAG4;RALA;APC;PRKCE;CDC42EP4;PRKCA;ITGB1BP1;THBS2							294	divalent inorganic cation transport (GO:0072511)	0.49687	DDIT3;PSEN2;ITPR2;SLC30A1;NALCN;TMEM165												294	positive regulation of organelle organization (GO:0010638)	0.799341	NIPBL;GFI1B;YWHAQ;UBE2C;DHX36
295	purine ribonucleoside monophosphate metabolic process (GO:0009167)	0.8968	KIF18B;CCNH;CHD6;KIF1B;LONRF2		295	regulation of carbohydrate metabolic process (GO:0006109)	0.587449	PPP1R3B;IGF1;SLC51B;PTPN2;PDK1							295	morphogenesis of a branching structure (GO:0001763)	0.451856	MED1;NRP1;SMAD4;NOTCH1;ETV4;PBX1							295	gamete generation (GO:0007276)	0.49687	SPAG16;PCYT1B;TXNRD3;HEXB;EIF5A2;MAP7;CDYL;CLOCK;SPATA6												295	cytokine-mediated signaling pathway (GO:0019221)	0.802616	MT2A;CLCF1;NCAM1;KPNA2;MT3
296	cellular ion homeostasis (GO:0006873)	0.8968	PLCE1;NEDD4L;RHCG;DRD3;MT3		296	cellular response to external stimulus (GO:0071496)	0.587449	CD40;WNT2B;PCSK9;ATP1A1;DSC2;AQP1							296	purine nucleotide biosynthetic process (GO:0006164)	0.452599	SLC35B3;PRKAG2;ATP1A2;NME1;ADCY5							296	cell-cell adhesion via plasma-membrane adhesion molecules (GO:0098742)	0.49687	FAT1;PCDH19;AJUBA;CDH8;FREM2												296	regulation of lymphocyte activation (GO:0051249)	0.806127	ZAP70;CLCF1;SPINK5;CD3G;CSK
297	purine nucleoside monophosphate metabolic process (GO:0009126)	0.898258	KIF18B;CCNH;CHD6;KIF1B;LONRF2		297	regulation of DNA metabolic process (GO:0051052)	0.587449	CD40;CIZ1;ESCO1;SHC1;ID3;IGF1;AXIN2;NPAS2							297	positive regulation of cell adhesion (GO:0045785)	0.456274	BAG4;APC;PRKCE;VEGFC;PRKCA;ITGB1BP1							297	negative regulation of catabolic process (GO:0009895)	0.49687	SMAD3;UBE2E1;PPARA;ATRAID;TOB1												297	regulation of response to wounding (GO:1903034)	0.809822	CPB2;PLAUR;NR1H3;PRKCA;F2
298	organic hydroxy compound metabolic process (GO:1901615)	0.899661	SLC44A3;RNF180;PLCE1;SNCAIP;DRD3;MT3		298	regulation of neuron death (GO:1901214)	0.587449	GCLC;PINK1;C5AR1;REL;PCSK9;RRAS2;LGMN							298	activation of protein kinase activity (GO:0032147)	0.456274	SPAG9;IRAK2;NTRK3;MAPKAPK5;ITGB1BP1;COPS8;ACVR2B;ADCY5							298	cell-cell adhesion (GO:0098609)	0.49687	FAT1;PCDH19;AJUBA;CDH8;FREM2												298	regulation of cytoskeleton organization (GO:0051493)	0.813571	LIMA1;SIGLEC15;RACGAP1;SPAG5;CKAP2
299	cellular response to organonitrogen compound (GO:0071417)	0.904077	PDE3A;GAB1;RAPGEF1;PDE4B;SOX9		299	antigen processing and presentation (GO:0019882)	0.587449	RAB3C;RAB34;DCTN3;AP2S1;SEC61B;AP2M1;LGMN							299	regulation of chromosome organization (GO:0033044)	0.458347	APC;TADA3;UBE2N;SETMAR;TERF2IP;PRKD1							299	regulation of protein complex assembly (GO:0043254)	0.506706	MED25;MAP3K1;HEY2;PSEN2;CLU;AJUBA												299	positive regulation of GTPase activity (GO:0043547)	0.813571	ARHGAP21;ARHGAP32;RACGAP1;STARD8;RALGAPA2;RGS20;IQGAP3
300	secretion by cell (GO:0032940)	0.905613	TRIM9;NOTCH1;ACTN2;EQTN;CAMK2G		300	regulation of membrane potential (GO:0042391)	0.587449	DSP;PINK1;GLRB;GRIK1;ATP1A1;PRKCZ;FGF12;DSC2							300	cell projection assembly (GO:0030031)	0.463563	BAG4;VANGL2;CCDC43;ARHGAP26;CEP290;RAB8A;CCDC28B							300	Fc-epsilon receptor signaling pathway (GO:0038095)	0.506706	MAPK10;MAP3K1;ERBB4;ITPR2;THEM4;MAPK1;FGFR1												300	positive regulation of GTP catabolic process (GO:0033126)	0.814779	ARHGAP21;ARHGAP32;RACGAP1;STARD8;RALGAPA2;RGS20;IQGAP3
301	ribonucleoside monophosphate metabolic process (GO:0009161)	0.906073	KIF18B;CCNH;CHD6;KIF1B;LONRF2		301	regulation of cysteine-type endopeptidase activity involved in apoptotic process (GO:0043281)	0.587449	VIL1;PRDX5;SMAD3;TNFSF15;TPD52L1;AQP1							301	regulation of I-kappaB kinase/NF-kappaB signaling (GO:0043122)	0.463563	VAPA;SLC44A2;PRKCE;UBE2N;TERF2IP;FYN;PRKD1							301	muscle contraction (GO:0006936)	0.506706	PABPN1;PSEN2;VCL;MYLK;SNTA1												301	lipid biosynthetic process (GO:0008610)	0.823418	PLSCR1;PLCG2;PDSS1;GBGT1;CBR4;CDS2;PIK3C2B
302	nucleoside monophosphate metabolic process (GO:0009123)	0.912827	KIF18B;CCNH;CHD6;KIF1B;LONRF2		302	cellular component assembly involved in morphogenesis (GO:0010927)	0.587449	IFT74;CSRP3;TMF1;RAB3IP;CFLAR;CEP41							302	morphogenesis of an epithelium (GO:0002009)	0.464297	MED1;NRP1;SMAD4;VANGL2;NOTCH1;VEGFC;HOXB2;ETV4;PBX1							302	positive regulation of cellular component movement (GO:0051272)	0.506706	SMAD3;WNT5A;S1PR1;ADAM9;MAPK1;F3;MYLK												302	single-organism cellular localization (GO:1902580)	0.83029	NLGN1;RHOT1;LRP4;PEX10;KPNA2;NAGPA;SEC11C
303	negative regulation of cell cycle (GO:0045786)	0.915564	SOX2;CDKN1B;APC;BRINP3;RPRM		303	leukocyte migration (GO:0050900)	0.587449	COL1A2;SHC1;ITGA3;PROS1;SPNS2;C5AR1;CXCL16							303	positive regulation of sequence-specific DNA binding transcription factor activity (GO:0051091)	0.466271	PSMA6;UBE2I;IRAK2;RNF25;UBE2N;TERF2IP;PRKD1							303	transmembrane receptor protein serine/threonine kinase signaling pathway (GO:0007178)	0.508157	WWTR1;MAP3K1;SMAD3;MSX2;ADAM9												303	response to steroid hormone (GO:0048545)	0.840423	MYOG;KCNJ10;KCNJ11;NR1H3;CNGA3
304	organophosphate biosynthetic process (GO:0090407)	0.918928	SLC44A3;PLSCR1;SACM1L;PYGL;PIK3C2B		304	microtubule-based movement (GO:0007018)	0.587449	IFT74;KIF1C;DNAH9;PRKCZ;DPCD;KTN1							304	response to unfolded protein (GO:0006986)	0.466271	EDEM3;ATF6B;TOR1B;EIF2S1;ADD1							304	regulation of cell morphogenesis involved in differentiation (GO:0010769)	0.514786	CRB2;WWTR1;SMAD3;SDC2;WNT5A;S100A10												304	posttranscriptional regulation of gene expression (GO:0010608)	0.842498	BTG2;GDNF;ZNF207;PUM1;MT3;PUM2
305	small GTPase mediated signal transduction (GO:0007264)	0.921306	ARHGAP32;RAPGEF1;PLCE1;SRGAP3;ARHGEF6		305	small molecule biosynthetic process (GO:0044283)	0.587449	FADS3;GCLC;GCH1;PTGES2;GOT2;MGST2;PLA2G4A;PLOD1;PTGDS;LPIN1;PLTP							305	regulation of proteasomal protein catabolic process (GO:0061136)	0.466271	PLK3;APC;RNF180;GNA12;SOCS4							305	regulation of metal ion transport (GO:0010959)	0.514887	FHL1;STK39;AKAP7;SLC30A1;MYLK;SNTA1												305	generation of precursor metabolites and energy (GO:0006091)	0.849465	KCNJ11;ABCC8;GNB1;PRKCA;MT3
306	immune response-activating signal transduction (GO:0002757)	0.921336	ENAH;PELI2;PDE4B;PAG1;NCK1		306	regulation of organ morphogenesis (GO:2000027)	0.587449	FZD1;WNT2B;ROR2;SULF1;MET							306	alcohol metabolic process (GO:0006066)	0.466271	DPM1;SQLE;FDPS;SAMD8;RDH11;SLC44A2;INSIG2;PRKAG2;MVD;SORL1							306	spermatogenesis (GO:0007283)	0.515533	SPAG16;PCYT1B;TXNRD3;EIF5A2;MAP7;CDYL;CLOCK;SPATA6												306	immune response-regulating cell surface receptor signaling pathway (GO:0002768)	0.849465	FGF6;ZAP70;PLCG2;CD3G;CSK;FGF23
307	gene expression (GO:0010467)	0.927765	EFTUD2;LARS2;NOTCH1;POLR3A;CCNH;MARS;SNAPC3;NEDD4L		307	positive regulation of GTPase activity (GO:0043547)	0.587449	CD40;MCF2;RAB3IP;ARHGAP29;ARAP3;AXIN2;RASGRP3;NET1;SYDE2;TBC1D2;TBC1D30;RCC1;RAPGEF5							307	nuclear division (GO:0000280)	0.468585	LFNG;KLHL9;USP37;CDK11A;UBE2I;ZWILCH;TADA3;NEDD9;CKAP5							307	male gamete generation (GO:0048232)	0.519528	SPAG16;PCYT1B;TXNRD3;EIF5A2;MAP7;CDYL;CLOCK;SPATA6												307	positive regulation of protein kinase activity (GO:0045860)	0.861118	CCND2;CSF1;CSK;CLSPN;IQGAP3;MT3
308	cellular chemical homeostasis (GO:0055082)	0.927765	PLCE1;NEDD4L;RHCG;DRD3;MT3		308	positive regulation of GTP catabolic process (GO:0033126)	0.587449	CD40;MCF2;RAB3IP;ARHGAP29;ARAP3;AXIN2;RASGRP3;NET1;SYDE2;TBC1D2;TBC1D30;RCC1;RAPGEF5							308	positive regulation of protein serine/threonine kinase activity (GO:0071902)	0.473692	SPAG9;VANGL2;IRAK2;NTRK3;MAPKAPK5;CSK;CAMK1;COPS8							308	negative regulation of kinase activity (GO:0033673)	0.520631	WWTR1;SOCS3;HYAL2;PPP2R5A;AJUBA												308	small molecule biosynthetic process (GO:0044283)	0.868275	PLSCR1;PLCG2;SLC1A3;PDSS1;CBR4
309	sensory perception (GO:0007600)	0.930531	GJC1;CDKN1B;KCNJ10;RGS16;LRIG1		309	regulation of apoptotic signaling pathway (GO:2001233)	0.587449	GCLC;PINK1;COL2A1;SMAD3;LMNA;TMBIM1;IGF1;CFLAR;TPD52L1;YWHAZ							309	cytosolic calcium ion homeostasis (GO:0051480)	0.477585	JPH4;PRKCE;TRPC1;GNB1;ATP1A2;S1PR3							309	glycerolipid biosynthetic process (GO:0045017)	0.520631	PCYT1B;DGAT1;ELOVL5;HSD17B12;AJUBA												309	organic hydroxy compound metabolic process (GO:1901615)	0.881339	SOAT1;ATP8B1;TTPA;PLCG2;FGF23;MT3
310	response to other organism (GO:0051707)	0.931799	PLSCR1;POLR3A;ITGA2;HIST2H2BE;NCK1		310	regulation of MAP kinase activity (GO:0043405)	0.587449	EPHA4;CD40;SHC1;C5AR1;TRIB1;TPD52L1;MUC20;MET							310	regulation of G-protein coupled receptor protein signaling pathway (GO:0008277)	0.478233	GRK5;CAV2;GNB1;PRKCA;ARRB2							310	positive regulation of locomotion (GO:0040017)	0.520631	SMAD3;WNT5A;S1PR1;ADAM9;MAPK1;F3;MYLK												310	negative regulation of protein modification process (GO:0031400)	0.883617	PSMA5;GFI1B;PSMD11;UBE2C;PRKCA
311	hemostasis (GO:0007599)	0.939524	ACTN2;ITGA2;PDE3A;VPS45;SOX6		311	epidermal growth factor receptor signaling pathway (GO:0007173)	0.587449	VIL1;TNRC6C;SHC1;AP2S1;ITPR1;AP2M1							311	negative regulation of cell cycle (GO:0045786)	0.478233	MTBP;PLK3;PSMA6;PSMD6;PSMB2;APC;ZWILCH;CDK5RAP1;SETMAR;PRKAG2;CDC5L;NAE1							311	aging (GO:0007568)	0.523128	CNP;HYAL2;TIMP2;PRELP;ASS1												311	positive regulation of kinase activity (GO:0033674)	0.884923	CCND2;CSF1;CSK;CLSPN;IQGAP3;MT3
312	activation of immune response (GO:0002253)	0.944778	ENAH;PELI2;PDE4B;PAG1;NCK1		312	single organismal cell-cell adhesion (GO:0016337)	0.587449	DSP;SHC1;FBLIM1;PERP;CYP1B1;PLEKHA7;DSC2							312	chromatin modification (GO:0016568)	0.479148	PRMT5;SMARCD3;DTX3L;SETMAR;PRKCA;SIRT6;RNF168;TDG;TADA3;POLE3;UBE2N;EPC2;BAP1							312	extracellular matrix organization (GO:0030198)	0.524547	COL28A1;VCAN;SDC2;APLP2;TIMP2;ADAM9;ITGA6;HSD17B12												312	immune response-activating signal transduction (GO:0002757)	0.909817	ZAP70;PELI2;PLCG2;CD3G;CSK
313	multicellular organismal reproductive process (GO:0048609)	0.945437	SPATA24;SOX9;BMPR1B;ACVR2A;NPAS3		313	regulation of cellular protein catabolic process (GO:1903362)	0.587449	MYLIP;GCLC;TMF1;PCSK9;TRIB1							313	regulation of cellular ketone metabolic process (GO:0010565)	0.482181	PSMA6;PSMD6;PSMB2;INSIG2;PRKCE;PRKAG2							313	platelet activation (GO:0030168)	0.526036	STXBP3;ITPR2;MAPK1;CLU;VCL												313	response to other organism (GO:0051707)	0.926218	PLSCR1;DHX36;SPACA3;RBPJ;HIST2H2BE
314	single-organism cellular localization (GO:1902580)	0.947139	PEX7;MAP1B;LRP4;KIF1B;ETV5		314	negative regulation of neuron death (GO:1901215)	0.587449	GCLC;PINK1;C5AR1;REL;LGMN							314	translational initiation (GO:0006413)	0.482181	RPL30;EIF2B2;EIF4EBP1;EIF3F;EIF2S1							314	extracellular structure organization (GO:0043062)	0.526036	COL28A1;VCAN;SDC2;APLP2;TIMP2;ADAM9;ITGA6;HSD17B12												314	monocarboxylic acid metabolic process (GO:0032787)	0.933037	HAL;ATP8B1;ECI2;SLC1A3;CBR4
					315	embryonic morphogenesis (GO:0048598)	0.587449	CDKN1C;FBXW4;COL2A1;FRAS1;SMAD3;CRABP2;EYA4;MICAL2;OTX2;ROR2;HIPK1							315	response to carbohydrate (GO:0009743)	0.482181	EIF2B2;PRKCA;SLC6A1;ACVR2B;NME1							315	single organism cell adhesion (GO:0098602)	0.533298	STXBP3;FAT1;ADAM9;ITGA6;SLC7A11;VCL												315	activation of immune response (GO:0002253)	0.941394	ZAP70;PELI2;PLCG2;CD3G;CSK
					316	ERBB signaling pathway (GO:0038127)	0.587449	VIL1;TNRC6C;SHC1;AP2S1;ITPR1;AP2M1							316	epithelial cell differentiation (GO:0030855)	0.482181	LGALS3;MED1;SMAD4;NOTCH1;HEY1;NFIB;NTRK3;TAGLN2;ACVR2B							316	negative regulation of protein phosphorylation (GO:0001933)	0.538455	WWTR1;SOCS3;SMAD3;HYAL2;SNX25;PSEN2
					317	coenzyme metabolic process (GO:0006732)	0.587449	SLC5A6;PRDX5;GCH1;NMNAT1;ACSL1;PCBD1							317	positive regulation of cell cycle process (GO:0090068)	0.482181	MTBP;MED1;PSMA6;PSMD6;PSMB2;PRKCE;PBX1							317	regulation of homeostatic process (GO:0032844)	0.539538	TCF7L2;GCLC;SLC30A8;DDIT3;LMO2;FHL1;S1PR1
					318	xenobiotic metabolic process (GO:0006805)	0.587449	GCLC;ACSL1;EPHX2;CYP1B1;MGST2							318	ribonucleotide biosynthetic process (GO:0009260)	0.482181	SLC35B3;PRKAG2;ATP1A2;NME1;ADCY5							318	negative regulation of cellular component organization (GO:0051129)	0.539538	SLC35F6;HEY2;WNT5A;UBE2E1;PSEN2;CKAP2;S1PR1;PPP2R5A;CLU;ARPIN
					319	negative regulation of organelle organization (GO:0010639)	0.587449	VIL1;TMSB4X;CAPZA1;LMNA;TBC1D30;IGF1;MALSU1							319	nucleobase-containing compound transport (GO:0015931)	0.482181	RFTN2;SLC25A26;BUD13;CKAP5;RAE1;QKI							319	cellular amino acid metabolic process (GO:0006520)	0.539538	GGCT;ALDH1L1;GCLC;ENOSF1;MTHFS;HOGA1;CDO1;ALDH7A1;ASS1
					320	response to light stimulus (GO:0009416)	0.587449	TRPM1;ABCA4;BHLHE40;UNC119;PRKCQ;CRIP1;RLBP1;AQP1;STRA6							320	taxis (GO:0042330)	0.482181	LGALS3;NRP1;RALA;CMTM3;VEGFC;PRKCA;ARRB2;CKLF							320	response to steroid hormone (GO:0048545)	0.541858	MSX2;FECH;ADAM9;MAPK1;SLIT3;PPARA;CDO1;ASS1
					321	energy reserve metabolic process (GO:0006112)	0.587449	CHRM3;PPP1R3B;GFPT2;ITPR1;PCDH12							321	chemotaxis (GO:0006935)	0.482181	LGALS3;NRP1;RALA;CMTM3;VEGFC;PRKCA;ARRB2;CKLF							321	calcium ion transport (GO:0006816)	0.546922	DDIT3;PSEN2;ITPR2;NALCN;TMEM165
					322	positive regulation of lymphocyte activation (GO:0051251)	0.598589	CD40;ATP11C;PRKCQ;CD59;TNFRSF14;IGF1;PRKCZ							322	protein glycosylation (GO:0006486)	0.482181	EDEM3;DPM1;POFUT1;MGAT5;DOLPP1;SIRT6;MVD;DHDDS							322	generation of precursor metabolites and energy (GO:0006091)	0.55221	GYS1;TCF7L2;FECH;ITPR2;ADCY2;GNG12;IL6ST;PGM1
					323	regulation of lipid metabolic process (GO:0019216)	0.598589	SCARB1;EPHX2;PSAP;CREBL2;ATP1A1;PDK1;WDTC1							323	macromolecule glycosylation (GO:0043413)	0.482181	EDEM3;DPM1;POFUT1;MGAT5;DOLPP1;SIRT6;MVD;DHDDS							323	protein catabolic process (GO:0030163)	0.55221	FBXO2;DDIT3;PCBP2;UBE2E1;CLOCK;NFE2L2
					324	regionalization (GO:0003002)	0.601048	SMAD3;WNT2B;OTX2;ROR2;AXIN2;HIPK1;DPCD							324	regulation of cytoskeleton organization (GO:0051493)	0.482181	BAG4;VANGL2;APC;PRKCE;NTRK3;CEP250;ITGB1BP1;CCDC43;SPTAN1;ADD1							324	positive regulation of intracellular transport (GO:0032388)	0.55221	TCF7L2;SMAD3;ERBB4;HYAL2;UACA
					325	cellular response to hormone stimulus (GO:0032870)	0.601048	SHC1;ACSL1;RAB13;PCSK9;SLIT3;ATP1A1;LPIN1;PRKCZ;PTPN2;WDTC1;EIF4G1;AQP1							325	cellular component disassembly (GO:0022411)	0.482181	BCAN;PLK3;RPL30;SMARCD3;APC;KIF5B;DNM1L;SPTAN1;RAE1;ADD1							325	activation of immune response (GO:0002253)	0.552996	COLEC12;MAPK10;MAP3K1;MAPKAPK3;CFI;PSEN2;ITPR2;MAPK1;NOD1;CLU
					326	cellular response to organic cyclic compound (GO:0071407)	0.601048	TMF1;CYP1B1;AXIN2;ATP1A1;TMEM173;AQP1;HSP90B1;SSH1							326	posttranscriptional regulation of gene expression (GO:0010608)	0.482181	SWSAP1;BTG2;EIF2B2;TADA3;EIF4EBP1;MAPKAPK5;YBX1;VHL;EIF3F;EIF2S1;CDKN2AIP;QKI							326	regulation of protein transport (GO:0051223)	0.554103	WWTR1;TCF7L2;SMAD3;ERBB4;HYAL2;WNT5A;ADAM9;UACA
					327	positive regulation of cellular component biogenesis (GO:0044089)	0.601048	VIL1;SMAD3;MYO3B;CDC42EP5;TPM1;SYNPO;AQP1							327	positive regulation of cytoskeleton organization (GO:0051495)	0.482181	BAG4;APC;PRKCE;NTRK3;ITGB1BP1							327	gland development (GO:0048732)	0.557464	TCF7L2;SMAD3;MAN2A1;PSEN2;ASS1
					328	response to transforming growth factor beta (GO:0071559)	0.601048	SMAD3;COL1A2;BAMBI;SMAD6;PRKCZ							328	regulation of neuron death (GO:1901214)	0.482181	NRP1;BTG2;PIK3CA;NF1;NAE1;SORL1;ZPR1							328	DNA-templated transcription, initiation (GO:0006352)	0.557464	YAP1;WWTR1;MED25;SMAD3;PPARA
					329	cellular response to transforming growth factor beta stimulus (GO:0071560)	0.601048	SMAD3;COL1A2;BAMBI;SMAD6;PRKCZ							329	ribose phosphate biosynthetic process (GO:0046390)	0.482181	SLC35B3;PRKAG2;ATP1A2;NME1;ADCY5							329	lipid biosynthetic process (GO:0008610)	0.558418	ACOT8;PCYT1B;DGAT1;ELOVL5;HEXB;HSD17B12;CYP7B1;CYP46A1;AJUBA;CERS2
					330	organic hydroxy compound biosynthetic process (GO:1901617)	0.601048	DCT;GCH1;PLA2G4A;LPIN1;PLTP							330	sulfur compound biosynthetic process (GO:0044272)	0.482181	SLC35B3;BCAN;GGT7;VCAN;EIF2B2							330	growth (GO:0040007)	0.559898	TCF7L2;SMAD3;MSX2;ERBB4;MAP7;S1PR1;SLIT3
					331	cellular amino acid metabolic process (GO:0006520)	0.601048	SLC5A6;GCLC;GCH1;DCT;GFPT2;GOT2;NARS2;MGST2;PLA2G4A;PCBD1;PLOD1							331	ribonucleoprotein complex subunit organization (GO:0071826)	0.482181	PRMT5;DYNC1H1;KIF5B;TSR1;EIF3F							331	carboxylic acid transport (GO:0046942)	0.566228	SLC43A2;SLC1A4;SLC7A11;PPARA;SFXN5
					332	establishment of protein localization to organelle (GO:0072594)	0.601048	RPLP1;LMNA;RPS20;SEC61B;RPL15;YWHAZ;LZTFL1;RPS12							332	regulation of transmembrane receptor protein serine/threonine kinase signaling pathway (GO:0090092)	0.482181	SMAD4;NOTCH1;CAV2;UBE2O;PMEPA1;ACVR2B							332	regulation of establishment of protein localization (GO:0070201)	0.567665	WWTR1;TCF7L2;SMAD3;ERBB4;HYAL2;WNT5A;ADAM9;PPP2R5A;UACA
					333	activation of protein kinase activity (GO:0032147)	0.604908	PINK1;TNFSF15;SHC1;C5AR1;PRKCZ;MUC20;MET							333	intracellular receptor signaling pathway (GO:0030522)	0.482181	MED1;MED30;IRAK2;TADA3;UBE2N;PMEPA1							333	organic acid transport (GO:0015849)	0.56926	SLC43A2;SLC1A4;SLC7A11;PPARA;SFXN5
					334	post-translational protein modification (GO:0043687)	0.607851	ESCO1;GALNT3;PROS1;GFPT2;MLEC;MUC20							334	purine-containing compound biosynthetic process (GO:0072522)	0.482181	SLC35B3;PRKAG2;ATP1A2;NME1;ADCY5							334	establishment of protein localization to membrane (GO:0090150)	0.574191	GOLGA4;TRAM1;RAB31;FLOT2;S100A10
					335	regulation of innate immune response (GO:0045088)	0.607851	NFKBIA;SERPING1;TMEM173;PTPN2;LGMN;JAK1;HSP90B1							335	regulation of ion transmembrane transport (GO:0034765)	0.482181	JPH4;KCNG1;LGALS3;KCNK6;PRKCE;WNK3;KCNMA1;SCN3A;CNIH3							335	negative regulation of transferase activity (GO:0051348)	0.576858	WWTR1;SOCS3;HYAL2;UBE2E1;PPP2R5A;AJUBA
					336	regulation of lymphocyte proliferation (GO:0050670)	0.607851	CD40;PRKCQ;TNFRSF14;CD59;IGF1							336	brain development (GO:0007420)	0.482181	MED1;CDK5RAP1;NF1;CSK;ARRB2;PAFAH1B2							336	regulation of intracellular transport (GO:0032386)	0.578794	WWTR1;SLC35F6;TCF7L2;SMAD3;ERBB4;HYAL2;MAPK1;UACA
					337	cofactor metabolic process (GO:0051186)	0.607851	SLC5A6;PRDX5;GCH1;NMNAT1;ACSL1;PCBD1;TMEM14C							337	endosomal transport (GO:0016197)	0.482181	SPAG9;STX8;RHOBTB3;UBE2O;VPS37D;HOOK3							337	regulation of peptide transport (GO:0090087)	0.578794	TCF7L2;SLC30A8;ITPR2;CLOCK;UACA
					338	aminoglycan metabolic process (GO:0006022)	0.607851	IGF1;GNS;CTBS;SLC9A1;HS3ST2							338	tissue morphogenesis (GO:0048729)	0.482181	MED1;NRP1;SMAD4;VANGL2;NOTCH1;HEY1;VEGFC;HOXB2;ETV4;PBX1							338	lipid catabolic process (GO:0016042)	0.578794	ACOT8;PCCA;HEXB;PLCH1;CYP46A1
					339	antigen processing and presentation of exogenous peptide antigen (GO:0002478)	0.607851	DCTN3;AP2S1;SEC61B;AP2M1;LGMN							339	glycerophospholipid metabolic process (GO:0006650)	0.482181	DPM1;PIK3CA;SLC44A2;PIGM;PLCD4;PIK3C2B;AGPAT4							339	regulation of cell division (GO:0051302)	0.587024	INTU;MSX2;NEK6;WNT5A;UBE2E1
					340	regulation of mononuclear cell proliferation (GO:0032944)	0.607851	CD40;PRKCQ;TNFRSF14;CD59;IGF1							340	cellular response to lipid (GO:0071396)	0.482181	MED1;HEY1;IRAK2;PRKCE;NTRK3;GNB1;ATP1A2;ADD1;NME1							340	sensory perception (GO:0007600)	0.593119	ZIC2;HEXB;CYP4V2;PITPNA;MAPK1;NAV2;ALDH7A1;FGFR1;CRYZ
					341	cytokine-mediated signaling pathway (GO:0019221)	0.608959	RNASEL;ACSL1;IL11RA;TNFRSF14;EIF4G2;PTPN2;CMKLR1;JAK1;EIF4G1							341	embryonic morphogenesis (GO:0048598)	0.482181	MED1;SMAD4;VANGL2;NOTCH1;INSIG2;GNA12;LRIG1;VEGFC;HOXB2;ACVR2B;PBX1							341	negative regulation of organelle organization (GO:0010639)	0.594812	SLC35F6;UBE2E1;CKAP2;S1PR1;ARPIN
					342	antigen processing and presentation of exogenous antigen (GO:0019884)	0.615041	DCTN3;AP2S1;SEC61B;AP2M1;LGMN							342	regulation of neuron apoptotic process (GO:0043523)	0.482181	NRP1;BTG2;PIK3CA;NF1;NAE1;ZPR1							342	establishment of protein localization to organelle (GO:0072594)	0.594812	TCF7L2;GOLGA4;TRAM1;RANBP17;MAPK1;TOB1
					343	single organism cell adhesion (GO:0098602)	0.615041	DSP;SHC1;FBLIM1;PERP;CYP1B1;PLEKHA7;DSC2							343	nucleic acid phosphodiester bond hydrolysis (GO:0090305)	0.482181	RNASEH2B;XRN1;PDE12;UBE2N;SETMAR;ARRB2;EXOG							343	regulation of cytoskeleton organization (GO:0051493)	0.599602	MAP3K1;SMAD3;CKAP2;S1PR1;MAPK1;ARPIN;S100A10
					344	positive regulation of intracellular transport (GO:0032388)	0.615041	SMAD3;BAMBI;IGF1;SLC51B;TMEM173;YWHAZ							344	protein targeting (GO:0006605)	0.482181	RPL30;PEX3;SSR2;TIMM22;PEX10;TIMM21;SORL1;SEC11C							344	regulation of actin cytoskeleton organization (GO:0032956)	0.599815	MAP3K1;SMAD3;S1PR1;ARPIN;S100A10
					345	regulation of response to wounding (GO:1903034)	0.615041	VIL1;EPHA4;SMAD3;ANXA2;PROS1;SERPING1;PRKCQ;CD59;PTPN2							345	regulation of proteolysis involved in cellular protein catabolic process (GO:1903050)	0.482181	PLK3;APC;RNF180;GNA12;SOCS4							345	Fc receptor signaling pathway (GO:0038093)	0.599815	MAPK10;MAP3K1;ERBB4;ITPR2;THEM4;MAPK1;FGFR1
					346	proteolysis involved in cellular protein catabolic process (GO:0051603)	0.615041	FBXW4;PINK1;OS9;FAP;CLPP;DERL1;SEC61B;LGMN;HSP90B1;UBE2J1							346	cell junction organization (GO:0034330)	0.482181	CDH4;NUMBL;APC;PRKCA;CSK;THY1							346	negative regulation of hydrolase activity (GO:0051346)	0.60401	CRB2;COL28A1;INTS1;APLP2;SERPINI2;TIMP2;ELFN1
					347	regulation of leukocyte proliferation (GO:0070663)	0.6215	CD40;PRKCQ;TNFRSF14;CD59;IGF1							347	positive regulation of growth (GO:0045927)	0.482181	NRP1;NOTCH1;ZNF639;MAP1B;NTRK3;ZPR1							347	ubiquitin-dependent protein catabolic process (GO:0006511)	0.60401	USP54;FBXO2;DDIT3;PCBP2;UBE2E1;CLOCK;NFE2L2
					348	cytosolic calcium ion homeostasis (GO:0051480)	0.6215	CHRM2;TRPM1;C5AR1;ITPR1;SLC35G1							348	regulation of peptidyl-tyrosine phosphorylation (GO:0050730)	0.482181	NRP1;PRKCE;VEGFC;PRKCA;ARRB2;SOCS4							348	microtubule cytoskeleton organization (GO:0000226)	0.605836	CNP;NEK6;MAP7;HAUS4;TACC1
					349	response to mechanical stimulus (GO:0009612)	0.6215	CD40;CSRP3;ATP1A1;AQP1;STRA6							349	neurotrophin TRK receptor signaling pathway (GO:0048011)	0.482181	ADCYAP1R1;RALA;SHC3;PIK3CA;PRKCE;PRKCA;FYN;ADCY5							349	secretion by cell (GO:0032940)	0.613321	SLC30A8;RAB31;STXBP3;SCRN1;CLU;STEAP2;VCL;PDIA4
					350	positive regulation of leukocyte activation (GO:0002696)	0.6215	CD40;ATP11C;PRKCQ;CD59;TNFRSF14;IGF1;PRKCZ							350	regulation of cell-substrate adhesion (GO:0010810)	0.482181	NOTCH1;PRKCE;NF1;VEGFC;ITGB1BP1							350	positive regulation of secretion by cell (GO:1903532)	0.613321	TCF7L2;SLC30A8;HYAL2;WNT5A;ADAM9
					351	regulation of cytoskeleton organization (GO:0051493)	0.6215	VIL1;SMAD3;CDC42EP5;TMSB4X;CAPZA1;TPM1;SYNPO;EFNA5;SSH1							351	embryo development (GO:0009790)	0.483252	RNASEH2B;SMAD4;NOTCH1;POFUT1;TDG;GNA12;YBX1;ADD1							351	coagulation (GO:0050817)	0.613321	STXBP3;IRF2;ITPR2;MAPK1;ITGA6;SLC7A11;F3;CLU;VCL
					352	gland development (GO:0048732)	0.6215	CDKN1C;SMAD3;PCSK9;IGF1;MET;STRA6							352	negative regulation of cell growth (GO:0030308)	0.483399	NRP1;SMAD4;DACT3;SEMA4F;CDKN2AIP							352	blood coagulation (GO:0007596)	0.613321	STXBP3;IRF2;ITPR2;MAPK1;ITGA6;SLC7A11;F3;CLU;VCL
					353	positive regulation of MAPK cascade (GO:0043410)	0.6215	EPHA4;CD40;SHC1;PSAP;C5AR1;IGF1;TPD52L1;PRKCZ;MET;MUC20							353	G-protein coupled receptor signaling pathway, coupled to cyclic nucleotide second messenger (GO:0007187)	0.490608	GRK5;GNB1;GNA12;S1PR3;ADCY5							353	negative regulation of transport (GO:0051051)	0.617629	SFRP4;WWTR1;SLC35F6;STXBP3;STK39;SLC30A1;UACA
					354	regulation of translation (GO:0006417)	0.6215	TNRC6C;PURA;CTIF;MALSU1;EIF4G2;EIF4G1;RBMS3							354	RNA transport (GO:0050658)	0.490608	RFTN2;BUD13;CKAP5;RAE1;QKI							354	regulation of vesicle-mediated transport (GO:0060627)	0.620009	SFRP4;SLC30A8;STXBP3;STON1;MAPK1;STON2
					355	monosaccharide metabolic process (GO:0005996)	0.6215	CYB5A;GCLC;GOT2;MAN2B1;PDK1;WDTC1							355	nucleic acid transport (GO:0050657)	0.490608	RFTN2;BUD13;CKAP5;RAE1;QKI							355	modification-dependent protein catabolic process (GO:0019941)	0.621985	USP54;FBXO2;DDIT3;PCBP2;UBE2E1;CLOCK;NFE2L2
					356	mitochondrion organization (GO:0007005)	0.627528	GCLC;PINK1;NDUFS6;LPIN1;SLC9A1							356	establishment of RNA localization (GO:0051236)	0.490608	RFTN2;BUD13;CKAP5;RAE1;QKI							356	hemostasis (GO:0007599)	0.623078	STXBP3;IRF2;ITPR2;MAPK1;ITGA6;SLC7A11;F3;CLU;VCL
					357	regulation of endopeptidase activity (GO:0052548)	0.628538	VIL1;PRDX5;SMAD3;TNFSF15;PERP;PROS1;SERPING1;TPD52L1;AQP1							357	regulation of transmembrane transport (GO:0034762)	0.490608	JPH4;KCNG1;LGALS3;KCNK6;PRKCE;WNK3;KCNMA1;SCN3A;CNIH3							357	regulation of cytokine production (GO:0001817)	0.628069	CD83;SMAD3;DDIT3;HYAL2;PCBP2;WNT5A;NOD1;IL6ST;CLU
					358	response to drug (GO:0042493)	0.628538	FZD1;RPH3AL;SLC12A5;ACSL1;ITGA3;ATP1A1;YWHAZ;AQP1;SLC9A1							358	regulation of cellular protein catabolic process (GO:1903362)	0.490608	PLK3;APC;RNF180;GNA12;SOCS4							358	modification-dependent macromolecule catabolic process (GO:0043632)	0.628069	USP54;FBXO2;DDIT3;PCBP2;UBE2E1;CLOCK;NFE2L2
					359	negative regulation of immune system process (GO:0002683)	0.628538	NFKBIA;TSC22D3;ZC3H12A;SERPING1;CD59;TNFRSF14;TAPBPL;PTPN2							359	negative regulation of neuron death (GO:1901215)	0.490608	NRP1;BTG2;PIK3CA;SORL1;ZPR1							359	response to metal ion (GO:0010038)	0.628069	FECH;WNT5A;ADAM9;SLC30A1;ASS1
					360	protein catabolic process (GO:0030163)	0.629944	CPA2;OS9;DERL1;PCSK9;SEC61B;UBE2J1;HSP90B1							360	cell chemotaxis (GO:0060326)	0.490608	LGALS3;NRP1;PRKCA;ARRB2;CKLF							360	cellular protein complex assembly (GO:0043623)	0.628069	UVRAG;SMAD3;LRRC6;TUBE1;CLU
					361	positive regulation of proteolysis (GO:0045862)	0.63577	GCLC;PINK1;SMAD3;TNFSF15;PERP;TRIB1							361	positive regulation of MAP kinase activity (GO:0043406)	0.490608	SPAG9;VANGL2;IRAK2;NTRK3;MAPKAPK5;CSK							361	response to inorganic substance (GO:0010035)	0.628069	FECH;WNT5A;ADAM9;SLC30A1;ASS1;MAP3K5;NFE2L2
					362	positive regulation of cell activation (GO:0050867)	0.63577	CD40;ATP11C;PRKCQ;CD59;TNFRSF14;IGF1;PRKCZ							362	positive regulation of response to external stimulus (GO:0032103)	0.491867	NRP1;NTRK3;VEGFC;PRKCA;PRKD1;PAFAH1B2							362	response to extracellular stimulus (GO:0009991)	0.628069	TCF7L2;MGMT;DDIT3;ITGA6;ASS1;CPEB4
					363	single-organism cellular localization (GO:1902580)	0.63577	ANXA2;RER1;RPLP1;RAB34;RAB3IP;LMNA;RPS20;RPL15;SEC61B;PRKCZ;YWHAZ;RPS12							363	coagulation (GO:0050817)	0.491953	PIK3CA;PRKCE;KCNMA1;GNB1;GNA12;PDE3A;VEGFC;PRKCA;PLAT;FYN;CSK;ARRB2							363	regulation of actin filament-based process (GO:0032970)	0.629433	MAP3K1;SMAD3;S1PR1;ARPIN;S100A10
					364	antigen processing and presentation of peptide antigen (GO:0048002)	0.63577	DCTN3;AP2S1;SEC61B;AP2M1;LGMN							364	blood coagulation (GO:0007596)	0.491953	PIK3CA;PRKCE;KCNMA1;GNB1;GNA12;PDE3A;VEGFC;PRKCA;PLAT;FYN;CSK;ARRB2							364	regulation of ion transmembrane transport (GO:0034765)	0.629433	FHL1;STK39;AKAP7;SLC30A1;NALCN;SNTA1
					365	negative regulation of protein modification process (GO:0031400)	0.638169	HEXIM1;CDKN1C;HEXIM2;PKIB;GCLC;SMAD3;TRIB1;SMAD6;PRKCZ;PTPN2							365	regulation of ERK1 and ERK2 cascade (GO:0070372)	0.491953	NRP1;PRKCA;ITGB1BP1;CSK;ARRB2							365	posttranscriptional regulation of gene expression (GO:0010608)	0.647009	MYLIP;SMAD3;EIF5A2;FLOT2;MAPK1;CLU;AJUBA;TOB1
					366	negative regulation of peptidase activity (GO:0010466)	0.641719	VIL1;PRDX5;ECM1;PROS1;SERPING1;AQP1							366	regulation of extrinsic apoptotic signaling pathway (GO:2001236)	0.491953	LGALS3;NRP1;PEA15;NF1;FYN							366	immune response-activating signal transduction (GO:0002757)	0.652974	COLEC12;MAPK10;MAP3K1;MAPKAPK3;PSEN2;ITPR2;MAPK1;NOD1
					367	response to peptide hormone (GO:0043434)	0.641719	SPARC;SHC1;RAB13;PCSK9;LPIN1;PRKCZ;PTPN2;WDTC1;EIF4G1							367	regulation of cell adhesion (GO:0030155)	0.491953	BAG4;NOTCH1;UBASH3B;APC;PRKCE;NF1;VEGFC;PRKCA;ITGB1BP1							367	response to radiation (GO:0009314)	0.653527	YAP1;FECH;MGMT;SDC2;HYAL2;PNKP;CLOCK;UACA
					368	regulation of neuron apoptotic process (GO:0043523)	0.641719	GCLC;PINK1;C5AR1;PCSK9;LGMN							368	establishment of protein localization to organelle (GO:0072594)	0.491953	RPL30;PEX3;SSR2;TIMM22;PEX10;TIMM21;SORL1;SEC11C							368	anion transport (GO:0006820)	0.655997	SLC43A2;NPC2;PITPNA;ATP10D;SLC1A4;SLC7A11;PPARA;SFXN5
					369	regulation of cell growth (GO:0001558)	0.642586	NET1;LGI1;SMAD3;PRKCQ;SLIT3;SGK1;CXCL16;SLC9A1							369	membrane lipid metabolic process (GO:0006643)	0.491953	DPM1;SGPL1;SAMD8;VAPA;PRKD1							369	regulation of transmembrane transport (GO:0034762)	0.656765	FHL1;STK39;AKAP7;SLC30A1;NALCN;SNTA1
					370	positive regulation of T cell activation (GO:0050870)	0.643391	PRKCQ;TNFRSF14;CD59;IGF1;PRKCZ							370	regulation of sequence-specific DNA binding transcription factor activity (GO:0051090)	0.491953	PSMA6;UBE2I;IRAK2;RNF25;UBE2N;TERF2IP;PRKD1;ARRB2;PBX1							370	immune response-regulating cell surface receptor signaling pathway (GO:0002768)	0.657207	MAPK10;MAP3K1;ERBB4;PSEN2;ITPR2;THEM4;MAPK1;FGFR1
					371	negative regulation of protein kinase activity (GO:0006469)	0.643391	HEXIM1;CDKN1C;HEXIM2;PKIB;TRIB1							371	organic hydroxy compound metabolic process (GO:1901615)	0.491953	DPM1;MED1;SQLE;FDPS;SAMD8;RDH11;SLC44A2;INSIG2;RNF180;PRKAG2;MVD;SORL1							371	positive regulation of secretion (GO:0051047)	0.664676	TCF7L2;SLC30A8;HYAL2;WNT5A;ADAM9
					372	organelle assembly (GO:0070925)	0.643805	IFT74;CSRP3;TMF1;RAB3IP;RCC1;CEP41;CFLAR							372	response to virus (GO:0009615)	0.491953	POLR3A;IFIT5;AP1S1;IFIT1;IFI44L;IFIT2;IFNAR1							372	proteolysis involved in cellular protein catabolic process (GO:0051603)	0.666527	USP54;FBXO2;DDIT3;PCBP2;UBE2E1;CLOCK;NFE2L2
					373	Wnt signaling pathway (GO:0016055)	0.643805	FZD1;FBXW4;WNT2B;WIF1;ROR2;AXIN2							373	positive regulation of organelle organization (GO:0010638)	0.491953	BAG4;APC;PRKCE;NTRK3;UBE2N;ITGB1BP1;PRKD1;ARRB2;DNM1L							373	multicellular organismal development (GO:0007275)	0.669827	VCAN;TLE1;TXNRD3;WNT5A;LMO2;HOXC4;SPATA6;MCL1
					374	divalent inorganic cation transport (GO:0072511)	0.64539	TRPM1;MCOLN3;TCN2;ITPR1;ORAI1;ATP2B1							374	tube development (GO:0035295)	0.491953	MED1;NOTCH1;VPS52;PLXNA2;NF1							374	positive regulation of organelle organization (GO:0010638)	0.679193	MAP3K1;SMAD3;MSX2;WNT5A;JDP2;S100A10
					375	positive regulation of cell projection organization (GO:0031346)	0.64539	EPHA4;MYO3B;CDC42EP5;ITGA3;AQP1							375	hemostasis (GO:0007599)	0.491953	PIK3CA;PRKCE;KCNMA1;GNB1;GNA12;PDE3A;VEGFC;PRKCA;PLAT;FYN;CSK;ARRB2							375	cytokine-mediated signaling pathway (GO:0019221)	0.683437	SOCS3;TNFRSF19;IRF2;UBE2E1;TYK2;IL6ST
					376	positive regulation of protein processing (GO:0010954)	0.64539	GCLC;PINK1;SMAD3;TNFSF15;PERP;TRIB1							376	glycerolipid metabolic process (GO:0046486)	0.49205	DPM1;PIK3CA;SLC44A2;INSIG2;PIGM;PLCD4;PIK3C2B;AGPAT4							376	positive regulation of neurogenesis (GO:0050769)	0.683552	MAN2A1;WNT5A;TIMP2;IL6ST;FGFR1
					377	positive regulation of protein maturation (GO:1903319)	0.64539	GCLC;PINK1;SMAD3;TNFSF15;PERP;TRIB1							377	response to transforming growth factor beta (GO:0071559)	0.498325	SMAD4;PDE3A;PMEPA1;ARRB2;CBL							377	nitrogen compound transport (GO:0071705)	0.687947	SLC30A8;SLC43A2;PABPN1;EIF5A2;RANBP17;SLC1A4;SLC7A11;SMG6
					378	transmembrane receptor protein serine/threonine kinase signaling pathway (GO:0007178)	0.64539	COL1A2;SMAD3;BAMBI;SMAD6;PRKCZ							378	cellular response to transforming growth factor beta stimulus (GO:0071560)	0.498325	SMAD4;PDE3A;PMEPA1;ARRB2;CBL							378	response to nutrient levels (GO:0031667)	0.70042	TCF7L2;MGMT;DDIT3;ASS1;CPEB4
					379	energy derivation by oxidation of organic compounds (GO:0015980)	0.645526	CHRM3;PPP1R3B;GFPT2;ITPR1;PCDH12							379	regulation of innate immune response (GO:0045088)	0.498325	MED1;IRAK2;PRKCE;UBE2D2;UBE2N;ARRB2;IFNAR1							379	glycerolipid metabolic process (GO:0046486)	0.710298	PCYT1B;DGAT1;ELOVL5;HSD17B12;AJUBA
					380	learning or memory (GO:0007611)	0.645526	SLC12A5;ITGA3;SGK1;PRKCZ;STRA6							380	monocarboxylic acid biosynthetic process (GO:0072330)	0.498325	BCAN;GGT7;VCAN;PRKAG2;QKI							380	nuclear division (GO:0000280)	0.715078	NEK9;SNX18;NEK6;RPA1;HAUS4
					381	organic hydroxy compound metabolic process (GO:1901615)	0.652468	SCARB1;GCH1;DCT;CYP1B1;PCSK9;PLA2G4A;IGF1;LPIN1;PLTP;SGPP2;LGMN							381	heart development (GO:0007507)	0.498325	VCAN;NOTCH1;POFUT1;NF1;ACVR2B							381	neuron projection guidance (GO:0097485)	0.729755	ZIC2;PITPNA;WNT5A;MAPK1;SLIT3;FGFR1
					382	protein processing (GO:0016485)	0.652885	NCSTN;SMAD3;TNFSF15;PERP;PCSK9							382	negative regulation of intracellular signal transduction (GO:1902532)	0.498325	RASSF2;APC;NF1;PRKCA;MAPKAPK5;ITGB1BP1;CSK;SORL1;PHLDA3							382	axon guidance (GO:0007411)	0.729755	ZIC2;PITPNA;WNT5A;MAPK1;SLIT3;FGFR1
					383	negative regulation of kinase activity (GO:0033673)	0.659051	HEXIM1;CDKN1C;HEXIM2;PKIB;TRIB1							383	regulation of protein ubiquitination (GO:0031396)	0.498325	PSMA6;PSMD6;PSMB2;RNF180;UBE2N;ARRB2							383	negative regulation of cell cycle (GO:0045786)	0.732867	TCF7L2;SMAD3;DDIT3;STRADB;FHL1;TIMP2;UBE2E1
					384	regulation of cell morphogenesis involved in differentiation (GO:0010769)	0.660815	NET1;EPHA4;SMAD3;BAMBI;AXIN2;SSH1							384	positive regulation of MAPK cascade (GO:0043410)	0.504458	SPAG9;NRP1;VANGL2;IRAK2;PRKCE;NTRK3;PRKCA;MAPKAPK5;CSK;ARRB2							384	behavior (GO:0007610)	0.738041	NAGLU;CNP;HEXB;APLP2;PSEN2;NAV2;PPARA;NPAS3
					385	alcohol metabolic process (GO:0006066)	0.661511	SCARB1;CYP1B1;PCSK9;PLA2G4A;IGF1;LPIN1;SGPP2;LGMN							385	regulation of multi-organism process (GO:0043900)	0.510644	ZNF639;PDE3A;AP1S1;PRKCA;PLAT;FYN;SSRP1;IFIT1							385	regulation of system process (GO:0044057)	0.738756	EPHX2;HEY2;EMP2;IL6ST;LMCD1;SNTA1
					386	response to virus (GO:0009615)	0.663022	CHRM2;CD40;RNASEL;PRF1;TNFRSF14;TMEM173							386	cellular calcium ion homeostasis (GO:0006874)	0.510644	JPH4;PRKCE;TRPC1;GNB1;PRKCA;ATP1A2;S1PR3							386	single-organism cellular localization (GO:1902580)	0.741459	TCF7L2;GOLGA4;TRAM1;RAB31;RANBP17;MAP7;MAPK1;TOB1
					387	proteasome-mediated ubiquitin-dependent protein catabolic process (GO:0043161)	0.666475	OS9;DERL1;SEC61B;UBE2J1;HSP90B1							387	regulation of translation (GO:0006417)	0.51156	BTG2;EIF2B2;EIF4EBP1;MAPKAPK5;EIF3F;EIF2S1;QKI							387	leukocyte activation (GO:0045321)	0.741459	SMAD3;STXBP3;HYAL2;PSEN2;ADAM9;CLU
					388	regulation of leukocyte activation (GO:0002694)	0.668417	CD40;ZC3H12A;ATP11C;PRKCQ;TNFRSF14;CD59;IGF1;PRKCZ;PTPN2							388	detection of external stimulus (GO:0009581)	0.51156	RDH11;GNB1;PRKCA;FYN;ARRB2							388	organophosphate biosynthetic process (GO:0090407)	0.741459	DCTD;PCYT1B;DGAT1;HEXB;ADCY2;MOCS1;AJUBA
					389	regulation of lymphocyte activation (GO:0051249)	0.668417	CD40;ATP11C;PRKCQ;CD59;TNFRSF14;IGF1;PRKCZ;PTPN2							389	hematopoietic or lymphoid organ development (GO:0048534)	0.51156	MED1;SGPL1;CBFB;APC;PBX1							389	positive regulation of nervous system development (GO:0051962)	0.741459	MAN2A1;WNT5A;TIMP2;IL6ST;FGFR1
					390	regulation of cell projection organization (GO:0031344)	0.668417	VIL1;EPHA4;TBC1D2;MYO3B;CDC42EP5;ITGA3;TBC1D30;AQP1;SSH1							390	regulation of DNA metabolic process (GO:0051052)	0.51156	RNF168;PIK3CA;UBE2N;SETMAR;TERF2IP;SIRT6;ARRB2							390	small GTPase mediated signal transduction (GO:0007264)	0.744755	SYDE2;RAB31;MAPKAPK3;CDC42EP4;ARHGAP18;MAPK1;CTNNAL1
					391	negative regulation of intracellular signal transduction (GO:1902532)	0.668417	SLC9A3R2;NFKBIA;PINK1;PLEKHA1;ITPR1;ARAP3;IGF1;PTPN2							391	gland development (GO:0048732)	0.51156	MED1;SMAD4;NOTCH1;APC;NF1;PBX1							391	regulation of cell growth (GO:0001558)	0.761882	SMAD3;HYAL2;WNT5A;FHL1;SLIT3
					392	nucleotide biosynthetic process (GO:0009165)	0.673637	NMNAT1;IMPDH1;GFPT2;ATP1A1;AQP1							392	negative regulation of immune system process (GO:0002683)	0.51156	LGALS3;NOTCH1;KLF13;NF1;THY1;ARRB2;IFIT1;NME1							392	response to light stimulus (GO:0009416)	0.761882	FECH;SDC2;HYAL2;CLOCK;UACA
					393	regulation of intracellular transport (GO:0032386)	0.674856	FZD1;NFKBIA;SMAD3;BAMBI;IGF1;AXIN2;TMEM173;SLC51B;YWHAZ							393	regulation of membrane potential (GO:0042391)	0.51156	KCNK6;KIF5B;KCNMA1;ATP1A2;GRIN2C;SCN3A;CNIH3							393	protein localization to organelle (GO:0033365)	0.777806	TCF7L2;GOLGA4;TRAM1;RANBP17;MAPK1;TOB1
					394	nucleoside phosphate biosynthetic process (GO:1901293)	0.675111	NMNAT1;IMPDH1;GFPT2;ATP1A1;AQP1							394	in utero embryonic development (GO:0001701)	0.51156	RNASEH2B;SMAD4;NOTCH1;GNA12;YBX1;ADD1							394	regulation of neuron differentiation (GO:0045664)	0.794076	SDC2;HEY2;WNT5A;ID4;TIMP2;FGFR1
					395	response to radiation (GO:0009314)	0.675111	TRPM1;NET1;ABCA4;BHLHE40;UNC119;PRKCQ;CRIP1;RLBP1;STRA6;AQP1							395	sulfur compound metabolic process (GO:0006790)	0.513578	SLC35B3;BCAN;GGT7;VCAN;EIF2B2;SMS;DLST;MVD							395	gene expression (GO:0010467)	0.806407	YAP1;WWTR1;TRAM1;MED25;SMAD3;PABPN1;SNRNP70;PCBP2;PPARA;SMG6
					396	protein localization to organelle (GO:0033365)	0.675111	CSRP3;RPLP1;RAB3IP;LMNA;RPS20;RPL15;SEC61B;YWHAZ;RPS12							396	detection of abiotic stimulus (GO:0009582)	0.513645	RDH11;GNB1;PRKCA;FYN;ARRB2							396	cellular component disassembly (GO:0022411)	0.809353	NEK9;NEK6;TIMP2;ADAM9;BMX
					397	lipid biosynthetic process (GO:0008610)	0.679517	FADS3;SCARB1;ACSL1;SPTLC3;PTGES2;MGST2;PLA2G4A;PTGDS;LPIN1;AGPAT2;SGPP2							397	glycerophospholipid biosynthetic process (GO:0046474)	0.513645	DPM1;PIK3CA;SLC44A2;PIK3C2B;AGPAT4							397	protein oligomerization (GO:0051259)	0.832709	COLEC12;STXBP3;NOD1;S100A10;CRYZ
					398	lymphocyte activation (GO:0046649)	0.680489	NCSTN;CD40;SMAD3;IMPDH1;ATP11C;AZI2;PTPN2							398	cellular divalent inorganic cation homeostasis (GO:0072503)	0.51743	JPH4;PRKCE;TRPC1;GNB1;PRKCA;ATP1A2;S1PR3							398	synaptic transmission (GO:0007268)	0.833586	CNP;MAPK1;ADCY2;SLC1A4;GNG12;CDH8
					399	proteasomal protein catabolic process (GO:0010498)	0.681809	OS9;DERL1;SEC61B;UBE2J1;HSP90B1							399	chordate embryonic development (GO:0043009)	0.51743	RNASEH2B;SMAD4;NOTCH1;GNA12;YBX1;ADD1							399	carbohydrate derivative biosynthetic process (GO:1901137)	0.847036	DCTD;VCAN;SDC2;ADCY2;PRELP
					400	regulation of T cell activation (GO:0050863)	0.681809	PRKCQ;CD59;TNFRSF14;IGF1;PRKCZ;PTPN2							400	response to alcohol (GO:0097305)	0.521927	ADCYAP1R1;PRKCE;NTRK3;EIF4EBP1;FYN;SLC6A1;NME1							400	regulation of mitotic cell cycle (GO:0007346)	0.865574	SMAD3;NEK6;FHL1;TIMP2;UBE2E1
					401	regulation of protein catabolic process (GO:0042176)	0.684374	MYLIP;GCLC;TMF1;SMAD3;PCSK9;TRIB1							401	calcium ion homeostasis (GO:0055074)	0.521927	JPH4;PRKCE;TRPC1;GNB1;PRKCA;ATP1A2;S1PR3							401	regulation of cell projection organization (GO:0031344)	0.865574	SDC2;CDC42EP4;WNT5A;ARPIN;FGFR1
					402	negative regulation of hydrolase activity (GO:0051346)	0.684866	VIL1;MYO1D;PRDX5;ECM1;PROS1;SERPING1;PRKCZ;AQP1							402	regulation of protein modification by small protein conjugation or removal (GO:1903320)	0.521927	PSMA6;PSMD6;PSMB2;RNF180;UBE2N;ARRB2							402	response to other organism (GO:0051707)	0.8671	SMAD3;NPC2;HYAL2;PCBP2;NOD1;CLU
					403	calcium ion transport (GO:0006816)	0.686421	TRPM1;MCOLN3;ITPR1;ORAI1;ATP2B1							403	negative regulation of cellular component movement (GO:0051271)	0.521927	NRP1;NOTCH1;NF1;ITGB1BP1;THY1							403	DNA repair (GO:0006281)	0.876831	SETX;UVRAG;MGMT;PNKP;RPA1
					404	translation (GO:0006412)	0.691142	RPLP1;RPS20;SEC61B;RPL15;RPS12;EIF4G1							404	response to steroid hormone (GO:0048545)	0.521927	MED1;RCAN1;ADCYAP1R1;HEY1;NTRK3;PLAT;ATP1A2;SLC6A1;NME1							404	mitotic cell cycle (GO:0000278)	0.878127	NEK9;NEK6;RPA1;UBE2E1;AJUBA
					405	reproductive structure development (GO:0048608)	0.691142	FZD1;CDKN1C;WNT2B;PCDH12;MET;STRA6							405	nitrogen compound transport (GO:0071705)	0.521927	RFTN2;SLC25A26;SLC14A2;SLC44A2;PRKAG2;BUD13;SLC6A1;RAE1;CKAP5;ACVR2B;QKI							405	regulation of cell cycle process (GO:0010564)	0.883261	MED25;MSX2;NEK6;WNT5A;FHL1;UBE2E1
					406	negative regulation of protein processing (GO:0010955)	0.693187	VIL1;PRDX5;ECM1;PROS1;SERPING1;CD59;AQP1							406	protein homooligomerization (GO:0051260)	0.521927	KCNG1;SPAG9;TOR1A;SLC6A1;TOR1B;DNM1L							406	positive regulation of GTPase activity (GO:0043547)	0.884315	SYDE2;SNX18;SGSM2;S1PR1;ARHGAP18;S100A10
					407	negative regulation of protein maturation (GO:1903318)	0.693187	VIL1;PRDX5;ECM1;PROS1;SERPING1;CD59;AQP1							407	embryo development ending in birth or egg hatching (GO:0009792)	0.521927	RNASEH2B;SMAD4;NOTCH1;GNA12;YBX1;ADD1							407	positive regulation of GTP catabolic process (GO:0033126)	0.884315	SYDE2;SNX18;SGSM2;S1PR1;ARHGAP18;S100A10
					408	protein folding (GO:0006457)	0.693187	MLEC;HSPA14;PPIB;SIL1;HSP90B1							408	endocytosis (GO:0006897)	0.521927	NECAP2;DPYSL2;AP1S1;ARRB2;DNM1L;SORL1;NME1;MARCH3							408	chromatin modification (GO:0016568)	0.929271	HMGN5;CHD9;UBE2E1;CDYL;CLOCK
					409	guanosine-containing compound metabolic process (GO:1901068)	0.694686	RAB3C;GCH1;IMPDH1;RAB34;RAB13;RRAS2							409	DNA replication (GO:0006260)	0.525856	NFIB;POLE3;TERF2IP;SSRP1;ZPR1
					410	negative regulation of endopeptidase activity (GO:0010951)	0.696551	VIL1;PRDX5;PROS1;SERPING1;AQP1							410	generation of precursor metabolites and energy (GO:0006091)	0.526719	MARCKS;PFKFB3;GNB1;GNB4;TALDO1;PRKAG2;DLST;PRKCA;ADCY5
					411	protein maturation (GO:0051604)	0.696551	NCSTN;SMAD3;TNFSF15;PERP;PCSK9							411	growth (GO:0040007)	0.527474	NRP1;SMAD4;BIN3;NOTCH1;EVC;MAP1B;ACVR2B;ADD1
					412	response to other organism (GO:0051707)	0.696551	CHRM2;VIL1;RNASEL;CD40;TMF1;SMAD3;C5AR1;PRF1;TNFRSF14;TMEM173							412	positive regulation of innate immune response (GO:0045089)	0.532537	MED1;IRAK2;UBE2D2;PRKCE;UBE2N
					413	nitrogen compound transport (GO:0071705)	0.700476	SLC5A6;SLC48A1;SLC14A1;TCN2;SIDT1;SLC16A10;SLC6A20;YWHAZ;SLC19A2;AQP1							413	negative regulation of catabolic process (GO:0009895)	0.532537	SMAD4;APC;FYN;ARRB2;GRIN2C
					414	response to inorganic substance (GO:0010035)	0.700476	NET1;PRDX5;SPARC;PLEKHA1;CYP1B1;PRDX6;CRIP1;AQP1							414	positive regulation of GTPase activity (GO:0043547)	0.545278	ACAP3;ARHGAP31;EIF2B2;NTRK3;PSD3;TBC1D13;NF1;THY1;SRGAP3;ARHGAP26;TBC1D22A
					415	endocytosis (GO:0006897)	0.701413	SCARB1;RAB34;AP2S1;TRIP10;UNC119;AP2M1;CXCL16							415	positive regulation of GTP catabolic process (GO:0033126)	0.545278	ACAP3;ARHGAP31;EIF2B2;NTRK3;PSD3;TBC1D13;NF1;THY1;SRGAP3;ARHGAP26;TBC1D22A
					416	response to acid chemical (GO:0001101)	0.701684	SPARC;COL1A2;ANXA2;ACSL1;MEST;AQP1							416	transmembrane receptor protein serine/threonine kinase signaling pathway (GO:0007178)	0.545278	SMAD4;PMEPA1;ARRB2;CBL;ACVR2B
					417	cognition (GO:0050890)	0.702203	SLC12A5;ITGA3;SGK1;PRKCZ;STRA6							417	DNA recombination (GO:0006310)	0.545278	RNF168;SWSAP1;UBE2N;SETMAR;NHEJ1
					418	regulation of cell activation (GO:0050865)	0.702726	CD40;ZC3H12A;ATP11C;PRKCQ;TNFRSF14;CD59;IGF1;PRKCZ;PTPN2							418	divalent inorganic cation homeostasis (GO:0072507)	0.547032	JPH4;PRKCE;TRPC1;GNB1;PRKCA;ATP1A2;S1PR3
					419	cellular response to cytokine stimulus (GO:0071345)	0.704509	RNASEL;ACSL1;IL11RA;TNFRSF14;TMEM173;EIF4G2;PTPN2;CMKLR1;JAK1;EIF4G1							419	cellular response to organic cyclic compound (GO:0071407)	0.547032	MED1;HEY1;GNB1;PDE3A;ATP1A2;IFIT1;RAE1
					420	regulation of hormone secretion (GO:0046883)	0.705093	CHRM3;TMF1;ITPR1;DOC2B;EFNA5							420	glycerolipid biosynthetic process (GO:0045017)	0.556848	DPM1;PIK3CA;SLC44A2;PIK3C2B;AGPAT4
					421	inflammatory response (GO:0006954)	0.705093	PRDX5;AFAP1L2;CD40;ECM1;EPHX2;C5AR1;PRKCQ;PRKCZ							421	signal transduction by phosphorylation (GO:0023014)	0.556848	MED1;IRAK2;NF1;MAPKAPK5;ACVR2B
					422	defense response to other organism (GO:0098542)	0.705093	CD40;RNASEL;TMF1;C5AR1;PRF1;TNFRSF14;TMEM173							422	negative regulation of locomotion (GO:0040013)	0.561609	NRP1;NOTCH1;NF1;ITGB1BP1;THY1
					423	regulation of peptide transport (GO:0090087)	0.705093	NFKBIA;CHRM3;ITPR1;DOC2B;EFNA5							423	regulation of Ras GTPase activity (GO:0032318)	0.561609	ACAP3;NTRK3;TBC1D13;NF1;ITGB1BP1;THY1;ARHGAP26;TBC1D22A
					424	lipid catabolic process (GO:0016042)	0.706714	SCARB1;CYP1B1;PLA2G4A;LPIN1;PRDX6							424	rhythmic process (GO:0048511)	0.561609	LFNG;PRMT5;SGPL1;EIF2B2;NTRK3;ARRB2
					425	divalent metal ion transport (GO:0070838)	0.70983	TRPM1;MCOLN3;ITPR1;ORAI1;ATP2B1							425	lymphocyte activation (GO:0046649)	0.566031	RNF168;CBFB;APC;LRRC8A;FYN;NHEJ1;IFNAR1
					426	negative regulation of cell cycle (GO:0045786)	0.711942	HEXIM1;CDKN1C;HEXIM2;ZFHX3;PPP1R13B;SMAD3;FAP;PRCC;EIF4G2							426	cellular protein complex assembly (GO:0043623)	0.568685	TUBB2B;SMAD4;TUBA1A;TUBB2A;TIMM21;DNM1L
					427	monovalent inorganic cation transport (GO:0015672)	0.714885	SLC5A6;CYB5A;SLC12A5;SLC2A10;ATP1A1;SGK1;AQP1;SLC9A1							427	epithelium development (GO:0060429)	0.568685	MED1;VANGL2;NOTCH1;APC;PLXNA2;NF1
					428	pattern specification process (GO:0007389)	0.715701	SMAD3;WNT2B;OTX2;ROR2;AXIN2;HIPK1;SMAD6;DPCD							428	response to drug (GO:0042493)	0.568685	ADCYAP1R1;DPYSL2;GNA12;PDE3A;VEGFC;FYN;NME1;RBM22
					429	organophosphate biosynthetic process (GO:0090407)	0.716146	NMNAT1;GCH1;IMPDH1;GFPT2;PLA2G4A;ATP1A1;LPIN1;AGPAT2;AQP1							429	nucleotide biosynthetic process (GO:0009165)	0.568685	SLC35B3;PRKAG2;ATP1A2;NME1;ADCY5
					430	microtubule-based process (GO:0007017)	0.717298	IFT74;LMNA;DCTN3;RCC1;KIF1C;DNAH9;PRKCZ;DPCD;KTN1							430	nucleoside phosphate biosynthetic process (GO:1901293)	0.568685	SLC35B3;PRKAG2;ATP1A2;NME1;ADCY5
					431	steroid metabolic process (GO:0008202)	0.71735	SCARB1;PLEKHA1;CYP1B1;PCSK9;LGMN							431	organ morphogenesis (GO:0009887)	0.568685	LFNG;NRP1;SGPL1;VANGL2;NF1;VEGFC;HOXB2;ACVR2B;PBX1
					432	activation of immune response (GO:0002253)	0.719829	NFKBIA;PLEKHA1;C5AR1;ITPR1;SERPING1;PRKCQ;TMEM173;SPG21;LGMN;HSP90B1							432	regulation of leukocyte differentiation (GO:1902105)	0.572094	RASSF2;APC;NF1;PRKCA;NME1
					433	inorganic cation transmembrane transport (GO:0098662)	0.723017	TRPM1;CYB5A;MCOLN3;ITPR1;ORAI1;ATP1A1;ATP2B1;SLC9A1;AQP1							433	cellular metal ion homeostasis (GO:0006875)	0.580344	JPH4;PRKCE;TRPC1;KCNMA1;GNB1;PRKCA;ATP1A2;S1PR3
					434	GTP catabolic process (GO:0006184)	0.725225	RAB3C;GCH1;RAB34;RAB13;RRAS2							434	regulation of Wnt signaling pathway (GO:0030111)	0.581904	APC2;VANGL2;NOTCH1;APC;DACT3
					435	regulation of synaptic transmission (GO:0050804)	0.728943	LGI1;PINK1;GRM8;GRIK1;PRKCZ							435	negative regulation of response to external stimulus (GO:0032102)	0.581904	NRP1;NOTCH1;UBASH3B;PLAT;IFIT1
					436	immune response-regulating cell surface receptor signaling pathway (GO:0002768)	0.729263	TNRC6C;NFKBIA;CD40;PLEKHA1;SHC1;C5AR1;ITPR1;PRKCQ;SPG21							436	protein oligomerization (GO:0051259)	0.587406	KCNG1;SPAG9;BAG4;TOR1A;CAV2;SLC6A1;TOR1B;DNM1L
					437	guanosine-containing compound catabolic process (GO:1901069)	0.730375	RAB3C;GCH1;RAB34;RAB13;RRAS2							437	DNA-templated transcription, initiation (GO:0006352)	0.59415	MED1;SMAD4;BRF2;NOTCH1;MED30
					438	regulation of inflammatory response (GO:0050727)	0.73286	SMAD3;PROS1;SERPING1;CD59;PTPN2							438	RNA catabolic process (GO:0006401)	0.59415	RPL30;RNASEH2B;XRN1;LSM2;ZPR1
					439	purine ribonucleoside monophosphate metabolic process (GO:0009167)	0.739612	MYO1D;ABCA6;IMPDH1;ABCA4;KIF1C;ATP13A5;DNAH9;ATP1A1							439	negative regulation of growth (GO:0045926)	0.596295	NRP1;SMAD4;DACT3;SEMA4F;CDKN2AIP
					440	negative regulation of proteolysis (GO:0045861)	0.740541	VIL1;PRDX5;ECM1;PROS1;SERPING1;AQP1							440	organic acid biosynthetic process (GO:0016053)	0.596628	BCAN;GGT7;VCAN;EIF2B2;PRKAG2;QKI
					441	multicellular organismal development (GO:0007275)	0.741491	OLFML3;WIF1;HOOK1;EYA4;ID3;GTF2IRD1;ROR2;KLF3;TBATA							441	carboxylic acid biosynthetic process (GO:0046394)	0.596628	BCAN;GGT7;VCAN;EIF2B2;PRKAG2;QKI
					442	purine nucleoside monophosphate metabolic process (GO:0009126)	0.741491	MYO1D;ABCA6;IMPDH1;ABCA4;KIF1C;ATP13A5;DNAH9;ATP1A1							442	positive regulation of defense response (GO:0031349)	0.596628	MED1;IRAK2;PRKCE;UBE2D2;UBE2N;PRKCA
					443	mitotic cell cycle (GO:0000278)	0.743838	GOLGA2;DSN1;ESCO1;AKAP9;LMNA;DCTN3;CEP41;AZI2							443	leukocyte activation (GO:0045321)	0.597941	RNF168;CBFB;APC;PRKCE;LRRC8A;FYN;NHEJ1;IFNAR1
					444	ubiquitin-dependent protein catabolic process (GO:0006511)	0.74487	FBXW4;PINK1;OS9;DERL1;SEC61B;UBE2J1;HSP90B1							444	positive regulation of secretion (GO:0051047)	0.599261	DPYSL2;PRKCE;VEGFC;SLC6A1;DNM1L;IFNAR1
					445	regulation of multi-organism process (GO:0043900)	0.747712	TPST2;RNASEL;AP2S1;TRIB1;TMEM173;AP2M1							445	leukocyte migration (GO:0050900)	0.606359	LGALS3;PIK3CA;PRKCA;FYN;CKLF
					446	positive regulation of cell development (GO:0010720)	0.748787	NET1;EPHA4;SMAD3;DCT;BAMBI;ITGA3;AXIN2							446	organelle assembly (GO:0070925)	0.606438	DYNC1H1;VANGL2;TSR1;CEP290;RAB8A;CCDC28B
					447	tissue morphogenesis (GO:0048729)	0.748787	DSP;SMAD3;FRAS1;TPM1;MICAL2;IGF1;MET							447	establishment of protein localization to membrane (GO:0090150)	0.612289	RPL30;PEX3;SSR2;TIMM22;SEC11C
					448	GTP metabolic process (GO:0046039)	0.753198	RAB3C;GCH1;RAB34;RAB13;RRAS2							448	regulation of anatomical structure size (GO:0090066)	0.620093	BAG4;PRKCE;ITGB1BP1;SPTAN1;ADD1
					449	modification-dependent protein catabolic process (GO:0019941)	0.763041	FBXW4;PINK1;OS9;DERL1;SEC61B;UBE2J1;HSP90B1							449	Wnt signaling pathway (GO:0016055)	0.624216	APC2;VANGL2;GRK5;APC;DACT3
					450	ribonucleoside monophosphate metabolic process (GO:0009161)	0.765862	MYO1D;ABCA6;IMPDH1;ABCA4;KIF1C;ATP13A5;DNAH9;ATP1A1							450	cellular cation homeostasis (GO:0030003)	0.626716	JPH4;PRKCE;TRPC1;KCNMA1;GNB1;PRKCA;ATP1A2;S1PR3
					451	cellular response to lipid (GO:0071396)	0.768419	NFKBIA;SCARB1;CD40;ZC3H12A;ATP1A1;AQP1							451	response to radiation (GO:0009314)	0.626716	RNF168;PLK3;RDH11;GNB1;NF1;PRKCA;ATP1A2;TOPBP1;NHEJ1
					452	modification-dependent macromolecule catabolic process (GO:0043632)	0.772188	FBXW4;PINK1;OS9;DERL1;SEC61B;UBE2J1;HSP90B1							452	negative regulation of organelle organization (GO:0010639)	0.629683	APC;SETMAR;TERF2IP;SPTAN1;ADD1
					453	leukocyte activation (GO:0045321)	0.779661	NCSTN;CD40;SMAD3;IMPDH1;ATP11C;AZI2;PTPN2							453	cytokine-mediated signaling pathway (GO:0019221)	0.629683	NUMBL;IRAK2;UBE2N;IFIT1;RAE1;IFIT2;IFNAR1
					454	generation of precursor metabolites and energy (GO:0006091)	0.783396	CHRM3;PPP1R3B;NDUFS6;GFPT2;ITPR1;PCDH12;ENO4							454	positive regulation of Ras GTPase activity (GO:0032320)	0.630214	NTRK3;TBC1D13;NF1;THY1;ARHGAP26;TBC1D22A
					455	nucleoside monophosphate metabolic process (GO:0009123)	0.783396	MYO1D;ABCA6;IMPDH1;ABCA4;KIF1C;ATP13A5;DNAH9;ATP1A1							455	cellular chemical homeostasis (GO:0055082)	0.636859	JPH4;PRKCE;TRPC1;KCNMA1;GNB1;PRKCA;ATP1A2;S1PR3;NME1
					456	immune response-activating cell surface receptor signaling pathway (GO:0002429)	0.783396	NFKBIA;PLEKHA1;C5AR1;ITPR1;PRKCQ;SPG21							456	cellular ion homeostasis (GO:0006873)	0.637979	JPH4;PRKCE;TRPC1;KCNMA1;GNB1;PRKCA;ATP1A2;S1PR3
					457	ATP metabolic process (GO:0046034)	0.785832	MYO1D;ABCA6;ABCA4;KIF1C;ATP13A5;DNAH9;ATP1A1							457	positive regulation of secretion by cell (GO:1903532)	0.643528	DPYSL2;PRKCE;VEGFC;DNM1L;IFNAR1
					458	response to alcohol (GO:0097305)	0.787187	SPARC;GOT2;SLIT3;AQP1;EIF4G1							458	regulation of apoptotic signaling pathway (GO:2001233)	0.652315	LGALS3;NRP1;PEA15;NF1;FYN;ARRB2;DNM1L
					459	ATP catabolic process (GO:0006200)	0.787785	MYO1D;ABCA6;ABCA4;KIF1C;ATP13A5;DNAH9							459	leukocyte differentiation (GO:0002521)	0.655252	MED1;CBFB;APC;LRRC8A;NHEJ1
					460	synaptic transmission (GO:0007268)	0.792095	SLC12A5;GLRB;AKAP9;AP2S1;UNC119;GRIK1;FGF12;AP2M1							460	extracellular matrix organization (GO:0030198)	0.659776	LGALS3;BCAN;VCAN;NF1;PRKCA;COLGALT1;GFAP
					461	mitotic cell cycle phase transition (GO:0044772)	0.792671	AKAP9;DCTN3;RCC1;CEP41;TPD52L1							461	actin cytoskeleton organization (GO:0030036)	0.660503	RALA;NF1;ARHGAP26;CORO2B;ADD1
					462	purine ribonucleoside monophosphate catabolic process (GO:0009169)	0.795347	MYO1D;ABCA6;ABCA4;KIF1C;ATP13A5;DNAH9							462	extracellular structure organization (GO:0043062)	0.662227	LGALS3;BCAN;VCAN;NF1;PRKCA;COLGALT1;GFAP
					463	ribonucleoside monophosphate catabolic process (GO:0009158)	0.795347	MYO1D;ABCA6;ABCA4;KIF1C;ATP13A5;DNAH9							463	cofactor metabolic process (GO:0051186)	0.665837	MOCS2;RSAD1;TALDO1;DLST;MVD
					464	purine nucleoside monophosphate catabolic process (GO:0009128)	0.796301	MYO1D;ABCA6;ABCA4;KIF1C;ATP13A5;DNAH9							464	regulation of small GTPase mediated signal transduction (GO:0051056)	0.668805	ARHGAP31;PSD3;NF1;SRGAP3;ARHGAP26
					465	cell cycle phase transition (GO:0044770)	0.796301	AKAP9;DCTN3;RCC1;CEP41;TPD52L1							465	cellular response to cytokine stimulus (GO:0071345)	0.668805	NUMBL;BAG4;TUBA1A;IRAK2;UBE2N;IFIT1;RAE1;IFIT2;IFNAR1
					466	immune response-activating signal transduction (GO:0002757)	0.799388	NFKBIA;PLEKHA1;C5AR1;ITPR1;PRKCQ;SPG21;LGMN;HSP90B1							466	regulation of T cell activation (GO:0050863)	0.674424	LGALS3;PIK3CA;CSK;FYN;THY1
					467	nucleoside monophosphate catabolic process (GO:0009125)	0.799388	MYO1D;ABCA6;ABCA4;KIF1C;ATP13A5;DNAH9							467	metal ion homeostasis (GO:0055065)	0.676237	JPH4;PRKCE;TRPC1;KCNMA1;GNB1;PRKCA;ATP1A2;S1PR3
					468	negative regulation of transferase activity (GO:0051348)	0.802454	HEXIM1;CDKN1C;HEXIM2;PKIB;TRIB1							468	regulation of immune effector process (GO:0002697)	0.683395	LGALS3;AP1S1;FYN;ARRB2;IFIT1
					469	phospholipid metabolic process (GO:0006644)	0.809798	PCSK9;PLA2G4A;LPIN1;PRDX6;AGPAT2							469	immune response-activating cell surface receptor signaling pathway (GO:0002429)	0.695718	PIK3CA;PRKCE;UBE2N;CSK;FYN;THY1
					470	response to nutrient levels (GO:0031667)	0.815714	SPARC;WNT2B;ACSL1;PCSK9;DSC2							470	defense response to other organism (GO:0098542)	0.705053	POLR3A;IFIT5;IFIT1;IFI44L;IFIT2;IFNAR1
					471	Fc-epsilon receptor signaling pathway (GO:0038095)	0.824094	NFKBIA;TNRC6C;SHC1;ITPR1;PRKCQ							471	immune response-activating signal transduction (GO:0002757)	0.708571	PIK3CA;IRAK2;PRKCE;UBE2D2;UBE2N;FYN;CSK;THY1
					472	regulation of cellular response to stress (GO:0080135)	0.82505	EPHA4;PINK1;PSAP;AXIN2;TPD52L1;MET;NPAS2							472	response to acid chemical (GO:0001101)	0.708702	INSIG2;NTRK3;GNB1;ADD1;NME1
					473	morphogenesis of an epithelium (GO:0002009)	0.825262	SMAD3;FRAS1;MICAL2;IGF1;MET							473	response to oxidative stress (GO:0006979)	0.739548	PLK3;RCAN1;TOR1A;PRKD1;ETV5
					474	glycerolipid metabolic process (GO:0046486)	0.825262	ACSL1;PCSK9;PLA2G4A;LPIN1;AGPAT2							474	regulation of response to wounding (GO:1903034)	0.739566	PSMA6;UBASH3B;PRKCE;NTRK3;PRKCA;PLAT
					475	spermatogenesis (GO:0007283)	0.830338	SPATA25;PLEKHA1;AKAP9;DNAH9;DPCD;TBATA							475	cation homeostasis (GO:0055080)	0.748161	JPH4;PRKCE;TRPC1;KCNMA1;GNB1;PRKCA;ATP1A2;S1PR3
					476	male gamete generation (GO:0048232)	0.830977	SPATA25;PLEKHA1;AKAP9;DNAH9;DPCD;TBATA							476	secretion by cell (GO:0032940)	0.760572	RALA;NOTCH1;VEGFC;SLC6A1;PLCD4;ACVR2B;CKLF
					477	transcription from RNA polymerase II promoter (GO:0006366)	0.843659	PURA;KLF11;ZFHX3;TMF1;C5AR1;BHLHE40;GTF2IRD1;MEF2D							477	actin filament-based process (GO:0030029)	0.766098	RALA;NF1;ARHGAP26;CORO2B;ADD1
					478	positive regulation of nervous system development (GO:0051962)	0.854869	EPHA4;RNF10;DCT;ITGA3;IGF1							478	regulation of cell activation (GO:0050865)	0.769402	LGALS3;UBASH3B;PIK3CA;PRKCA;FYN;CSK;THY1
					479	response to extracellular stimulus (GO:0009991)	0.854869	SPARC;WNT2B;ACSL1;PCSK9;DSC2							479	activation of immune response (GO:0002253)	0.785499	PIK3CA;IRAK2;PRKCE;UBE2D2;UBE2N;FYN;CSK;THY1
					480	response to steroid hormone (GO:0048545)	0.854869	SPARC;SLIT3;ATP1A1;PTGDS;SMAD6;AQP1							480	response to light stimulus (GO:0009416)	0.803003	RDH11;GNB1;NF1;PRKCA;ATP1A2
					481	regulation of homeostatic process (GO:0032844)	0.856105	GCLC;TSC22D3;ITPR1;EFNA5;FGF12							481	apoptotic signaling pathway (GO:0097190)	0.808937	SGPL1;FASTK;NF1;PRKCA;PHLDA3
					482	carbohydrate derivative biosynthetic process (GO:1901137)	0.864614	IMPDH1;GFPT2;IGF1;ATP1A1;AQP1;HS3ST2							482	response to other organism (GO:0051707)	0.831739	POLR3A;IFIT5;AP1S1;IFIT1;IFI44L;IFIT2;IFNAR1
					483	gamete generation (GO:0007276)	0.884214	SPATA25;PLEKHA1;AKAP9;DNAH9;DPCD;TBATA							483	regulation of lymphocyte activation (GO:0051249)	0.837232	LGALS3;PIK3CA;CSK;FYN;THY1
					484	gene expression (GO:0010467)	0.888678	TEAD4;TNRC6C;SMAD3;RPLP1;NARS2;RPS20;RPL15;SEC61B;YWHAZ;EIF4G1;RPS12							484	monocarboxylic acid metabolic process (GO:0032787)	0.847406	BCAN;SGPL1;GGT7;VCAN;PFKFB3;PRKAG2;QKI
					485	Fc receptor signaling pathway (GO:0038093)	0.910138	NFKBIA;TNRC6C;SHC1;ITPR1;PRKCQ							485	inorganic cation transmembrane transport (GO:0098662)	0.882341	KCNG1;KCNK6;TRPC1;KCNMA1;ATP1A2;SCN3A
					486	negative regulation of transport (GO:0051051)	0.919937	FZD1;NFKBIA;UNC119;AXIN2;FGF12							486	immune response-regulating cell surface receptor signaling pathway (GO:0002768)	0.887373	PIK3CA;PRKCE;UBE2N;FYN;CSK;THY1
					487	multicellular organismal reproductive process (GO:0048609)	0.927885	SPATA25;PLEKHA1;ITGA3;AKAP9;DNAH9;DPCD;TBATA							487	monovalent inorganic cation transport (GO:0015672)	0.891376	KCNG1;KCNK6;KCNMA1;ATP1A2;SCN3A
					488	cellular component morphogenesis (GO:0032989)	0.932899	FZD1;EPHA4;PARD6B;NDUFS6;MET;SSH1							488	regulation of leukocyte activation (GO:0002694)	0.898964	LGALS3;PIK3CA;FYN;CSK;THY1
					489	regulation of mitotic cell cycle (GO:0007346)	0.943404	AFAP1L2;SMAD3;PRCC;RCC1;IGF1							489	regulation of cytokine production (GO:0001817)	0.922226	SMAD4;POLR3A;S1PR3;CSK;ARRB2;IFNAR1
					490	regulation of neuron differentiation (GO:0045664)	0.952587	EPHA4;ZFHX3;ITGA3;CTDSP1;SSH1							490	cellular amino acid metabolic process (GO:0006520)	0.924959	MED1;GGT7;EIF2B2;SMS;DLST
					491	regulation of cell cycle process (GO:0010564)	0.98552	FAP;PRCC;RCC1;IGF1;AXIN2							491	multicellular organismal development (GO:0007275)	0.946861	SEMA5B;ADCYAP1R1;VCAN;HOXB2;FAT3
															492	multicellular organismal reproductive process (GO:0048609)	0.966713	SPAG9;MED1;ADCYAP1R1;SGPL1;PAFAH1B2
[truncated: 16 more columns]
